# Supplementary material for: Pathway coessentiality mapping reveals complex II is required for de novo purine biosynthesis in acute myeloid leukaemia
Source: Nat Metab. 2025 Dec 5;7(12):2474–88. doi: 10.1038/s42255-025-01410-x (PMC12727499; doi:10.1038/s42255-025-01410-x)
Supplement: Supplementary file 2 — Supplementary Tables 1–8 [file 42255_2025_1410_MOESM2_ESM.xlsx]

## Sheet: Table S1
complex	Gene-Pathway	Complex-Pathway	pathway
CI subunits	0.176021	0.640857	GOBP_3_UTR_MEDIATED_MRNA_STABILIZATION
CI subunits	0.195934	0.614469	GOBP_ACID_SECRETION
CI subunits	0.164635	0.670873	GOBP_ACROSOME_REACTION
CI subunits	0.180249	0.515501	GOBP_ACTIN_CROSSLINK_FORMATION
CI subunits	0.196492	0.52367	GOBP_ACTIN_FILAMENT_BASED_TRANSPORT
CI subunits	0.169098	0.512003	GOBP_ACTIN_FILAMENT_NETWORK_FORMATION
CI subunits	0.249659	0.524184	GOBP_ACTIN_FILAMENT_REORGANIZATION
CI subunits	0.170281	0.600452	GOBP_ACTIN_MODIFICATION
CI subunits	0.191433	0.433185	GOBP_ACTIN_MYOSIN_FILAMENT_SLIDING
CI subunits	0.151658	0.631077	GOBP_ACTIVATION_OF_ADENYLATE_CYCLASE_ACTIVITY
CI subunits	0.52191	0.647657	GOBP_ACTIVATION_OF_CYSTEINE_TYPE_ENDOPEPTIDASE_ACTIVITY
CI subunits	0.128209	0.369077	GOBP_ACTIVATION_OF_NF_KAPPAB_INDUCING_KINASE_ACTIVITY
CI subunits	0.142646	0.538262	GOBP_ACTIVATION_OF_PHOSPHOLIPASE_D_ACTIVITY
CI subunits	0.171715	0.503645	GOBP_ACTIVATION_OF_PROTEIN_KINASE_B_ACTIVITY
CI subunits	0.122135	0.488302	GOBP_ACTIVATION_OF_TRANSMEMBRANE_RECEPTOR_PROTEIN_TYROSINE_KINASE_ACTIVITY
CI subunits	0.170059	0.589836	GOBP_ACTIVIN_RECEPTOR_SIGNALING_PATHWAY
CI subunits	0.166613	0.588393	GOBP_ACUTE_PHASE_RESPONSE
CI subunits	0.181598	0.617099	GOBP_ACYLGLYCEROL_HOMEOSTASIS
CI subunits	0.122485	0.39091	GOBP_ACYLGLYCEROL_TRANSPORT
CI subunits	0.17053	0.577223	GOBP_ADAPTATION_OF_SIGNALING_PATHWAY
CI subunits	0.187079	0.544873	GOBP_ADHERENS_JUNCTION_ASSEMBLY
CI subunits	0.152401	0.52787	GOBP_ADHESION_OF_SYMBIONT_TO_HOST
CI subunits	0.109919	0.294138	GOBP_ADIPONECTIN_ACTIVATED_SIGNALING_PATHWAY
CI subunits	0.171175	0.340136	GOBP_ADIPOSE_TISSUE_DEVELOPMENT
CI subunits	0.145178	0.54417	GOBP_ADRENAL_GLAND_DEVELOPMENT
CI subunits	0.155594	0.650683	GOBP_ADRENERGIC_RECEPTOR_SIGNALING_PATHWAY
CI subunits	0.172803	0.515146	GOBP_ADULT_HEART_DEVELOPMENT
CI subunits	0.148599	0.382914	GOBP_AGGREPHAGY
CI subunits	0.178244	0.589338	GOBP_ALDEHYDE_CATABOLIC_PROCESS
CI subunits	0.538382	0.760561	GOBP_ALDITOL_METABOLIC_PROCESS
CI subunits	0.201544	0.596318	GOBP_ALDITOL_PHOSPHATE_METABOLIC_PROCESS
CI subunits	0.152874	0.629444	GOBP_ALPHA_BETA_T_CELL_PROLIFERATION
CI subunits	0.163078	0.414809	GOBP_AMACRINE_CELL_DIFFERENTIATION
CI subunits	0.234668	0.62191	GOBP_AMINE_CATABOLIC_PROCESS
CI subunits	0.650111	0.820503	GOBP_AMINO_ACID_ACTIVATION
CI subunits	0.164245	0.647737	GOBP_AMINO_ACID_BETAINE_METABOLIC_PROCESS
CI subunits	0.190022	0.537153	GOBP_AMINO_ACID_IMPORT_ACROSS_PLASMA_MEMBRANE
CI subunits	0.183169	0.548725	GOBP_AMINO_SUGAR_METABOLIC_PROCESS
CI subunits	0.184056	0.7018	GOBP_AMINOGLYCAN_CATABOLIC_PROCESS
CI subunits	0.0947537	0.407649	GOBP_AMINOPHOSPHOLIPID_TRANSPORT
CI subunits	0.113025	0.30293	GOBP_AMYGDALA_DEVELOPMENT
CI subunits	0.184842	0.668184	GOBP_AMYLOID_BETA_CLEARANCE
CI subunits	0.167853	0.449028	GOBP_AMYLOID_FIBRIL_FORMATION
CI subunits	0.144181	0.483054	GOBP_ANATOMICAL_STRUCTURE_REGRESSION
CI subunits	0.201081	0.387805	GOBP_ANDROGEN_RECEPTOR_SIGNALING_PATHWAY
CI subunits	0.190141	0.635418	GOBP_ANGIOGENESIS_INVOLVED_IN_WOUND_HEALING
CI subunits	0.146958	0.467185	GOBP_ANIMAL_ORGAN_MATURATION
CI subunits	0.163579	0.633258	GOBP_ANION_HOMEOSTASIS
CI subunits	0.195851	0.330697	GOBP_ANOIKIS
CI subunits	0.150874	0.597504	GOBP_ANTERIOR_HEAD_DEVELOPMENT
CI subunits	0.168971	0.691521	GOBP_ANTEROGRADE_AXONAL_TRANSPORT
CI subunits	0.092132	0.288743	GOBP_ANTIFUNGAL_HUMORAL_RESPONSE
CI subunits	0.115017	0.425014	GOBP_ANTIFUNGAL_INNATE_IMMUNE_RESPONSE
CI subunits	0.183017	0.633667	GOBP_ANTIGEN_PROCESSING_AND_PRESENTATION_OF_EXOGENOUS_ANTIGEN
CI subunits	0.187286	0.527955	GOBP_ANTIVIRAL_INNATE_IMMUNE_RESPONSE
CI subunits	0.152899	0.603602	GOBP_AORTA_MORPHOGENESIS
CI subunits	0.163173	0.315869	GOBP_APICAL_PROTEIN_LOCALIZATION
CI subunits	0.170998	0.632193	GOBP_APOPTOTIC_PROCESS_INVOLVED_IN_DEVELOPMENT
CI subunits	0.148069	0.464322	GOBP_ARACHIDONIC_ACID_SECRETION
CI subunits	0.182178	0.543199	GOBP_ARF_PROTEIN_SIGNAL_TRANSDUCTION
CI subunits	0.172592	0.67576	GOBP_AROMATIC_AMINO_ACID_FAMILY_METABOLIC_PROCESS
CI subunits	0.271192	0.722924	GOBP_ARP2_3_COMPLEX_MEDIATED_ACTIN_NUCLEATION
CI subunits	0.322693	0.607821	GOBP_ASPARTATE_FAMILY_AMINO_ACID_METABOLIC_PROCESS
CI subunits	0.209191	0.585885	GOBP_ASTRAL_MICROTUBULE_ORGANIZATION
CI subunits	0.1195	0.387661	GOBP_ASTROCYTE_CELL_MIGRATION
CI subunits	0.148844	0.523066	GOBP_ASTROCYTE_DEVELOPMENT
CI subunits	0.172537	0.338742	GOBP_ASYMMETRIC_CELL_DIVISION
CI subunits	0.644253	0.776421	GOBP_ATP_SYNTHESIS_COUPLED_PROTON_TRANSPORT
CI subunits	0.281575	0.761095	GOBP_ATTACHMENT_OF_SPINDLE_MICROTUBULES_TO_KINETOCHORE
CI subunits	0.145801	0.647946	GOBP_AUTONOMIC_NERVOUS_SYSTEM_DEVELOPMENT
CI subunits	0.139956	0.44377	GOBP_AUTOPHAGIC_CELL_DEATH
CI subunits	0.130305	0.423139	GOBP_AUTOPHAGOSOME_LYSOSOME_FUSION
CI subunits	0.152135	0.536743	GOBP_AUTOPHAGY_OF_PEROXISOME
CI subunits	0.197005	0.437329	GOBP_AXIAL_MESODERM_DEVELOPMENT
CI subunits	0.127282	0.308645	GOBP_AXIS_ELONGATION
CI subunits	0.127021	0.448912	GOBP_AXONEMAL_CENTRAL_APPARATUS_ASSEMBLY
CI subunits	0.217842	0.632059	GOBP_AXONEMAL_DYNEIN_COMPLEX_ASSEMBLY
CI subunits	0.103172	0.389292	GOBP_B_CELL_CHEMOTAXIS
CI subunits	0.185002	0.553661	GOBP_B_CELL_HOMEOSTASIS
CI subunits	0.138029	0.388765	GOBP_B_CELL_PROLIFERATION_INVOLVED_IN_IMMUNE_RESPONSE
CI subunits	0.502486	0.753799	GOBP_BASE_EXCISION_REPAIR
CI subunits	0.159468	0.534791	GOBP_BASIC_AMINO_ACID_TRANSPORT
CI subunits	0.198831	0.650434	GOBP_BENZENE_CONTAINING_COMPOUND_METABOLIC_PROCESS
CI subunits	0.177601	0.536977	GOBP_BICARBONATE_TRANSPORT
CI subunits	0.184185	0.64358	GOBP_BILE_ACID_AND_BILE_SALT_TRANSPORT
CI subunits	0.565401	0.718038	GOBP_BILE_ACID_METABOLIC_PROCESS
CI subunits	0.120321	0.449686	GOBP_BILE_ACID_SIGNALING_PATHWAY
CI subunits	0.17264	0.720237	GOBP_BLASTOCYST_FORMATION
CI subunits	0.179525	0.635102	GOBP_BLASTOCYST_GROWTH
CI subunits	0.126136	0.410143	GOBP_BLEB_ASSEMBLY
CI subunits	0.117178	0.383964	GOBP_BLOOD_VESSEL_MATURATION
CI subunits	0.148862	0.659287	GOBP_BLOOD_VESSEL_REMODELING
CI subunits	0.175303	0.396377	GOBP_BONE_CELL_DEVELOPMENT
CI subunits	0.121765	0.418228	GOBP_BONE_MARROW_DEVELOPMENT
CI subunits	0.176542	0.487415	GOBP_BRAIN_MORPHOGENESIS
CI subunits	0.188422	0.335325	GOBP_BRAINSTEM_DEVELOPMENT
CI subunits	0.595876	0.731246	GOBP_BRANCHED_CHAIN_AMINO_ACID_METABOLIC_PROCESS
CI subunits	0.208025	0.619277	GOBP_BRANCHING_INVOLVED_IN_BLOOD_VESSEL_MORPHOGENESIS
CI subunits	0.110012	0.42343	GOBP_BRANCHING_MORPHOGENESIS_OF_A_NERVE
CI subunits	0.172517	0.691507	GOBP_BROWN_FAT_CELL_DIFFERENTIATION
CI subunits	0.177076	0.468751	GOBP_CALCINEURIN_MEDIATED_SIGNALING
CI subunits	0.140862	0.312895	GOBP_CALCITONIN_FAMILY_RECEPTOR_SIGNALING_PATHWAY
CI subunits	0.20704	0.576557	GOBP_CALCIUM_DEPENDENT_CELL_CELL_ADHESION_VIA_PLASMA_MEMBRANE_CELL_ADHESION_MOLECULES
CI subunits	0.139655	0.560558	GOBP_CALCIUM_INDEPENDENT_CELL_CELL_ADHESION_VIA_PLASMA_MEMBRANE_CELL_ADHESION_MOLECULES
CI subunits	0.278581	0.481177	GOBP_CALCIUM_ION_EXPORT
CI subunits	0.134684	0.497454	GOBP_CALCIUM_ION_IMPORT_INTO_CYTOSOL
CI subunits	0.171083	0.578144	GOBP_CALCIUM_ION_TRANSMEMBRANE_TRANSPORT_VIA_HIGH_VOLTAGE_GATED_CALCIUM_CHANNEL
CI subunits	0.151899	0.501151	GOBP_CALCIUM_MEDIATED_SIGNALING_USING_INTRACELLULAR_CALCIUM_SOURCE
CI subunits	0.127557	0.343744	GOBP_CALMODULIN_DEPENDENT_KINASE_SIGNALING_PATHWAY
CI subunits	0.194329	0.679943	GOBP_CARBOHYDRATE_PHOSPHORYLATION
CI subunits	0.156965	0.609468	GOBP_CARDIAC_ATRIUM_DEVELOPMENT
CI subunits	0.200226	0.617289	GOBP_CARDIAC_CONDUCTION_SYSTEM_DEVELOPMENT
CI subunits	0.146738	0.403019	GOBP_CARDIAC_MUSCLE_CELL_MEMBRANE_REPOLARIZATION
CI subunits	0.12345	0.56863	GOBP_CARTILAGE_DEVELOPMENT_INVOLVED_IN_ENDOCHONDRAL_BONE_MORPHOGENESIS
CI subunits	0.122311	0.431454	GOBP_CARTILAGE_MORPHOGENESIS
CI subunits	0.147684	0.351282	GOBP_CAVEOLIN_MEDIATED_ENDOCYTOSIS
CI subunits	0.114825	0.257057	GOBP_CD40_SIGNALING_PATHWAY
CI subunits	0.161554	0.567117	GOBP_CD8_POSITIVE_ALPHA_BETA_T_CELL_ACTIVATION
CI subunits	0.220371	0.48901	GOBP_CDC42_PROTEIN_SIGNAL_TRANSDUCTION
CI subunits	0.146626	0.457259	GOBP_CELL_ADHESION_MOLECULE_PRODUCTION
CI subunits	0.149763	0.612517	GOBP_CELL_AGGREGATION
CI subunits	0.190575	0.452737	GOBP_CELL_CELL_ADHESION_MEDIATED_BY_CADHERIN
CI subunits	0.192299	0.725587	GOBP_CELL_CYCLE_DNA_REPLICATION
CI subunits	0.202812	0.594105	GOBP_CELL_FATE_DETERMINATION
CI subunits	0.191069	0.485662	GOBP_CELL_JUNCTION_DISASSEMBLY
CI subunits	0.268295	0.623278	GOBP_CELL_JUNCTION_MAINTENANCE
CI subunits	0.131298	0.551383	GOBP_CELL_MIGRATION_IN_HINDBRAIN
CI subunits	0.120381	0.310254	GOBP_CELL_MIGRATION_INVOLVED_IN_GASTRULATION
CI subunits	0.206471	0.532512	GOBP_CELL_MIGRATION_INVOLVED_IN_HEART_DEVELOPMENT
CI subunits	0.135247	0.438722	GOBP_CELL_PROLIFERATION_IN_BONE_MARROW
CI subunits	0.209903	0.449889	GOBP_CELL_PROLIFERATION_IN_FOREBRAIN
CI subunits	0.163151	0.528366	GOBP_CELL_PROLIFERATION_IN_HINDBRAIN
CI subunits	0.447457	0.576068	GOBP_CELL_REDOX_HOMEOSTASIS
CI subunits	0.212323	0.69973	GOBP_CELL_VOLUME_HOMEOSTASIS
CI subunits	0.208359	0.604471	GOBP_CELLULAR_CARBOHYDRATE_CATABOLIC_PROCESS
CI subunits	0.22753	0.594512	GOBP_CELLULAR_MODIFIED_AMINO_ACID_BIOSYNTHETIC_PROCESS
CI subunits	0.255864	0.623534	GOBP_CELLULAR_MODIFIED_AMINO_ACID_CATABOLIC_PROCESS
CI subunits	0.211224	0.525074	GOBP_CELLULAR_RESPONSE_TO_ALDEHYDE
CI subunits	0.192454	0.573265	GOBP_CELLULAR_RESPONSE_TO_ALKALOID
CI subunits	0.202132	0.658915	GOBP_CELLULAR_RESPONSE_TO_AMYLOID_BETA
CI subunits	0.133822	0.474323	GOBP_CELLULAR_RESPONSE_TO_COLD
CI subunits	0.464019	0.690866	GOBP_CELLULAR_RESPONSE_TO_DSRNA
CI subunits	0.307563	0.601456	GOBP_CELLULAR_RESPONSE_TO_ESTRADIOL_STIMULUS
CI subunits	0.154596	0.405474	GOBP_CELLULAR_RESPONSE_TO_ESTROGEN_STIMULUS
CI subunits	0.30728	0.473771	GOBP_CELLULAR_RESPONSE_TO_ETHANOL
CI subunits	0.194787	0.412309	GOBP_CELLULAR_RESPONSE_TO_FATTY_ACID
CI subunits	0.201878	0.639779	GOBP_CELLULAR_RESPONSE_TO_GAMMA_RADIATION
CI subunits	0.21636	0.391584	GOBP_CELLULAR_RESPONSE_TO_INSULIN_LIKE_GROWTH_FACTOR_STIMULUS
CI subunits	0.161177	0.639439	GOBP_CELLULAR_RESPONSE_TO_LIPOPROTEIN_PARTICLE_STIMULUS
CI subunits	0.149426	0.501888	GOBP_CELLULAR_RESPONSE_TO_NITROGEN_STARVATION
CI subunits	0.246463	0.644015	GOBP_CELLULAR_RESPONSE_TO_NUTRIENT
CI subunits	0.262175	0.423171	GOBP_CELLULAR_RESPONSE_TO_OSMOTIC_STRESS
CI subunits	0.132726	0.357091	GOBP_CELLULAR_RESPONSE_TO_TEMPERATURE_STIMULUS
CI subunits	0.16785	0.551284	GOBP_CENTRAL_NERVOUS_SYSTEM_NEURON_AXONOGENESIS
CI subunits	0.253082	0.697495	GOBP_CENTRIOLE_ASSEMBLY
CI subunits	0.264583	0.51388	GOBP_CENTRIOLE_CENTRIOLE_COHESION
CI subunits	0.25725	0.794567	GOBP_CENTROMERE_COMPLEX_ASSEMBLY
CI subunits	0.127902	0.357937	GOBP_CENTROSOME_SEPARATION
CI subunits	0.143718	0.331024	GOBP_CEREBRAL_CORTEX_CELL_MIGRATION
CI subunits	0.191451	0.574456	GOBP_CEREBRAL_CORTEX_NEURON_DIFFERENTIATION
CI subunits	0.162208	0.636464	GOBP_CGMP_MEDIATED_SIGNALING
CI subunits	0.196266	0.545031	GOBP_CHAPERONE_MEDIATED_AUTOPHAGY
CI subunits	0.455706	0.640709	GOBP_CHAPERONE_MEDIATED_PROTEIN_COMPLEX_ASSEMBLY
CI subunits	0.15697	0.61759	GOBP_CHEMICAL_HOMEOSTASIS_WITHIN_A_TISSUE
CI subunits	0.141533	0.548815	GOBP_CHEMOKINE_C_X_C_MOTIF_LIGAND_2_PRODUCTION
CI subunits	0.138273	0.485291	GOBP_CHEMOSENSORY_BEHAVIOR
CI subunits	0.109592	0.381216	GOBP_CHONDROBLAST_DIFFERENTIATION
CI subunits	0.119349	0.48304	GOBP_CHONDROCYTE_DEVELOPMENT
CI subunits	0.11122	0.392823	GOBP_CHONDROCYTE_PROLIFERATION
CI subunits	0.176145	0.650155	GOBP_CHONDROITIN_SULFATE_PROTEOGLYCAN_METABOLIC_PROCESS
CI subunits	0.128689	0.489367	GOBP_CHORIONIC_TROPHOBLAST_CELL_PROLIFERATION
CI subunits	0.285385	0.739373	GOBP_CHROMOSOME_CONDENSATION
CI subunits	0.116355	0.385751	GOBP_CHROMOSOME_LOCALIZATION_TO_NUCLEAR_ENVELOPE_INVOLVED_IN_HOMOLOGOUS_CHROMOSOME_SEGREGATION
CI subunits	0.151489	0.516043	GOBP_CHRONIC_INFLAMMATORY_RESPONSE
CI subunits	0.115025	0.383785	GOBP_CILIARY_NEUROTROPHIC_FACTOR_MEDIATED_SIGNALING_PATHWAY
CI subunits	0.174638	0.591255	GOBP_CLATHRIN_DEPENDENT_ENDOCYTOSIS
CI subunits	0.191723	0.578053	GOBP_COCHLEA_DEVELOPMENT
CI subunits	0.221488	0.36598	GOBP_COENZYME_A_METABOLIC_PROCESS
CI subunits	0.114197	0.418175	GOBP_COLLAGEN_ACTIVATED_SIGNALING_PATHWAY
CI subunits	0.215243	0.663571	GOBP_COLLAGEN_BIOSYNTHETIC_PROCESS
CI subunits	0.151212	0.667524	GOBP_COLLAGEN_CATABOLIC_PROCESS
CI subunits	0.194205	0.527725	GOBP_COLLATERAL_SPROUTING
CI subunits	0.204924	0.478502	GOBP_COMMISSURAL_NEURON_AXON_GUIDANCE
CI subunits	0.135169	0.494415	GOBP_COMMON_MYELOID_PROGENITOR_CELL_PROLIFERATION
CI subunits	0.124796	0.439332	GOBP_COMPLEMENT_RECEPTOR_MEDIATED_SIGNALING_PATHWAY
CI subunits	0.235322	0.430546	GOBP_CONSTITUTIVE_HETEROCHROMATIN_ASSEMBLY
CI subunits	0.211509	0.646178	GOBP_CONSTITUTIVE_SECRETORY_PATHWAY
CI subunits	0.608167	0.755309	GOBP_COPPER_ION_HOMEOSTASIS
CI subunits	0.387255	0.669318	GOBP_COPPER_ION_TRANSPORT
CI subunits	0.0904861	0.273937	GOBP_CORNEA_DEVELOPMENT_IN_CAMERA_TYPE_EYE
CI subunits	0.136785	0.514338	GOBP_CORNIFICATION
CI subunits	0.198668	0.484478	GOBP_CORONARY_VASCULATURE_DEVELOPMENT
CI subunits	0.304815	0.659141	GOBP_CORTICAL_ACTIN_CYTOSKELETON_ORGANIZATION
CI subunits	0.135248	0.549693	GOBP_CRANIOFACIAL_SUTURE_MORPHOGENESIS
CI subunits	0.173644	0.612415	GOBP_CYCLIC_NUCLEOTIDE_METABOLIC_PROCESS
CI subunits	0.724634	0.871728	GOBP_CYTOCHROME_COMPLEX_ASSEMBLY
CI subunits	0.228386	0.682629	GOBP_CYTOKINETIC_PROCESS
CI subunits	0.215539	0.60268	GOBP_CYTOLYSIS
CI subunits	0.293344	0.644304	GOBP_CYTOPLASMIC_PATTERN_RECOGNITION_RECEPTOR_SIGNALING_PATHWAY_IN_RESPONSE_TO_VIRUS
CI subunits	0.280516	0.594694	GOBP_CYTOPLASMIC_SEQUESTERING_OF_PROTEIN
CI subunits	0.226671	0.653834	GOBP_CYTOPLASMIC_TRANSLATIONAL_INITIATION
CI subunits	0.285304	0.74982	GOBP_DE_NOVO_PROTEIN_FOLDING
CI subunits	0.168145	0.470743	GOBP_DEFINITIVE_HEMOPOIESIS
CI subunits	0.189025	0.678164	GOBP_DENDRITE_EXTENSION
CI subunits	0.161881	0.648382	GOBP_DENDRITIC_CELL_DIFFERENTIATION
CI subunits	0.488559	0.597221	GOBP_DENDRITIC_CELL_MIGRATION
CI subunits	0.150699	0.538372	GOBP_DENDRITIC_SPINE_MAINTENANCE
CI subunits	0.150211	0.326109	GOBP_DENTATE_GYRUS_DEVELOPMENT
CI subunits	0.199658	0.609063	GOBP_DEOXYRIBOSE_PHOSPHATE_METABOLIC_PROCESS
CI subunits	0.1176	0.315127	GOBP_DEPHOSPHORYLATION_OF_RNA_POLYMERASE_II_C_TERMINAL_DOMAIN
CI subunits	0.148793	0.400697	GOBP_DESMOSOME_ORGANIZATION
CI subunits	0.172303	0.697478	GOBP_DETECTION_OF_BIOTIC_STIMULUS
CI subunits	0.194963	0.586668	GOBP_DETECTION_OF_CALCIUM_ION
CI subunits	0.144858	0.627526	GOBP_DETECTION_OF_CHEMICAL_STIMULUS_INVOLVED_IN_SENSORY_PERCEPTION_OF_TASTE
CI subunits	0.175409	0.60925	GOBP_DETECTION_OF_LIGHT_STIMULUS_INVOLVED_IN_SENSORY_PERCEPTION
CI subunits	0.201901	0.574863	GOBP_DETECTION_OF_MECHANICAL_STIMULUS_INVOLVED_IN_SENSORY_PERCEPTION
CI subunits	0.2754	0.486338	GOBP_DEVELOPMENTAL_PIGMENTATION
CI subunits	0.172115	0.480154	GOBP_DIAPHRAGM_DEVELOPMENT
CI subunits	0.15749	0.379473	GOBP_DIGESTIVE_TRACT_MORPHOGENESIS
CI subunits	0.216801	0.613459	GOBP_DIOL_METABOLIC_PROCESS
CI subunits	0.119718	0.445065	GOBP_DIRECT_OSSIFICATION
CI subunits	0.133167	0.436483	GOBP_DISACCHARIDE_METABOLIC_PROCESS
CI subunits	0.225984	0.618748	GOBP_DNA_CATABOLIC_PROCESS
CI subunits	0.152207	0.525671	GOBP_DNA_DAMAGE_INDUCED_PROTEIN_PHOSPHORYLATION
CI subunits	0.206957	0.760785	GOBP_DNA_DEPENDENT_DNA_REPLICATION_MAINTENANCE_OF_FIDELITY
CI subunits	0.175164	0.586446	GOBP_DNA_DOUBLE_STRAND_BREAK_PROCESSING
CI subunits	0.161616	0.500511	GOBP_DNA_INTEGRATION
CI subunits	0.201039	0.604715	GOBP_DNA_LIGATION
CI subunits	0.112633	0.476484	GOBP_DNA_PROTECTION
CI subunits	0.243786	0.753449	GOBP_DNA_REPLICATION_INITIATION
CI subunits	0.204799	0.690563	GOBP_DNA_STRAND_ELONGATION
CI subunits	0.203085	0.725373	GOBP_DNA_SYNTHESIS_INVOLVED_IN_DNA_REPAIR
CI subunits	0.181635	0.501271	GOBP_DNA_TEMPLATED_TRANSCRIPTION_TERMINATION
CI subunits	0.205218	0.704195	GOBP_DNA_TOPOLOGICAL_CHANGE
CI subunits	0.161942	0.642226	GOBP_DOPAMINE_METABOLIC_PROCESS
CI subunits	0.19092	0.64062	GOBP_DOPAMINE_RECEPTOR_SIGNALING_PATHWAY
CI subunits	0.178319	0.665382	GOBP_DOPAMINERGIC_NEURON_DIFFERENTIATION
CI subunits	0.140569	0.510781	GOBP_DORSAL_SPINAL_CORD_DEVELOPMENT
CI subunits	0.137788	0.266732	GOBP_DORSAL_VENTRAL_AXIS_SPECIFICATION
CI subunits	0.205171	0.565413	GOBP_DOSAGE_COMPENSATION
CI subunits	0.140872	0.323146	GOBP_DOUBLE_STRAND_BREAK_REPAIR_INVOLVED_IN_MEIOTIC_RECOMBINATION
CI subunits	0.127756	0.384665	GOBP_DRINKING_BEHAVIOR
CI subunits	0.142811	0.409483	GOBP_EARLY_ENDOSOME_TO_GOLGI_TRANSPORT
CI subunits	0.185007	0.629556	GOBP_EATING_BEHAVIOR
CI subunits	0.239691	0.48481	GOBP_ECTODERM_DEVELOPMENT
CI subunits	0.182141	0.580333	GOBP_ECTODERMAL_PLACODE_DEVELOPMENT
CI subunits	0.230601	0.568592	GOBP_EMBRYONIC_AXIS_SPECIFICATION
CI subunits	0.160752	0.439514	GOBP_EMBRYONIC_BRAIN_DEVELOPMENT
CI subunits	0.15612	0.631205	GOBP_EMBRYONIC_CAMERA_TYPE_EYE_DEVELOPMENT
CI subunits	0.200276	0.620076	GOBP_EMBRYONIC_CLEAVAGE
CI subunits	0.249356	0.616489	GOBP_EMBRYONIC_CRANIAL_SKELETON_MORPHOGENESIS
CI subunits	0.163168	0.387239	GOBP_EMBRYONIC_HEMOPOIESIS
CI subunits	0.153679	0.6147	GOBP_EMBRYONIC_SKELETAL_JOINT_DEVELOPMENT
CI subunits	0.126999	0.510734	GOBP_ENDOCARDIAL_CUSHION_DEVELOPMENT
CI subunits	0.154293	0.635233	GOBP_ENDOCRINE_HORMONE_SECRETION
CI subunits	0.153122	0.593544	GOBP_ENDOCRINE_PANCREAS_DEVELOPMENT
CI subunits	0.203973	0.407324	GOBP_ENDODERMAL_CELL_DIFFERENTIATION
CI subunits	0.191268	0.62241	GOBP_ENDOPLASMIC_RETICULUM_CALCIUM_ION_HOMEOSTASIS
CI subunits	0.136875	0.548191	GOBP_ENDOPLASMIC_RETICULUM_LOCALIZATION
CI subunits	0.252698	0.625342	GOBP_ENDOPLASMIC_RETICULUM_MEMBRANE_ORGANIZATION
CI subunits	0.167771	0.66634	GOBP_ENDOPLASMIC_RETICULUM_TO_CYTOSOL_TRANSPORT
CI subunits	0.181816	0.519807	GOBP_ENDOPLASMIC_RETICULUM_TUBULAR_NETWORK_ORGANIZATION
CI subunits	0.152916	0.563211	GOBP_ENDOSOMAL_VESICLE_FUSION
CI subunits	0.186815	0.447331	GOBP_ENDOTHELIAL_CELL_ACTIVATION
CI subunits	0.188352	0.63244	GOBP_ENDOTHELIAL_CELL_CHEMOTAXIS
CI subunits	0.146202	0.492963	GOBP_ENDOTHELIAL_CELL_MATRIX_ADHESION
CI subunits	0.259278	0.506027	GOBP_ENDOTHELIN_RECEPTOR_SIGNALING_PATHWAY
CI subunits	0.173979	0.6036	GOBP_ENERGY_HOMEOSTASIS
CI subunits	0.262603	0.604584	GOBP_ENGULFMENT_OF_APOPTOTIC_CELL
CI subunits	0.220193	0.638115	GOBP_ENTRAINMENT_OF_CIRCADIAN_CLOCK
CI subunits	0.183795	0.405943	GOBP_ENTRY_OF_BACTERIUM_INTO_HOST_CELL
CI subunits	0.15214	0.261404	GOBP_ENUCLEATE_ERYTHROCYTE_DIFFERENTIATION
CI subunits	0.158526	0.611259	GOBP_EOSINOPHIL_MIGRATION
CI subunits	0.221924	0.422291	GOBP_EPIBOLY
CI subunits	0.106005	0.280438	GOBP_EPIDERMIS_MORPHOGENESIS
CI subunits	0.222639	0.437677	GOBP_EPIGENETIC_MAINTENANCE_OF_CHROMATIN_IN_TRANSCRIPTION_COMPETENT_CONFORMATION
CI subunits	0.196193	0.460865	GOBP_EPITHELIAL_CELL_CELL_ADHESION
CI subunits	0.211717	0.302186	GOBP_EPITHELIAL_CELL_DIFFERENTIATION_INVOLVED_IN_KIDNEY_DEVELOPMENT
CI subunits	0.164938	0.508747	GOBP_EPITHELIAL_CELL_FATE_COMMITMENT
CI subunits	0.146746	0.524647	GOBP_EPITHELIAL_CELL_MATURATION
CI subunits	0.172244	0.630009	GOBP_EPITHELIAL_CELL_MORPHOGENESIS
CI subunits	0.145078	0.395997	GOBP_EPITHELIAL_STRUCTURE_MAINTENANCE
CI subunits	0.157636	0.217855	GOBP_EPITHELIAL_TUBE_BRANCHING_INVOLVED_IN_LUNG_MORPHOGENESIS
CI subunits	0.156039	0.505175	GOBP_EPOXYGENASE_P450_PATHWAY
CI subunits	0.185936	0.655755	GOBP_ER_NUCLEUS_SIGNALING_PATHWAY
CI subunits	0.156259	0.425971	GOBP_ERBB2_SIGNALING_PATHWAY
CI subunits	0.182612	0.537277	GOBP_ERYTHROCYTE_DEVELOPMENT
CI subunits	0.100866	0.381303	GOBP_ESTABLISHMENT_OF_BLOOD_BRAIN_BARRIER
CI subunits	0.190072	0.448729	GOBP_ESTABLISHMENT_OF_ENDOTHELIAL_INTESTINAL_BARRIER
CI subunits	0.20104	0.596732	GOBP_ESTABLISHMENT_OF_EPITHELIAL_CELL_POLARITY
CI subunits	0.180258	0.378704	GOBP_ESTABLISHMENT_OF_LYMPHOCYTE_POLARITY
CI subunits	0.614847	0.780474	GOBP_ESTABLISHMENT_OF_MITOCHONDRION_LOCALIZATION
CI subunits	0.234779	0.71391	GOBP_ESTABLISHMENT_OF_PROTEIN_LOCALIZATION_TO_ENDOPLASMIC_RETICULUM
CI subunits	0.225684	0.703273	GOBP_ESTABLISHMENT_OF_SPINDLE_ORIENTATION
CI subunits	0.554373	0.694602	GOBP_ESTROGEN_METABOLIC_PROCESS
CI subunits	0.142756	0.416855	GOBP_ESTROUS_CYCLE
CI subunits	0.153288	0.372035	GOBP_ETHANOL_METABOLIC_PROCESS
CI subunits	0.13098	0.447542	GOBP_ETHANOLAMINE_CONTAINING_COMPOUND_METABOLIC_PROCESS
CI subunits	0.178234	0.360316	GOBP_ETHER_METABOLIC_PROCESS
CI subunits	0.151662	0.377839	GOBP_EXCITATORY_CHEMICAL_SYNAPTIC_TRANSMISSION
CI subunits	0.256095	0.555249	GOBP_EXIT_FROM_MITOSIS
CI subunits	0.236572	0.712581	GOBP_EXOCRINE_SYSTEM_DEVELOPMENT
CI subunits	0.12035	0.435808	GOBP_EXOCYST_LOCALIZATION
CI subunits	0.21013	0.552715	GOBP_EXPLORATION_BEHAVIOR
CI subunits	0.151772	0.506547	GOBP_EXTRACELLULAR_MATRIX_ASSEMBLY
CI subunits	0.112391	0.507624	GOBP_EXTRACELLULAR_MATRIX_CONSTITUENT_SECRETION
CI subunits	0.10692	0.449526	GOBP_EXTRACELLULAR_REGULATION_OF_SIGNAL_TRANSDUCTION
CI subunits	0.233254	0.712515	GOBP_EXTRACELLULAR_TRANSPORT
CI subunits	0.216396	0.384635	GOBP_EYELID_DEVELOPMENT_IN_CAMERA_TYPE_EYE
CI subunits	0.207578	0.438879	GOBP_FACE_DEVELOPMENT
CI subunits	0.123104	0.498363	GOBP_FAS_SIGNALING_PATHWAY
CI subunits	0.0895414	0.283444	GOBP_FAT_CELL_PROLIFERATION
CI subunits	0.169275	0.672813	GOBP_FAT_SOLUBLE_VITAMIN_METABOLIC_PROCESS
CI subunits	0.131559	0.526245	GOBP_FATTY_ACID_ALPHA_OXIDATION
CI subunits	0.158942	0.502558	GOBP_FATTY_ACID_BETA_OXIDATION_USING_ACYL_COA_DEHYDROGENASE
CI subunits	0.161461	0.487205	GOBP_FATTY_ACID_BETA_OXIDATION_USING_ACYL_COA_OXIDASE
CI subunits	0.162581	0.41518	GOBP_FC_EPSILON_RECEPTOR_SIGNALING_PATHWAY
CI subunits	0.223217	0.493935	GOBP_FC_RECEPTOR_MEDIATED_STIMULATORY_SIGNALING_PATHWAY
CI subunits	0.170568	0.535612	GOBP_FEAR_RESPONSE
CI subunits	0.204163	0.660858	GOBP_FEMALE_MEIOTIC_NUCLEAR_DIVISION
CI subunits	0.154664	0.501375	GOBP_FIBROBLAST_ACTIVATION
CI subunits	0.174468	0.519616	GOBP_FIBROBLAST_APOPTOTIC_PROCESS
CI subunits	0.168095	0.555547	GOBP_FIBROBLAST_GROWTH_FACTOR_PRODUCTION
CI subunits	0.263843	0.61017	GOBP_FIBROBLAST_MIGRATION
CI subunits	0.180345	0.370799	GOBP_FLOOR_PLATE_DEVELOPMENT
CI subunits	0.19926	0.627854	GOBP_FLUID_TRANSPORT
CI subunits	0.242251	0.665292	GOBP_FOAM_CELL_DIFFERENTIATION
CI subunits	0.507955	0.711642	GOBP_FOREBRAIN_NEURON_DIFFERENTIATION
CI subunits	0.14665	0.60131	GOBP_FOREBRAIN_REGIONALIZATION
CI subunits	0.192191	0.508038	GOBP_FORELIMB_MORPHOGENESIS
CI subunits	0.205113	0.534115	GOBP_FRUCTOSE_METABOLIC_PROCESS
CI subunits	0.128005	0.49278	GOBP_G_PROTEIN_COUPLED_GLUTAMATE_RECEPTOR_SIGNALING_PATHWAY
CI subunits	0.146668	0.560881	GOBP_G_PROTEIN_COUPLED_OPIOID_RECEPTOR_SIGNALING_PATHWAY
CI subunits	0.164504	0.396117	GOBP_G0_TO_G1_TRANSITION
CI subunits	0.18946	0.448995	GOBP_G1_TO_G0_TRANSITION
CI subunits	0.117719	0.448396	GOBP_GAMMA_AMINOBUTYRIC_ACID_METABOLIC_PROCESS
CI subunits	0.136159	0.445106	GOBP_GAMMA_AMINOBUTYRIC_ACID_SIGNALING_PATHWAY
CI subunits	0.149506	0.514723	GOBP_GAMMA_DELTA_T_CELL_ACTIVATION
CI subunits	0.288181	0.515555	GOBP_GAS_HOMEOSTASIS
CI subunits	0.178073	0.403425	GOBP_GASTRULATION_WITH_MOUTH_FORMING_SECOND
CI subunits	0.178729	0.634838	GOBP_GENITALIA_DEVELOPMENT
CI subunits	0.123772	0.442307	GOBP_GERM_CELL_MIGRATION
CI subunits	0.198939	0.574154	GOBP_GERM_CELL_PROLIFERATION
CI subunits	0.100073	0.274425	GOBP_GLIAL_CELL_APOPTOTIC_PROCESS
CI subunits	0.114181	0.404309	GOBP_GLIAL_CELL_DERIVED_NEUROTROPHIC_FACTOR_RECEPTOR_SIGNALING_PATHWAY
CI subunits	0.119481	0.508381	GOBP_GLIAL_CELL_FATE_COMMITMENT
CI subunits	0.222768	0.381378	GOBP_GLIAL_CELL_PROLIFERATION
CI subunits	0.232505	0.669405	GOBP_GLUCAN_BIOSYNTHETIC_PROCESS
CI subunits	0.105615	0.465113	GOBP_GLUCOSE_IMPORT_IN_RESPONSE_TO_INSULIN_STIMULUS
CI subunits	0.206499	0.672573	GOBP_GLUTAMATE_METABOLIC_PROCESS
CI subunits	0.252469	0.524037	GOBP_GLUTAMINE_METABOLIC_PROCESS
CI subunits	0.187827	0.692176	GOBP_GLYCEROPHOSPHOLIPID_CATABOLIC_PROCESS
CI subunits	0.187772	0.649186	GOBP_GLYCOPROTEIN_CATABOLIC_PROCESS
CI subunits	0.121521	0.580588	GOBP_GLYCOSIDE_TRANSPORT
CI subunits	0.193289	0.66241	GOBP_GLYCOSPHINGOLIPID_BIOSYNTHETIC_PROCESS
CI subunits	0.208221	0.366682	GOBP_GOLGI_LOCALIZATION
CI subunits	0.183213	0.595622	GOBP_GOLGI_RIBBON_FORMATION
CI subunits	0.123539	0.54754	GOBP_GOLGI_TO_ENDOSOME_TRANSPORT
CI subunits	0.151847	0.69574	GOBP_GOLGI_TO_PLASMA_MEMBRANE_PROTEIN_TRANSPORT
CI subunits	0.12213	0.64552	GOBP_GOLGI_TO_VACUOLE_TRANSPORT
CI subunits	0.169606	0.705238	GOBP_GPI_ANCHOR_METABOLIC_PROCESS
CI subunits	0.150413	0.712103	GOBP_GRANULOCYTE_ACTIVATION
CI subunits	0.233968	0.721722	GOBP_GRANULOCYTE_DIFFERENTIATION
CI subunits	0.148486	0.56021	GOBP_GRANULOCYTE_MACROPHAGE_COLONY_STIMULATING_FACTOR_PRODUCTION
CI subunits	0.106461	0.421173	GOBP_GRANZYME_MEDIATED_PROGRAMMED_CELL_DEATH_SIGNALING_PATHWAY
CI subunits	0.145957	0.550074	GOBP_GROOMING_BEHAVIOR
CI subunits	0.11103	0.423026	GOBP_GROWTH_INVOLVED_IN_HEART_MORPHOGENESIS
CI subunits	0.202911	0.608075	GOBP_HAIR_CELL_DIFFERENTIATION
CI subunits	0.167198	0.352995	GOBP_HEMATOPOIETIC_STEM_CELL_HOMEOSTASIS
CI subunits	0.124007	0.353769	GOBP_HEMATOPOIETIC_STEM_CELL_MIGRATION
CI subunits	0.198898	0.616788	GOBP_HEMATOPOIETIC_STEM_CELL_PROLIFERATION
CI subunits	0.119272	0.492347	GOBP_HEMIDESMOSOME_ASSEMBLY
CI subunits	0.201301	0.626353	GOBP_HEMOGLOBIN_METABOLIC_PROCESS
CI subunits	0.199206	0.655869	GOBP_HEPARAN_SULFATE_PROTEOGLYCAN_METABOLIC_PROCESS
CI subunits	0.197303	0.592239	GOBP_HEPATOCYTE_APOPTOTIC_PROCESS
CI subunits	0.131791	0.402354	GOBP_HEPATOCYTE_DIFFERENTIATION
CI subunits	0.267415	0.525922	GOBP_HEPATOCYTE_GROWTH_FACTOR_RECEPTOR_SIGNALING_PATHWAY
CI subunits	0.218119	0.620543	GOBP_HETEROPHILIC_CELL_CELL_ADHESION_VIA_PLASMA_MEMBRANE_CELL_ADHESION_MOLECULES
CI subunits	0.173669	0.706521	GOBP_HINDBRAIN_MORPHOGENESIS
CI subunits	0.235277	0.438768	GOBP_HIPPO_SIGNALING
CI subunits	0.137791	0.500326	GOBP_HISTAMINE_TRANSPORT
CI subunits	0.237601	0.696659	GOBP_HISTONE_DEUBIQUITINATION
CI subunits	0.225923	0.57027	GOBP_HISTONE_EXCHANGE
CI subunits	0.15717	0.493604	GOBP_HISTONE_H3_DEACETYLATION
CI subunits	0.243616	0.576532	GOBP_HISTONE_H3_K27_METHYLATION
CI subunits	0.139779	0.489428	GOBP_HISTONE_H3_K36_METHYLATION
CI subunits	0.182484	0.526487	GOBP_HISTONE_H3_K4_TRIMETHYLATION
CI subunits	0.176268	0.520788	GOBP_HISTONE_H3_K9_METHYLATION
CI subunits	0.154183	0.507015	GOBP_HISTONE_H4_K20_METHYLATION
CI subunits	0.518702	0.754191	GOBP_HISTONE_MRNA_METABOLIC_PROCESS
CI subunits	0.230049	0.700955	GOBP_HISTONE_PHOSPHORYLATION
CI subunits	0.217954	0.716826	GOBP_HISTONE_UBIQUITINATION
CI subunits	0.10455	0.184969	GOBP_HOMEOSTASIS_OF_NUMBER_OF_CELLS_WITHIN_A_TISSUE
CI subunits	0.141679	0.525046	GOBP_HYALURONAN_METABOLIC_PROCESS
CI subunits	0.169132	0.687296	GOBP_HYDROGEN_PEROXIDE_CATABOLIC_PROCESS
CI subunits	0.530933	0.723111	GOBP_HYPOTHALAMUS_DEVELOPMENT
CI subunits	0.137358	0.482907	GOBP_HYPOXIA_INDUCIBLE_FACTOR_1ALPHA_SIGNALING_PATHWAY
CI subunits	0.115289	0.341851	GOBP_I_KAPPAB_PHOSPHORYLATION
CI subunits	0.131757	0.219035	GOBP_IMMATURE_B_CELL_DIFFERENTIATION
CI subunits	0.116209	0.334867	GOBP_IMMUNE_COMPLEX_CLEARANCE
CI subunits	0.162743	0.37496	GOBP_IMMUNOLOGICAL_SYNAPSE_FORMATION
CI subunits	0.209153	0.568332	GOBP_INCLUSION_BODY_ASSEMBLY
CI subunits	0.138402	0.472606	GOBP_INDUCTION_OF_BACTERIAL_AGGLUTINATION
CI subunits	0.188646	0.598343	GOBP_INFLAMMASOME_COMPLEX_ASSEMBLY
CI subunits	0.16837	0.573563	GOBP_INHIBITORY_POSTSYNAPTIC_POTENTIAL
CI subunits	0.161153	0.585245	GOBP_INHIBITORY_SYNAPSE_ASSEMBLY
CI subunits	0.166772	0.339174	GOBP_INNATE_IMMUNE_RESPONSE_ACTIVATING_SIGNAL_TRANSDUCTION
CI subunits	0.21584	0.64016	GOBP_INNERVATION
CI subunits	0.187024	0.471798	GOBP_INOSITOL_METABOLIC_PROCESS
CI subunits	0.20757	0.533813	GOBP_INOSITOL_PHOSPHATE_BIOSYNTHETIC_PROCESS
CI subunits	0.174697	0.652118	GOBP_INSULIN_LIKE_GROWTH_FACTOR_RECEPTOR_SIGNALING_PATHWAY
CI subunits	0.304049	0.444986	GOBP_INTEGRIN_ACTIVATION
CI subunits	0.116613	0.253601	GOBP_INTEGRIN_BIOSYNTHETIC_PROCESS
CI subunits	0.105902	0.396518	GOBP_INTERCELLULAR_TRANSPORT
CI subunits	0.142647	0.421711	GOBP_INTERFERON_GAMMA_MEDIATED_SIGNALING_PATHWAY
CI subunits	0.109187	0.305098	GOBP_INTERLEUKIN_1_ALPHA_PRODUCTION
CI subunits	0.182385	0.608526	GOBP_INTERLEUKIN_1_MEDIATED_SIGNALING_PATHWAY
CI subunits	0.191526	0.632615	GOBP_INTERLEUKIN_17_PRODUCTION
CI subunits	0.140513	0.477942	GOBP_INTERLEUKIN_18_PRODUCTION
CI subunits	0.174899	0.569669	GOBP_INTERLEUKIN_4_PRODUCTION
CI subunits	0.156831	0.622397	GOBP_INTERMEDIATE_FILAMENT_ORGANIZATION
CI subunits	0.254075	0.675736	GOBP_INTERMEMBRANE_LIPID_TRANSFER
CI subunits	0.205059	0.712955	GOBP_INTERSTRAND_CROSS_LINK_REPAIR
CI subunits	0.210359	0.472972	GOBP_INTESTINAL_ABSORPTION
CI subunits	0.21996	0.692774	GOBP_INTRA_GOLGI_VESICLE_MEDIATED_TRANSPORT
CI subunits	0.195417	0.711241	GOBP_INTRACELLULAR_LIPID_TRANSPORT
CI subunits	0.186114	0.473167	GOBP_INTRACELLULAR_MRNA_LOCALIZATION
CI subunits	0.214414	0.714721	GOBP_INTRACILIARY_TRANSPORT
CI subunits	0.260603	0.641701	GOBP_INTRINSIC_APOPTOTIC_SIGNALING_PATHWAY_IN_RESPONSE_TO_DNA_DAMAGE_BY_P53_CLASS_MEDIATOR
CI subunits	0.333886	0.566777	GOBP_INTRINSIC_APOPTOTIC_SIGNALING_PATHWAY_IN_RESPONSE_TO_OXIDATIVE_STRESS
CI subunits	0.119683	0.272411	GOBP_IODIDE_TRANSPORT
CI subunits	0.189906	0.619751	GOBP_IRON_COORDINATION_ENTITY_TRANSPORT
CI subunits	0.188628	0.634133	GOBP_IRON_ION_TRANSMEMBRANE_TRANSPORT
CI subunits	0.68681	0.842404	GOBP_IRON_SULFUR_CLUSTER_ASSEMBLY
CI subunits	0.123069	0.446302	GOBP_ISG15_PROTEIN_CONJUGATION
CI subunits	0.319252	0.777824	GOBP_ISOPRENOID_BIOSYNTHETIC_PROCESS
CI subunits	0.142608	0.493691	GOBP_KERATINOCYTE_DEVELOPMENT
CI subunits	0.153895	0.245315	GOBP_KERATINOCYTE_PROLIFERATION
CI subunits	0.174688	0.472786	GOBP_KETONE_BODY_METABOLIC_PROCESS
CI subunits	0.137531	0.59141	GOBP_KETONE_CATABOLIC_PROCESS
CI subunits	0.257418	0.684512	GOBP_KILLING_BY_HOST_OF_SYMBIONT_CELLS
CI subunits	0.278419	0.702117	GOBP_KILLING_OF_CELLS_OF_ANOTHER_ORGANISM
CI subunits	0.220218	0.306358	GOBP_LABYRINTHINE_LAYER_DEVELOPMENT
CI subunits	0.144747	0.616742	GOBP_LACTATE_METABOLIC_PROCESS
CI subunits	0.170676	0.293612	GOBP_LACTATE_TRANSMEMBRANE_TRANSPORT
CI subunits	0.198663	0.526727	GOBP_LACTATION
CI subunits	0.13743	0.542706	GOBP_LATE_ENDOSOME_TO_GOLGI_TRANSPORT
CI subunits	0.188886	0.671573	GOBP_LEFT_RIGHT_PATTERN_FORMATION
CI subunits	0.249525	0.605109	GOBP_LENS_FIBER_CELL_DIFFERENTIATION
CI subunits	0.165362	0.565749	GOBP_LENS_MORPHOGENESIS_IN_CAMERA_TYPE_EYE
CI subunits	0.122588	0.511953	GOBP_LEUKEMIA_INHIBITORY_FACTOR_SIGNALING_PATHWAY
CI subunits	0.197772	0.424851	GOBP_LEUKOCYTE_AGGREGATION
CI subunits	0.143263	0.459788	GOBP_LEUKOCYTE_MIGRATION_INVOLVED_IN_INFLAMMATORY_RESPONSE
CI subunits	0.180225	0.64864	GOBP_LEUKOTRIENE_METABOLIC_PROCESS
CI subunits	0.139033	0.448155	GOBP_LEUKOTRIENE_SIGNALING_PATHWAY
CI subunits	0.134339	0.597546	GOBP_LIGAND_GATED_ION_CHANNEL_SIGNALING_PATHWAY
CI subunits	0.150226	0.341163	GOBP_LIPID_DROPLET_ORGANIZATION
CI subunits	0.111098	0.439052	GOBP_LIPID_GLYCOSYLATION
CI subunits	0.199532	0.626786	GOBP_LIPOPROTEIN_CATABOLIC_PROCESS
CI subunits	0.15923	0.557769	GOBP_LIPOPROTEIN_LOCALIZATION
CI subunits	0.215241	0.597012	GOBP_LIVER_MORPHOGENESIS
CI subunits	0.25731	0.441695	GOBP_LIVER_REGENERATION
CI subunits	0.136186	0.45332	GOBP_LOCOMOTION_INVOLVED_IN_LOCOMOTORY_BEHAVIOR
CI subunits	0.188329	0.53975	GOBP_LONG_CHAIN_FATTY_ACID_BIOSYNTHETIC_PROCESS
CI subunits	0.116127	0.563726	GOBP_LONG_CHAIN_FATTY_ACID_CATABOLIC_PROCESS
CI subunits	0.204872	0.58515	GOBP_LONG_TERM_MEMORY
CI subunits	0.164098	0.631977	GOBP_LONG_TERM_SYNAPTIC_DEPRESSION
CI subunits	0.167654	0.590847	GOBP_LUNG_ALVEOLUS_DEVELOPMENT
CI subunits	0.201049	0.562515	GOBP_LUNG_EPITHELIUM_DEVELOPMENT
CI subunits	0.189973	0.682767	GOBP_LYMPH_NODE_DEVELOPMENT
CI subunits	0.266158	0.667366	GOBP_LYMPH_VESSEL_DEVELOPMENT
CI subunits	0.120869	0.501948	GOBP_LYMPHOCYTE_COSTIMULATION
CI subunits	0.107583	0.423567	GOBP_LYMPHOCYTE_MIGRATION_INTO_LYMPHOID_ORGANS
CI subunits	0.14048	0.362855	GOBP_MACROPHAGE_ACTIVATION_INVOLVED_IN_IMMUNE_RESPONSE
CI subunits	0.103683	0.340374	GOBP_MACROPHAGE_COLONY_STIMULATING_FACTOR_PRODUCTION
CI subunits	0.22418	0.66985	GOBP_MACROPHAGE_DIFFERENTIATION
CI subunits	0.190381	0.422771	GOBP_MAGNESIUM_ION_HOMEOSTASIS
CI subunits	0.161796	0.653164	GOBP_MAGNESIUM_ION_TRANSPORT
CI subunits	0.156184	0.305221	GOBP_MAINTENANCE_OF_BLOOD_BRAIN_BARRIER
CI subunits	0.211864	0.51989	GOBP_MAINTENANCE_OF_CELL_POLARITY
CI subunits	0.143613	0.495361	GOBP_MAINTENANCE_OF_DNA_METHYLATION
CI subunits	0.134703	0.403816	GOBP_MAINTENANCE_OF_LENS_TRANSPARENCY
CI subunits	0.218595	0.729096	GOBP_MAINTENANCE_OF_PROTEIN_LOCALIZATION_IN_ORGANELLE
CI subunits	0.175685	0.563143	GOBP_MALE_MEIOSIS_I
CI subunits	0.137757	0.508027	GOBP_MAMMARY_GLAND_EPITHELIAL_CELL_DIFFERENTIATION
CI subunits	0.140275	0.372206	GOBP_MAMMARY_GLAND_EPITHELIAL_CELL_PROLIFERATION
CI subunits	0.187061	0.562418	GOBP_MAMMARY_GLAND_MORPHOGENESIS
CI subunits	0.114378	0.485826	GOBP_MANGANESE_ION_TRANSPORT
CI subunits	0.216047	0.467883	GOBP_MANNOSE_METABOLIC_PROCESS
CI subunits	0.218209	0.749082	GOBP_MANNOSYLATION
CI subunits	0.203265	0.590505	GOBP_MATERNAL_PLACENTA_DEVELOPMENT
CI subunits	0.146756	0.590504	GOBP_MATING
CI subunits	0.242544	0.794708	GOBP_MATURATION_OF_5_8S_RRNA
CI subunits	0.513696	0.818175	GOBP_MATURATION_OF_SSU_RRNA_FROM_TRICISTRONIC_RRNA_TRANSCRIPT_SSU_RRNA_5_8S_RRNA_LSU_RRNA
CI subunits	0.119442	0.48424	GOBP_MATURE_B_CELL_DIFFERENTIATION
CI subunits	0.353708	0.509407	GOBP_MATURE_RIBOSOME_ASSEMBLY
CI subunits	0.6327	0.748895	GOBP_MEDIUM_CHAIN_FATTY_ACID_METABOLIC_PROCESS
CI subunits	0.208168	0.722901	GOBP_MEIOTIC_CHROMOSOME_SEPARATION
CI subunits	0.148944	0.527501	GOBP_MEIOTIC_DNA_DOUBLE_STRAND_BREAK_FORMATION
CI subunits	0.143635	0.438919	GOBP_MELANOCYTE_PROLIFERATION
CI subunits	0.234686	0.328732	GOBP_MEMBRANE_FISSION
CI subunits	0.129954	0.411421	GOBP_MEMBRANE_FUSION_INVOLVED_IN_VIRAL_ENTRY_INTO_HOST_CELL
CI subunits	0.302706	0.552691	GOBP_MEMBRANE_HYPERPOLARIZATION
CI subunits	0.1976	0.673275	GOBP_MEMBRANE_LIPID_CATABOLIC_PROCESS
CI subunits	0.167182	0.577324	GOBP_MEMBRANE_PROTEIN_ECTODOMAIN_PROTEOLYSIS
CI subunits	0.147316	0.54462	GOBP_MEMBRANE_RAFT_ORGANIZATION
CI subunits	0.144977	0.339304	GOBP_MEMBRANE_TO_MEMBRANE_DOCKING
CI subunits	0.122412	0.36343	GOBP_MESENCHYMAL_CELL_APOPTOTIC_PROCESS
CI subunits	0.129829	0.395473	GOBP_MESENCHYMAL_CELL_PROLIFERATION
CI subunits	0.127685	0.427038	GOBP_MESENCHYMAL_STEM_CELL_DIFFERENTIATION
CI subunits	0.108915	0.185116	GOBP_MESENCHYME_MIGRATION
CI subunits	0.197673	0.699712	GOBP_MESODERMAL_CELL_DIFFERENTIATION
CI subunits	0.133104	0.392519	GOBP_MHC_CLASS_I_BIOSYNTHETIC_PROCESS
CI subunits	0.101399	0.448536	GOBP_MHC_CLASS_II_BIOSYNTHETIC_PROCESS
CI subunits	0.247061	0.57767	GOBP_MICROGLIAL_CELL_ACTIVATION
CI subunits	0.244097	0.587099	GOBP_MICROTUBULE_ANCHORING
CI subunits	0.248082	0.626412	GOBP_MICROTUBULE_DEPOLYMERIZATION
CI subunits	0.283627	0.722468	GOBP_MICROTUBULE_NUCLEATION
CI subunits	0.217949	0.705917	GOBP_MICROTUBULE_ORGANIZING_CENTER_LOCALIZATION
CI subunits	0.145517	0.580684	GOBP_MICROTUBULE_SEVERING
CI subunits	0.210397	0.669838	GOBP_MICROVILLUS_ORGANIZATION
CI subunits	0.227135	0.628282	GOBP_MIDDLE_EAR_MORPHOGENESIS
CI subunits	0.166108	0.447484	GOBP_MIDGUT_DEVELOPMENT
CI subunits	0.182341	0.632578	GOBP_MINUS_END_DIRECTED_ORGANELLE_TRANSPORT_ALONG_MICROTUBULE
CI subunits	0.236685	0.723018	GOBP_MISMATCH_REPAIR
CI subunits	0.301696	0.622859	GOBP_MITOCHONDRIAL_CALCIUM_ION_HOMEOSTASIS
CI subunits	0.57896	0.715455	GOBP_MITOCHONDRIAL_DNA_REPLICATION
CI subunits	0.67625	0.852094	GOBP_MITOCHONDRIAL_ELECTRON_TRANSPORT_CYTOCHROME_C_TO_OXYGEN
CI subunits	0.694791	0.850052	GOBP_MITOCHONDRIAL_ELECTRON_TRANSPORT_UBIQUINOL_TO_CYTOCHROME_C
CI subunits	0.430757	0.597852	GOBP_MITOCHONDRIAL_FISSION
CI subunits	0.313113	0.658487	GOBP_MITOCHONDRIAL_FUSION
CI subunits	0.433755	0.589299	GOBP_MITOCHONDRIAL_GENOME_MAINTENANCE
CI subunits	0.255912	0.48158	GOBP_MITOCHONDRIAL_PROTEIN_CATABOLIC_PROCESS
CI subunits	0.499158	0.714179	GOBP_MITOCHONDRIAL_PROTEIN_PROCESSING
CI subunits	0.483719	0.592244	GOBP_MITOCHONDRIAL_RESPIRASOME_ASSEMBLY
CI subunits	0.711977	0.862459	GOBP_MITOCHONDRIAL_RNA_METABOLIC_PROCESS
CI subunits	0.588934	0.711077	GOBP_MITOCHONDRIAL_TRANSLATIONAL_ELONGATION
CI subunits	0.325591	0.457522	GOBP_MITOCHONDRION_DISTRIBUTION
CI subunits	0.183235	0.469762	GOBP_MITOCHONDRION_ENDOPLASMIC_RETICULUM_MEMBRANE_TETHERING
CI subunits	0.548405	0.690773	GOBP_MITOCHONDRION_MORPHOGENESIS
CI subunits	0.212821	0.620895	GOBP_MITOTIC_G1_S_TRANSITION_CHECKPOINT_SIGNALING
CI subunits	0.196364	0.599585	GOBP_MITOTIC_G2_M_TRANSITION_CHECKPOINT
CI subunits	0.243661	0.698264	GOBP_MITOTIC_INTRA_S_DNA_DAMAGE_CHECKPOINT_SIGNALING
CI subunits	0.262584	0.74661	GOBP_MITOTIC_RECOMBINATION
CI subunits	0.248937	0.636991	GOBP_MITOTIC_SISTER_CHROMATID_COHESION
CI subunits	0.181479	0.445451	GOBP_MODIFICATION_OF_SYNAPTIC_STRUCTURE
CI subunits	0.189031	0.622725	GOBP_MODIFIED_AMINO_ACID_TRANSPORT
CI subunits	0.208364	0.664357	GOBP_MODULATION_BY_HOST_OF_VIRAL_PROCESS
CI subunits	0.1798	0.673309	GOBP_MODULATION_OF_EXCITATORY_POSTSYNAPTIC_POTENTIAL
CI subunits	0.129204	0.594155	GOBP_MONOCYTE_ACTIVATION
CI subunits	0.207588	0.41613	GOBP_MONOCYTE_DIFFERENTIATION
CI subunits	0.135752	0.284264	GOBP_MONOSACCHARIDE_CATABOLIC_PROCESS
CI subunits	0.123393	0.239627	GOBP_MORPHOGENESIS_OF_AN_ENDOTHELIUM
CI subunits	0.158593	0.435323	GOBP_MOTOR_BEHAVIOR
CI subunits	0.320715	0.598066	GOBP_MOTOR_LEARNING
CI subunits	0.15576	0.283994	GOBP_MOTOR_NEURON_APOPTOTIC_PROCESS
CI subunits	0.263857	0.623553	GOBP_MOTOR_NEURON_AXON_GUIDANCE
CI subunits	0.317485	0.597389	GOBP_MRNA_MODIFICATION
CI subunits	0.227886	0.746326	GOBP_MRNA_SPLICE_SITE_SELECTION
CI subunits	0.138616	0.395046	GOBP_MUCOSA_ASSOCIATED_LYMPHOID_TISSUE_DEVELOPMENT
CI subunits	0.450276	0.547915	GOBP_MULTICELLULAR_ORGANISM_AGING
CI subunits	0.135501	0.4137	GOBP_MULTINUCLEAR_OSTEOCLAST_DIFFERENTIATION
CI subunits	0.211524	0.678907	GOBP_MULTIVESICULAR_BODY_SORTING_PATHWAY
CI subunits	0.194838	0.527976	GOBP_MUSCLE_CELL_CELLULAR_HOMEOSTASIS
CI subunits	0.137704	0.606788	GOBP_MUSCLE_CELL_FATE_COMMITMENT
CI subunits	0.251954	0.515725	GOBP_MUSCLE_HYPERTROPHY_IN_RESPONSE_TO_STRESS
CI subunits	0.168202	0.673056	GOBP_MYD88_DEPENDENT_TOLL_LIKE_RECEPTOR_SIGNALING_PATHWAY
CI subunits	0.146156	0.541776	GOBP_MYD88_INDEPENDENT_TOLL_LIKE_RECEPTOR_SIGNALING_PATHWAY
CI subunits	0.145568	0.433315	GOBP_MYELIN_ASSEMBLY
CI subunits	0.162239	0.420098	GOBP_MYELOID_CELL_APOPTOTIC_PROCESS
CI subunits	0.202089	0.547285	GOBP_MYELOID_LEUKOCYTE_CYTOKINE_PRODUCTION
CI subunits	0.114777	0.275713	GOBP_MYOBLAST_FATE_COMMITMENT
CI subunits	0.204371	0.462681	GOBP_MYOBLAST_FUSION
CI subunits	0.158925	0.579087	GOBP_MYOBLAST_MIGRATION
CI subunits	0.117327	0.511045	GOBP_MYOBLAST_PROLIFERATION
CI subunits	0.18406	0.666234	GOBP_MYOTUBE_CELL_DEVELOPMENT
CI subunits	0.156695	0.59584	GOBP_N_GLYCAN_PROCESSING
CI subunits	0.256795	0.624956	GOBP_N_TERMINAL_PROTEIN_AMINO_ACID_MODIFICATION
CI subunits	0.227707	0.663896	GOBP_NADP_METABOLIC_PROCESS
CI subunits	0.13064	0.488133	GOBP_NAIL_DEVELOPMENT
CI subunits	0.145095	0.603836	GOBP_NATURAL_KILLER_CELL_ACTIVATION_INVOLVED_IN_IMMUNE_RESPONSE
CI subunits	0.308286	0.75078	GOBP_NCRNA_CATABOLIC_PROCESS
CI subunits	0.208092	0.715531	GOBP_NCRNA_EXPORT_FROM_NUCLEUS
CI subunits	0.234234	0.559297	GOBP_NEGATIVE_CHEMOTAXIS
CI subunits	0.256887	0.614168	GOBP_NEGATIVE_REGULATION_BY_HOST_OF_VIRAL_TRANSCRIPTION
CI subunits	0.131462	0.393822	GOBP_NEGATIVE_REGULATION_OF_ACTIN_FILAMENT_BUNDLE_ASSEMBLY
CI subunits	0.134497	0.521665	GOBP_NEGATIVE_REGULATION_OF_ACTIN_FILAMENT_DEPOLYMERIZATION
CI subunits	0.138995	0.406779	GOBP_NEGATIVE_REGULATION_OF_ACTION_POTENTIAL
CI subunits	0.165926	0.55957	GOBP_NEGATIVE_REGULATION_OF_ACTIVATED_T_CELL_PROLIFERATION
CI subunits	0.181691	0.52898	GOBP_NEGATIVE_REGULATION_OF_AMYLOID_PRECURSOR_PROTEIN_CATABOLIC_PROCESS
CI subunits	0.191622	0.502552	GOBP_NEGATIVE_REGULATION_OF_ATP_DEPENDENT_ACTIVITY
CI subunits	0.129131	0.537248	GOBP_NEGATIVE_REGULATION_OF_B_CELL_ACTIVATION
CI subunits	0.188542	0.591991	GOBP_NEGATIVE_REGULATION_OF_BLOOD_CIRCULATION
CI subunits	0.326007	0.67617	GOBP_NEGATIVE_REGULATION_OF_BLOOD_PRESSURE
CI subunits	0.196472	0.679791	GOBP_NEGATIVE_REGULATION_OF_CALCIUM_ION_TRANSMEMBRANE_TRANSPORT
CI subunits	0.147416	0.414827	GOBP_NEGATIVE_REGULATION_OF_CARTILAGE_DEVELOPMENT
CI subunits	0.144719	0.407206	GOBP_NEGATIVE_REGULATION_OF_CELL_AGING
CI subunits	0.192133	0.675266	GOBP_NEGATIVE_REGULATION_OF_CELL_DIVISION
CI subunits	0.236338	0.578507	GOBP_NEGATIVE_REGULATION_OF_CELL_MATRIX_ADHESION
CI subunits	0.207648	0.450859	GOBP_NEGATIVE_REGULATION_OF_CELL_MIGRATION_INVOLVED_IN_SPROUTING_ANGIOGENESIS
CI subunits	0.13238	0.513243	GOBP_NEGATIVE_REGULATION_OF_CELL_MORPHOGENESIS_INVOLVED_IN_DIFFERENTIATION
CI subunits	0.126402	0.48003	GOBP_NEGATIVE_REGULATION_OF_CELL_SIZE
CI subunits	0.250677	0.572289	GOBP_NEGATIVE_REGULATION_OF_CELLULAR_RESPONSE_TO_INSULIN_STIMULUS
CI subunits	0.17203	0.454773	GOBP_NEGATIVE_REGULATION_OF_CELLULAR_RESPONSE_TO_TRANSFORMING_GROWTH_FACTOR_BETA_STIMULUS
CI subunits	0.172139	0.569644	GOBP_NEGATIVE_REGULATION_OF_CHEMOKINE_PRODUCTION
CI subunits	0.127348	0.465879	GOBP_NEGATIVE_REGULATION_OF_CIRCADIAN_RHYTHM
CI subunits	0.170121	0.677704	GOBP_NEGATIVE_REGULATION_OF_COLD_INDUCED_THERMOGENESIS
CI subunits	0.0872502	0.203605	GOBP_NEGATIVE_REGULATION_OF_CREB_TRANSCRIPTION_FACTOR_ACTIVITY
CI subunits	0.138437	0.494973	GOBP_NEGATIVE_REGULATION_OF_CYCLIN_DEPENDENT_PROTEIN_SERINE_THREONINE_KINASE_ACTIVITY
CI subunits	0.242078	0.455018	GOBP_NEGATIVE_REGULATION_OF_CYTOKINE_PRODUCTION_INVOLVED_IN_INFLAMMATORY_RESPONSE
CI subunits	0.149482	0.287537	GOBP_NEGATIVE_REGULATION_OF_CYTOSOLIC_CALCIUM_ION_CONCENTRATION
CI subunits	0.140843	0.413534	GOBP_NEGATIVE_REGULATION_OF_DENDRITE_DEVELOPMENT
CI subunits	0.119408	0.489404	GOBP_NEGATIVE_REGULATION_OF_DENDRITE_MORPHOGENESIS
CI subunits	0.164264	0.449541	GOBP_NEGATIVE_REGULATION_OF_DEPHOSPHORYLATION
CI subunits	0.203433	0.594311	GOBP_NEGATIVE_REGULATION_OF_DNA_BIOSYNTHETIC_PROCESS
CI subunits	0.179294	0.726393	GOBP_NEGATIVE_REGULATION_OF_DNA_RECOMBINATION
CI subunits	0.249628	0.670553	GOBP_NEGATIVE_REGULATION_OF_DNA_REPLICATION
CI subunits	0.136602	0.524944	GOBP_NEGATIVE_REGULATION_OF_DNA_TEMPLATED_TRANSCRIPTION_INITIATION
CI subunits	0.159165	0.488557	GOBP_NEGATIVE_REGULATION_OF_ENDOTHELIAL_CELL_APOPTOTIC_PROCESS
CI subunits	0.151048	0.53222	GOBP_NEGATIVE_REGULATION_OF_EPITHELIAL_TO_MESENCHYMAL_TRANSITION
CI subunits	0.135133	0.269395	GOBP_NEGATIVE_REGULATION_OF_ERBB_SIGNALING_PATHWAY
CI subunits	0.123248	0.509526	GOBP_NEGATIVE_REGULATION_OF_EXOCYTOSIS
CI subunits	0.124622	0.513232	GOBP_NEGATIVE_REGULATION_OF_EXTRACELLULAR_MATRIX_ORGANIZATION
CI subunits	0.178354	0.371144	GOBP_NEGATIVE_REGULATION_OF_EXTRINSIC_APOPTOTIC_SIGNALING_PATHWAY_VIA_DEATH_DOMAIN_RECEPTORS
CI subunits	0.271338	0.522311	GOBP_NEGATIVE_REGULATION_OF_FIBROBLAST_PROLIFERATION
CI subunits	0.175307	0.642914	GOBP_NEGATIVE_REGULATION_OF_GLIOGENESIS
CI subunits	0.213167	0.599611	GOBP_NEGATIVE_REGULATION_OF_GLUCONEOGENESIS
CI subunits	0.15232	0.607019	GOBP_NEGATIVE_REGULATION_OF_GLYCOPROTEIN_METABOLIC_PROCESS
CI subunits	0.19888	0.558202	GOBP_NEGATIVE_REGULATION_OF_GTPASE_ACTIVITY
CI subunits	0.474976	0.600735	GOBP_NEGATIVE_REGULATION_OF_INTERFERON_GAMMA_PRODUCTION
CI subunits	0.161126	0.586134	GOBP_NEGATIVE_REGULATION_OF_INTERLEUKIN_1_BETA_PRODUCTION
CI subunits	0.149474	0.590037	GOBP_NEGATIVE_REGULATION_OF_INTERLEUKIN_10_PRODUCTION
CI subunits	0.49099	0.59367	GOBP_NEGATIVE_REGULATION_OF_INTERLEUKIN_12_PRODUCTION
CI subunits	0.147211	0.502362	GOBP_NEGATIVE_REGULATION_OF_INTERLEUKIN_2_PRODUCTION
CI subunits	0.179821	0.584885	GOBP_NEGATIVE_REGULATION_OF_INTERLEUKIN_8_PRODUCTION
CI subunits	0.22424	0.645504	GOBP_NEGATIVE_REGULATION_OF_INTRACELLULAR_PROTEIN_TRANSPORT
CI subunits	0.181707	0.714525	GOBP_NEGATIVE_REGULATION_OF_JNK_CASCADE
CI subunits	0.152195	0.701388	GOBP_NEGATIVE_REGULATION_OF_LIPID_CATABOLIC_PROCESS
CI subunits	0.114693	0.405151	GOBP_NEGATIVE_REGULATION_OF_LIPID_KINASE_ACTIVITY
CI subunits	0.203573	0.548559	GOBP_NEGATIVE_REGULATION_OF_LIPID_TRANSPORT
CI subunits	0.164781	0.635984	GOBP_NEGATIVE_REGULATION_OF_MEMBRANE_POTENTIAL
CI subunits	0.169629	0.508183	GOBP_NEGATIVE_REGULATION_OF_MIRNA_TRANSCRIPTION
CI subunits	0.239452	0.505045	GOBP_NEGATIVE_REGULATION_OF_MITOCHONDRION_ORGANIZATION
CI subunits	0.137697	0.589561	GOBP_NEGATIVE_REGULATION_OF_MONONUCLEAR_CELL_MIGRATION
CI subunits	0.25688	0.639998	GOBP_NEGATIVE_REGULATION_OF_MRNA_PROCESSING
CI subunits	0.174453	0.574045	GOBP_NEGATIVE_REGULATION_OF_MULTICELLULAR_ORGANISM_GROWTH
CI subunits	0.1886	0.567144	GOBP_NEGATIVE_REGULATION_OF_MUSCLE_CELL_APOPTOTIC_PROCESS
CI subunits	0.155885	0.581253	GOBP_NEGATIVE_REGULATION_OF_MYELOID_LEUKOCYTE_DIFFERENTIATION
CI subunits	0.12793	0.649732	GOBP_NEGATIVE_REGULATION_OF_MYOBLAST_DIFFERENTIATION
CI subunits	0.19686	0.415897	GOBP_NEGATIVE_REGULATION_OF_NEURAL_PRECURSOR_CELL_PROLIFERATION
CI subunits	0.145205	0.440138	GOBP_NEGATIVE_REGULATION_OF_NIK_NF_KAPPAB_SIGNALING
CI subunits	0.167907	0.49774	GOBP_NEGATIVE_REGULATION_OF_NITRIC_OXIDE_METABOLIC_PROCESS
CI subunits	0.165876	0.672276	GOBP_NEGATIVE_REGULATION_OF_NOTCH_SIGNALING_PATHWAY
CI subunits	0.217454	0.608159	GOBP_NEGATIVE_REGULATION_OF_ORGANELLE_ASSEMBLY
CI subunits	0.146636	0.58373	GOBP_NEGATIVE_REGULATION_OF_OSSIFICATION
CI subunits	0.16591	0.655537	GOBP_NEGATIVE_REGULATION_OF_OXIDOREDUCTASE_ACTIVITY
CI subunits	0.146285	0.629088	GOBP_NEGATIVE_REGULATION_OF_PATHWAY_RESTRICTED_SMAD_PROTEIN_PHOSPHORYLATION
CI subunits	0.204053	0.693183	GOBP_NEGATIVE_REGULATION_OF_PEPTIDE_SECRETION
CI subunits	0.218388	0.65794	GOBP_NEGATIVE_REGULATION_OF_PEPTIDYL_SERINE_PHOSPHORYLATION
CI subunits	0.163761	0.613683	GOBP_NEGATIVE_REGULATION_OF_PHAGOCYTOSIS
CI subunits	0.104523	0.203051	GOBP_NEGATIVE_REGULATION_OF_PHOSPHATIDYLINOSITOL_3_KINASE_SIGNALING
CI subunits	0.217877	0.563814	GOBP_NEGATIVE_REGULATION_OF_POTASSIUM_ION_TRANSPORT
CI subunits	0.144313	0.682013	GOBP_NEGATIVE_REGULATION_OF_PRODUCTION_OF_MOLECULAR_MEDIATOR_OF_IMMUNE_RESPONSE
CI subunits	0.163581	0.595568	GOBP_NEGATIVE_REGULATION_OF_PROTEIN_ACETYLATION
CI subunits	0.214329	0.597636	GOBP_NEGATIVE_REGULATION_OF_PROTEIN_KINASE_ACTIVITY_BY_REGULATION_OF_PROTEIN_PHOSPHORYLATION
CI subunits	0.160099	0.52468	GOBP_NEGATIVE_REGULATION_OF_PROTEIN_LOCALIZATION_TO_MEMBRANE
CI subunits	0.199288	0.686913	GOBP_NEGATIVE_REGULATION_OF_PROTEIN_MATURATION
CI subunits	0.279707	0.736973	GOBP_NEGATIVE_REGULATION_OF_RECEPTOR_MEDIATED_ENDOCYTOSIS
CI subunits	0.263058	0.51208	GOBP_NEGATIVE_REGULATION_OF_RECEPTOR_SIGNALING_PATHWAY_VIA_STAT
CI subunits	0.205525	0.547697	GOBP_NEGATIVE_REGULATION_OF_RESPONSE_TO_ENDOPLASMIC_RETICULUM_STRESS
CI subunits	0.133934	0.509491	GOBP_NEGATIVE_REGULATION_OF_RHO_PROTEIN_SIGNAL_TRANSDUCTION
CI subunits	0.191709	0.715756	GOBP_NEGATIVE_REGULATION_OF_SMOOTHENED_SIGNALING_PATHWAY
CI subunits	0.136718	0.540549	GOBP_NEGATIVE_REGULATION_OF_SODIUM_ION_TRANSPORT
CI subunits	0.150899	0.468756	GOBP_NEGATIVE_REGULATION_OF_SPROUTING_ANGIOGENESIS
CI subunits	0.209265	0.647926	GOBP_NEGATIVE_REGULATION_OF_STEM_CELL_DIFFERENTIATION
CI subunits	0.0893914	0.204224	GOBP_NEGATIVE_REGULATION_OF_STEM_CELL_PROLIFERATION
CI subunits	0.18108	0.429599	GOBP_NEGATIVE_REGULATION_OF_STEROID_METABOLIC_PROCESS
CI subunits	0.190947	0.640217	GOBP_NEGATIVE_REGULATION_OF_T_CELL_DIFFERENTIATION
CI subunits	0.125036	0.507561	GOBP_NEGATIVE_REGULATION_OF_TOLL_LIKE_RECEPTOR_SIGNALING_PATHWAY
CI subunits	0.125474	0.292392	GOBP_NEGATIVE_REGULATION_OF_TOR_SIGNALING
CI subunits	0.128642	0.354048	GOBP_NEGATIVE_REGULATION_OF_TRANSCRIPTION_BY_COMPETITIVE_PROMOTER_BINDING
CI subunits	0.227462	0.467927	GOBP_NEGATIVE_REGULATION_OF_TRANSCRIPTION_FROM_RNA_POLYMERASE_II_PROMOTER_IN_RESPONSE_TO_STRESS
CI subunits	0.151497	0.540308	GOBP_NEGATIVE_REGULATION_OF_TRANSCRIPTION_REGULATORY_REGION_DNA_BINDING
CI subunits	0.158502	0.577566	GOBP_NEGATIVE_REGULATION_OF_TRANSLATIONAL_INITIATION
CI subunits	0.184133	0.71981	GOBP_NEGATIVE_REGULATION_OF_TUMOR_NECROSIS_FACTOR_MEDIATED_SIGNALING_PATHWAY
CI subunits	0.150163	0.630465	GOBP_NEGATIVE_REGULATION_OF_TYPE_I_INTERFERON_PRODUCTION
CI subunits	0.230029	0.69674	GOBP_NEGATIVE_REGULATION_OF_UBIQUITIN_DEPENDENT_PROTEIN_CATABOLIC_PROCESS
CI subunits	0.12603	0.223251	GOBP_NEGATIVE_REGULATION_OF_VASOCONSTRICTION
CI subunits	0.223667	0.346812	GOBP_NETRIN_ACTIVATED_SIGNALING_PATHWAY
CI subunits	0.169026	0.677264	GOBP_NEURAL_CREST_FORMATION
CI subunits	0.155262	0.64048	GOBP_NEURAL_TUBE_PATTERNING
CI subunits	0.195054	0.57176	GOBP_NEUROEPITHELIAL_CELL_DIFFERENTIATION
CI subunits	0.13783	0.428868	GOBP_NEUROFILAMENT_CYTOSKELETON_ORGANIZATION
CI subunits	0.286873	0.620345	GOBP_NEUROMUSCULAR_JUNCTION_DEVELOPMENT
CI subunits	0.211279	0.660492	GOBP_NEUROMUSCULAR_PROCESS_CONTROLLING_BALANCE
CI subunits	0.198905	0.668445	GOBP_NEUROMUSCULAR_PROCESS_CONTROLLING_POSTURE
CI subunits	0.155787	0.537379	GOBP_NEUROMUSCULAR_SYNAPTIC_TRANSMISSION
CI subunits	0.242754	0.621608	GOBP_NEURON_CELLULAR_HOMEOSTASIS
CI subunits	0.164088	0.586727	GOBP_NEURON_DEATH_IN_RESPONSE_TO_OXIDATIVE_STRESS
CI subunits	0.178124	0.678273	GOBP_NEURON_MATURATION
CI subunits	0.0997518	0.29421	GOBP_NEURON_NEURON_SYNAPTIC_TRANSMISSION
CI subunits	0.237206	0.584919	GOBP_NEURON_PROJECTION_ARBORIZATION
CI subunits	0.144093	0.536792	GOBP_NEURON_PROJECTION_MAINTENANCE
CI subunits	0.208255	0.544279	GOBP_NEURON_RECOGNITION
CI subunits	0.181525	0.619759	GOBP_NEURONAL_ACTION_POTENTIAL
CI subunits	0.108072	0.446016	GOBP_NEURONAL_ACTION_POTENTIAL_PROPAGATION
CI subunits	0.101248	0.251577	GOBP_NEURONAL_SIGNAL_TRANSDUCTION
CI subunits	0.20814	0.644549	GOBP_NEURONAL_STEM_CELL_POPULATION_MAINTENANCE
CI subunits	0.100471	0.281414	GOBP_NEUROTRANSMITTER_LOADING_INTO_SYNAPTIC_VESICLE
CI subunits	0.168591	0.629914	GOBP_NEUROTRANSMITTER_METABOLIC_PROCESS
CI subunits	0.203268	0.54459	GOBP_NEUROTRANSMITTER_UPTAKE
CI subunits	0.129805	0.441639	GOBP_NEUROTROPHIN_PRODUCTION
CI subunits	0.191464	0.57525	GOBP_NEUTRAL_LIPID_BIOSYNTHETIC_PROCESS
CI subunits	0.156667	0.669265	GOBP_NEUTRAL_LIPID_CATABOLIC_PROCESS
CI subunits	0.205282	0.555389	GOBP_NITRIC_OXIDE_MEDIATED_SIGNAL_TRANSDUCTION
CI subunits	0.179682	0.601098	GOBP_NITRIC_OXIDE_SYNTHASE_BIOSYNTHETIC_PROCESS
CI subunits	0.116695	0.184267	GOBP_NK_T_CELL_DIFFERENTIATION
CI subunits	0.207157	0.450219	GOBP_NLS_BEARING_PROTEIN_IMPORT_INTO_NUCLEUS
CI subunits	0.148328	0.507102	GOBP_NOREPINEPHRINE_TRANSPORT
CI subunits	0.144355	0.629956	GOBP_NOSE_DEVELOPMENT
CI subunits	0.196368	0.429299	GOBP_NOTOCHORD_DEVELOPMENT
CI subunits	0.181382	0.516308	GOBP_NUCLEAR_BODY_ORGANIZATION
CI subunits	0.225975	0.695877	GOBP_NUCLEAR_MEMBRANE_ORGANIZATION
CI subunits	0.259132	0.695729	GOBP_NUCLEAR_TRANSCRIBED_MRNA_CATABOLIC_PROCESS_NONSENSE_MEDIATED_DECAY
CI subunits	0.172483	0.443452	GOBP_NUCLEAR_TRANSCRIBED_MRNA_POLY_A_TAIL_SHORTENING
CI subunits	0.235204	0.487675	GOBP_NUCLEOBASE_METABOLIC_PROCESS
CI subunits	0.149096	0.508512	GOBP_NUCLEOTIDE_BINDING_DOMAIN_LEUCINE_RICH_REPEAT_CONTAINING_RECEPTOR_SIGNALING_PATHWAY
CI subunits	0.13629	0.520117	GOBP_NUCLEOTIDE_SUGAR_TRANSMEMBRANE_TRANSPORT
CI subunits	0.408153	0.644936	GOBP_NUCLEOTIDE_TRANSPORT
CI subunits	0.212618	0.65498	GOBP_NUCLEUS_LOCALIZATION
CI subunits	0.177195	0.671457	GOBP_O_GLYCAN_PROCESSING
CI subunits	0.270842	0.518606	GOBP_OLFACTORY_LOBE_DEVELOPMENT
CI subunits	0.0968011	0.200332	GOBP_OLFACTORY_NERVE_DEVELOPMENT
CI subunits	0.198334	0.653903	GOBP_OLIGODENDROCYTE_DEVELOPMENT
CI subunits	0.18132	0.511657	GOBP_OLIGODENDROCYTE_PROGENITOR_PROLIFERATION
CI subunits	0.182362	0.605538	GOBP_OLIGOSACCHARIDE_BIOSYNTHETIC_PROCESS
CI subunits	0.185599	0.408428	GOBP_ONE_CARBON_METABOLIC_PROCESS
CI subunits	0.17845	0.456441	GOBP_OOCYTE_MATURATION
CI subunits	0.138927	0.524634	GOBP_OPSONIZATION
CI subunits	0.145458	0.561325	GOBP_ORGAN_OR_TISSUE_SPECIFIC_IMMUNE_RESPONSE
CI subunits	0.22203	0.572674	GOBP_ORGANELLE_INHERITANCE
CI subunits	0.481187	0.612629	GOBP_ORGANIC_CATION_TRANSPORT
CI subunits	0.147634	0.574951	GOBP_OSTEOBLAST_DEVELOPMENT
CI subunits	0.228357	0.570272	GOBP_OSTEOBLAST_PROLIFERATION
CI subunits	0.103367	0.352949	GOBP_OSTEOCLAST_PROLIFERATION
CI subunits	0.141347	0.500134	GOBP_OTIC_VESICLE_DEVELOPMENT
CI subunits	0.113595	0.466058	GOBP_OTOLITH_DEVELOPMENT
CI subunits	0.152796	0.565918	GOBP_OVULATION_CYCLE_PROCESS
CI subunits	0.306433	0.509699	GOBP_OXYGEN_METABOLIC_PROCESS
CI subunits	0.178541	0.709285	GOBP_P_BODY_ASSEMBLY
CI subunits	0.212688	0.499588	GOBP_PANTOTHENATE_METABOLIC_PROCESS
CI subunits	0.12079	0.433153	GOBP_PARACRINE_SIGNALING
CI subunits	0.173127	0.482308	GOBP_PARAXIAL_MESODERM_DEVELOPMENT
CI subunits	0.173181	0.514644	GOBP_PARTURITION
CI subunits	0.189871	0.738536	GOBP_PEPTIDE_CATABOLIC_PROCESS
CI subunits	0.155548	0.658453	GOBP_PEPTIDE_CROSS_LINKING
CI subunits	0.701898	0.832011	GOBP_PEPTIDYL_ARGININE_MODIFICATION
CI subunits	0.185297	0.656405	GOBP_PEPTIDYL_ASPARAGINE_MODIFICATION
CI subunits	0.419781	0.692129	GOBP_PEPTIDYL_CYSTEINE_MODIFICATION
CI subunits	0.190656	0.651534	GOBP_PEPTIDYL_GLUTAMIC_ACID_MODIFICATION
CI subunits	0.175419	0.463092	GOBP_PEPTIDYL_SERINE_AUTOPHOSPHORYLATION
CI subunits	0.214658	0.369744	GOBP_PEPTIDYL_SERINE_DEPHOSPHORYLATION
CI subunits	0.179672	0.408723	GOBP_PEPTIDYL_THREONINE_DEPHOSPHORYLATION
CI subunits	0.143166	0.457918	GOBP_PEPTIDYL_TYROSINE_AUTOPHOSPHORYLATION
CI subunits	0.234445	0.555144	GOBP_PEPTIDYL_TYROSINE_DEPHOSPHORYLATION_INVOLVED_IN_INACTIVATION_OF_PROTEIN_KINASE_ACTIVITY
CI subunits	0.131988	0.28643	GOBP_PERIPHERAL_NERVOUS_SYSTEM_NEURON_DIFFERENTIATION
CI subunits	0.257977	0.61844	GOBP_PEROXISOME_ORGANIZATION
CI subunits	0.150485	0.507364	GOBP_PEROXISOME_PROLIFERATOR_ACTIVATED_RECEPTOR_SIGNALING_PATHWAY
CI subunits	0.187523	0.60368	GOBP_PH_REDUCTION
CI subunits	0.121049	0.606934	GOBP_PHAGOSOME_MATURATION
CI subunits	0.151738	0.686316	GOBP_PHARYNGEAL_SYSTEM_DEVELOPMENT
CI subunits	0.170753	0.534847	GOBP_PHASIC_SMOOTH_MUSCLE_CONTRACTION
CI subunits	0.151639	0.667241	GOBP_PHENOL_CONTAINING_COMPOUND_BIOSYNTHETIC_PROCESS
CI subunits	0.42457	0.70835	GOBP_PHOSPHATE_ION_TRANSPORT
CI subunits	0.203515	0.603239	GOBP_PHOSPHATIDIC_ACID_METABOLIC_PROCESS
CI subunits	0.159451	0.566579	GOBP_PHOSPHATIDYLCHOLINE_ACYL_CHAIN_REMODELING
CI subunits	0.13173	0.470648	GOBP_PHOSPHATIDYLCHOLINE_BIOSYNTHETIC_PROCESS
CI subunits	0.167345	0.546382	GOBP_PHOSPHATIDYLETHANOLAMINE_METABOLIC_PROCESS
CI subunits	0.310424	0.601555	GOBP_PHOSPHATIDYLGLYCEROL_METABOLIC_PROCESS
CI subunits	0.148775	0.551537	GOBP_PHOSPHATIDYLINOSITOL_3_PHOSPHATE_BIOSYNTHETIC_PROCESS
CI subunits	0.162436	0.672855	GOBP_PHOSPHATIDYLSERINE_METABOLIC_PROCESS
CI subunits	0.156676	0.642423	GOBP_PHOSPHOLIPID_DEPHOSPHORYLATION
CI subunits	0.167775	0.697445	GOBP_PHOSPHOLIPID_HOMEOSTASIS
CI subunits	0.164261	0.69106	GOBP_PHOTORECEPTOR_CELL_DEVELOPMENT
CI subunits	0.165652	0.679803	GOBP_PHOTORECEPTOR_CELL_MAINTENANCE
CI subunits	0.275709	0.696039	GOBP_PHOTOTRANSDUCTION
CI subunits	0.163866	0.63676	GOBP_PIGMENT_GRANULE_LOCALIZATION
CI subunits	0.22306	0.547267	GOBP_PINOCYTOSIS
CI subunits	0.21102	0.615388	GOBP_PIRNA_METABOLIC_PROCESS
CI subunits	0.151295	0.664054	GOBP_PITUITARY_GLAND_DEVELOPMENT
CI subunits	0.180473	0.593925	GOBP_PLASMA_MEMBRANE_PHOSPHOLIPID_SCRAMBLING
CI subunits	0.152099	0.593647	GOBP_PLASMA_MEMBRANE_TO_ENDOSOME_TRANSPORT
CI subunits	0.167003	0.644887	GOBP_PLASMA_MEMBRANE_TUBULATION
CI subunits	0.160965	0.48767	GOBP_PLASMINOGEN_ACTIVATION
CI subunits	0.190091	0.381599	GOBP_PLATELET_MORPHOGENESIS
CI subunits	0.130396	0.462596	GOBP_PODOSOME_ASSEMBLY
CI subunits	0.173215	0.656634	GOBP_POLY_A_PLUS_MRNA_EXPORT_FROM_NUCLEUS
CI subunits	0.490751	0.700374	GOBP_PONS_DEVELOPMENT
CI subunits	0.244664	0.704904	GOBP_PORE_COMPLEX_ASSEMBLY
CI subunits	0.258641	0.50458	GOBP_POSITIVE_REGULATION_BY_HOST_OF_VIRAL_TRANSCRIPTION
CI subunits	0.161613	0.37215	GOBP_POSITIVE_REGULATION_OF_ACTION_POTENTIAL
CI subunits	0.175513	0.632318	GOBP_POSITIVE_REGULATION_OF_ACTIVATED_T_CELL_PROLIFERATION
CI subunits	0.222456	0.647974	GOBP_POSITIVE_REGULATION_OF_AMYLOID_PRECURSOR_PROTEIN_CATABOLIC_PROCESS
CI subunits	0.157917	0.657669	GOBP_POSITIVE_REGULATION_OF_ANION_TRANSPORT
CI subunits	0.216788	0.583653	GOBP_POSITIVE_REGULATION_OF_ATP_DEPENDENT_ACTIVITY
CI subunits	0.201683	0.689674	GOBP_POSITIVE_REGULATION_OF_AXON_EXTENSION
CI subunits	0.183249	0.563023	GOBP_POSITIVE_REGULATION_OF_B_CELL_MEDIATED_IMMUNITY
CI subunits	0.132727	0.364085	GOBP_POSITIVE_REGULATION_OF_B_CELL_PROLIFERATION
CI subunits	0.188632	0.725559	GOBP_POSITIVE_REGULATION_OF_BLOOD_CIRCULATION
CI subunits	0.23792	0.63758	GOBP_POSITIVE_REGULATION_OF_BMP_SIGNALING_PATHWAY
CI subunits	0.199368	0.494668	GOBP_POSITIVE_REGULATION_OF_BONE_MINERALIZATION
CI subunits	0.208934	0.661911	GOBP_POSITIVE_REGULATION_OF_CALCIUM_ION_TRANSMEMBRANE_TRANSPORTER_ACTIVITY
CI subunits	0.13627	0.60823	GOBP_POSITIVE_REGULATION_OF_CARTILAGE_DEVELOPMENT
CI subunits	0.136667	0.609795	GOBP_POSITIVE_REGULATION_OF_CD4_POSITIVE_ALPHA_BETA_T_CELL_ACTIVATION
CI subunits	0.144953	0.463027	GOBP_POSITIVE_REGULATION_OF_CELL_AGING
CI subunits	0.189635	0.66895	GOBP_POSITIVE_REGULATION_OF_CELL_CYCLE_G2_M_PHASE_TRANSITION
CI subunits	0.229055	0.63969	GOBP_POSITIVE_REGULATION_OF_CELL_MIGRATION_INVOLVED_IN_SPROUTING_ANGIOGENESIS
CI subunits	0.101399	0.459145	GOBP_POSITIVE_REGULATION_OF_CELL_SIZE
CI subunits	0.256326	0.500203	GOBP_POSITIVE_REGULATION_OF_CELL_SUBSTRATE_JUNCTION_ORGANIZATION
CI subunits	0.112067	0.484842	GOBP_POSITIVE_REGULATION_OF_CELLULAR_RESPONSE_TO_INSULIN_STIMULUS
CI subunits	0.208272	0.459909	GOBP_POSITIVE_REGULATION_OF_CELLULAR_RESPONSE_TO_TRANSFORMING_GROWTH_FACTOR_BETA_STIMULUS
CI subunits	0.175063	0.401252	GOBP_POSITIVE_REGULATION_OF_CILIUM_ASSEMBLY
CI subunits	0.174738	0.605643	GOBP_POSITIVE_REGULATION_OF_COAGULATION
CI subunits	0.124261	0.556299	GOBP_POSITIVE_REGULATION_OF_CREB_TRANSCRIPTION_FACTOR_ACTIVITY
CI subunits	0.199798	0.67556	GOBP_POSITIVE_REGULATION_OF_CYCLIN_DEPENDENT_PROTEIN_KINASE_ACTIVITY
CI subunits	0.139265	0.516107	GOBP_POSITIVE_REGULATION_OF_CYTOKINE_PRODUCTION_INVOLVED_IN_INFLAMMATORY_RESPONSE
CI subunits	0.240591	0.704448	GOBP_POSITIVE_REGULATION_OF_CYTOKINESIS
CI subunits	0.233822	0.60576	GOBP_POSITIVE_REGULATION_OF_DENDRITE_DEVELOPMENT
CI subunits	0.272481	0.580982	GOBP_POSITIVE_REGULATION_OF_DNA_REPLICATION
CI subunits	0.25099	0.761025	GOBP_POSITIVE_REGULATION_OF_DNA_TEMPLATED_TRANSCRIPTION_INITIATION
CI subunits	0.15367	0.617691	GOBP_POSITIVE_REGULATION_OF_DOUBLE_STRAND_BREAK_REPAIR_VIA_HOMOLOGOUS_RECOMBINATION
CI subunits	0.178288	0.554635	GOBP_POSITIVE_REGULATION_OF_EMBRYONIC_DEVELOPMENT
CI subunits	0.187528	0.641607	GOBP_POSITIVE_REGULATION_OF_EPITHELIAL_CELL_APOPTOTIC_PROCESS
CI subunits	0.11085	0.464694	GOBP_POSITIVE_REGULATION_OF_EPITHELIAL_CELL_PROLIFERATION_INVOLVED_IN_WOUND_HEALING
CI subunits	0.133977	0.49018	GOBP_POSITIVE_REGULATION_OF_ERBB_SIGNALING_PATHWAY
CI subunits	0.244941	0.589483	GOBP_POSITIVE_REGULATION_OF_ESTABLISHMENT_OF_PROTEIN_LOCALIZATION_TO_MITOCHONDRION
CI subunits	0.153869	0.598516	GOBP_POSITIVE_REGULATION_OF_EXTRINSIC_APOPTOTIC_SIGNALING_PATHWAY_VIA_DEATH_DOMAIN_RECEPTORS
CI subunits	0.207786	0.612938	GOBP_POSITIVE_REGULATION_OF_G_PROTEIN_COUPLED_RECEPTOR_SIGNALING_PATHWAY
CI subunits	0.207553	0.613768	GOBP_POSITIVE_REGULATION_OF_GLIAL_CELL_DIFFERENTIATION
CI subunits	0.114019	0.509553	GOBP_POSITIVE_REGULATION_OF_GLUCOSE_METABOLIC_PROCESS
CI subunits	0.172284	0.630343	GOBP_POSITIVE_REGULATION_OF_GLUCOSE_TRANSMEMBRANE_TRANSPORT
CI subunits	0.185338	0.518177	GOBP_POSITIVE_REGULATION_OF_GLYCOPROTEIN_METABOLIC_PROCESS
CI subunits	0.200631	0.624051	GOBP_POSITIVE_REGULATION_OF_INSULIN_SECRETION_INVOLVED_IN_CELLULAR_RESPONSE_TO_GLUCOSE_STIMULUS
CI subunits	0.215931	0.717256	GOBP_POSITIVE_REGULATION_OF_INTERFERON_BETA_PRODUCTION
CI subunits	0.165465	0.630887	GOBP_POSITIVE_REGULATION_OF_INTERLEUKIN_10_PRODUCTION
CI subunits	0.18579	0.592347	GOBP_POSITIVE_REGULATION_OF_INTERLEUKIN_12_PRODUCTION
CI subunits	0.136978	0.387911	GOBP_POSITIVE_REGULATION_OF_INTERLEUKIN_2_PRODUCTION
CI subunits	0.268595	0.704795	GOBP_POSITIVE_REGULATION_OF_JUN_KINASE_ACTIVITY
CI subunits	0.221006	0.389401	GOBP_POSITIVE_REGULATION_OF_LIPID_KINASE_ACTIVITY
CI subunits	0.142492	0.641093	GOBP_POSITIVE_REGULATION_OF_LIPID_STORAGE
CI subunits	0.169293	0.677994	GOBP_POSITIVE_REGULATION_OF_MACROPHAGE_ACTIVATION
CI subunits	0.26852	0.712673	GOBP_POSITIVE_REGULATION_OF_MEMBRANE_PERMEABILITY
CI subunits	0.177576	0.571174	GOBP_POSITIVE_REGULATION_OF_MEMBRANE_POTENTIAL
CI subunits	0.236265	0.655152	GOBP_POSITIVE_REGULATION_OF_MICROTUBULE_POLYMERIZATION_OR_DEPOLYMERIZATION
CI subunits	0.236681	0.479516	GOBP_POSITIVE_REGULATION_OF_MIRNA_TRANSCRIPTION
CI subunits	0.245097	0.671434	GOBP_POSITIVE_REGULATION_OF_MITOTIC_NUCLEAR_DIVISION
CI subunits	0.166663	0.605948	GOBP_POSITIVE_REGULATION_OF_MORPHOGENESIS_OF_AN_EPITHELIUM
CI subunits	0.189467	0.52116	GOBP_POSITIVE_REGULATION_OF_MULTICELLULAR_ORGANISM_GROWTH
CI subunits	0.374094	0.583854	GOBP_POSITIVE_REGULATION_OF_MUSCLE_CELL_APOPTOTIC_PROCESS
CI subunits	0.139824	0.371662	GOBP_POSITIVE_REGULATION_OF_MUSCLE_CONTRACTION
CI subunits	0.179816	0.531038	GOBP_POSITIVE_REGULATION_OF_MUSCLE_HYPERTROPHY
CI subunits	0.158551	0.461582	GOBP_POSITIVE_REGULATION_OF_MYELOID_LEUKOCYTE_MEDIATED_IMMUNITY
CI subunits	0.153914	0.596186	GOBP_POSITIVE_REGULATION_OF_MYOBLAST_DIFFERENTIATION
CI subunits	0.129686	0.506011	GOBP_POSITIVE_REGULATION_OF_NATURAL_KILLER_CELL_MEDIATED_IMMUNITY
CI subunits	0.296214	0.575335	GOBP_POSITIVE_REGULATION_OF_NITRIC_OXIDE_METABOLIC_PROCESS
CI subunits	0.228373	0.629849	GOBP_POSITIVE_REGULATION_OF_NOTCH_SIGNALING_PATHWAY
CI subunits	0.115918	0.4556	GOBP_POSITIVE_REGULATION_OF_OSTEOCLAST_DIFFERENTIATION
CI subunits	0.209376	0.709377	GOBP_POSITIVE_REGULATION_OF_PATHWAY_RESTRICTED_SMAD_PROTEIN_PHOSPHORYLATION
CI subunits	0.133099	0.603442	GOBP_POSITIVE_REGULATION_OF_PATTERN_RECOGNITION_RECEPTOR_SIGNALING_PATHWAY
CI subunits	0.156969	0.64235	GOBP_POSITIVE_REGULATION_OF_POSTTRANSCRIPTIONAL_GENE_SILENCING
CI subunits	0.210756	0.546064	GOBP_POSITIVE_REGULATION_OF_POTASSIUM_ION_TRANSMEMBRANE_TRANSPORTER_ACTIVITY
CI subunits	0.184461	0.347777	GOBP_POSITIVE_REGULATION_OF_PROTEIN_ACETYLATION
CI subunits	0.176043	0.677697	GOBP_POSITIVE_REGULATION_OF_PROTEIN_CONTAINING_COMPLEX_DISASSEMBLY
CI subunits	0.200778	0.60018	GOBP_POSITIVE_REGULATION_OF_PROTEIN_DEPHOSPHORYLATION
CI subunits	0.204224	0.613833	GOBP_POSITIVE_REGULATION_OF_PROTEIN_IMPORT
CI subunits	0.20695	0.537502	GOBP_POSITIVE_REGULATION_OF_PROTEIN_MATURATION
CI subunits	0.213114	0.670383	GOBP_POSITIVE_REGULATION_OF_RECEPTOR_INTERNALIZATION
CI subunits	0.207443	0.678212	GOBP_POSITIVE_REGULATION_OF_RECEPTOR_SIGNALING_PATHWAY_VIA_STAT
CI subunits	0.194211	0.62965	GOBP_POSITIVE_REGULATION_OF_RELEASE_OF_SEQUESTERED_CALCIUM_ION_INTO_CYTOSOL
CI subunits	0.241195	0.66714	GOBP_POSITIVE_REGULATION_OF_RESPONSE_TO_ENDOPLASMIC_RETICULUM_STRESS
CI subunits	0.2757	0.560442	GOBP_POSITIVE_REGULATION_OF_RHO_PROTEIN_SIGNAL_TRANSDUCTION
CI subunits	0.225826	0.719749	GOBP_POSITIVE_REGULATION_OF_RNA_SPLICING
CI subunits	0.186563	0.580502	GOBP_POSITIVE_REGULATION_OF_SIGNALING_RECEPTOR_ACTIVITY
CI subunits	0.243892	0.691389	GOBP_POSITIVE_REGULATION_OF_SMOOTHENED_SIGNALING_PATHWAY
CI subunits	0.21184	0.380953	GOBP_POSITIVE_REGULATION_OF_SODIUM_ION_TRANSPORT
CI subunits	0.134415	0.499875	GOBP_POSITIVE_REGULATION_OF_SPROUTING_ANGIOGENESIS
CI subunits	0.197469	0.603191	GOBP_POSITIVE_REGULATION_OF_STEM_CELL_DIFFERENTIATION
CI subunits	0.214353	0.371083	GOBP_POSITIVE_REGULATION_OF_STEM_CELL_PROLIFERATION
CI subunits	0.199773	0.678846	GOBP_POSITIVE_REGULATION_OF_STEROID_METABOLIC_PROCESS
CI subunits	0.129581	0.683364	GOBP_POSITIVE_REGULATION_OF_STEROL_TRANSPORT
CI subunits	0.270902	0.522096	GOBP_POSITIVE_REGULATION_OF_SUBSTRATE_ADHESION_DEPENDENT_CELL_SPREADING
CI subunits	0.167044	0.583079	GOBP_POSITIVE_REGULATION_OF_SYNAPTIC_PLASTICITY
CI subunits	0.179924	0.654628	GOBP_POSITIVE_REGULATION_OF_SYNAPTIC_TRANSMISSION_GLUTAMATERGIC
CI subunits	0.141408	0.534833	GOBP_POSITIVE_REGULATION_OF_TISSUE_REMODELING
CI subunits	0.201974	0.777041	GOBP_POSITIVE_REGULATION_OF_TOR_SIGNALING
CI subunits	0.132336	0.474572	GOBP_POSITIVE_REGULATION_OF_TRANSCRIPTION_FROM_RNA_POLYMERASE_II_PROMOTER_IN_RESPONSE_TO_STRESS
CI subunits	0.221928	0.572819	GOBP_POSITIVE_REGULATION_OF_TRANSCRIPTION_REGULATORY_REGION_DNA_BINDING
CI subunits	0.159472	0.41892	GOBP_POSITIVE_REGULATION_OF_TRANSLATIONAL_INITIATION
CI subunits	0.108448	0.389804	GOBP_POSITIVE_REGULATION_OF_TUMOR_NECROSIS_FACTOR_MEDIATED_SIGNALING_PATHWAY
CI subunits	0.176066	0.67187	GOBP_POSITIVE_REGULATION_OF_UBIQUITIN_PROTEIN_TRANSFERASE_ACTIVITY
CI subunits	0.153752	0.579458	GOBP_POSITIVE_REGULATION_OF_VACUOLE_ORGANIZATION
CI subunits	0.315752	0.618508	GOBP_POSITIVE_REGULATION_OF_VASCULAR_ASSOCIATED_SMOOTH_MUSCLE_CELL_PROLIFERATION
CI subunits	0.136625	0.426942	GOBP_POSITIVE_REGULATION_OF_VASCULAR_ENDOTHELIAL_GROWTH_FACTOR_PRODUCTION
CI subunits	0.148623	0.504604	GOBP_POSITIVE_REGULATION_OF_VASOCONSTRICTION
CI subunits	0.290186	0.692368	GOBP_POSITIVE_REGULATION_OF_VIRAL_GENOME_REPLICATION
CI subunits	0.173639	0.293997	GOBP_POST_ANAL_TAIL_MORPHOGENESIS
CI subunits	0.219568	0.584143	GOBP_POST_EMBRYONIC_ANIMAL_ORGAN_DEVELOPMENT
CI subunits	0.141606	0.366253	GOBP_POST_TRANSLATIONAL_PROTEIN_MODIFICATION
CI subunits	0.124477	0.289852	GOBP_POSTSYNAPTIC_CYTOSKELETON_ORGANIZATION
CI subunits	0.244844	0.436106	GOBP_POSTSYNAPTIC_MEMBRANE_ORGANIZATION
CI subunits	0.173272	0.368955	GOBP_POSTSYNAPTIC_MODULATION_OF_CHEMICAL_SYNAPTIC_TRANSMISSION
CI subunits	0.218058	0.623761	GOBP_POSTSYNAPTIC_SIGNAL_TRANSDUCTION
CI subunits	0.169993	0.572919	GOBP_POSTSYNAPTIC_SPECIALIZATION_ORGANIZATION
CI subunits	0.186134	0.612688	GOBP_PRENYLATION
CI subunits	0.14408	0.650536	GOBP_PRESYNAPTIC_MODULATION_OF_CHEMICAL_SYNAPTIC_TRANSMISSION
CI subunits	0.142934	0.313315	GOBP_PRIMARY_MIRNA_PROCESSING
CI subunits	0.154576	0.416001	GOBP_PROGRAMMED_CELL_DEATH_INVOLVED_IN_CELL_DEVELOPMENT
CI subunits	0.291786	0.438732	GOBP_PROGRAMMED_NECROTIC_CELL_DEATH
CI subunits	0.129546	0.463583	GOBP_PROSTATE_GLAND_DEVELOPMENT
CI subunits	0.131201	0.428164	GOBP_PROSTHETIC_GROUP_METABOLIC_PROCESS
CI subunits	0.218223	0.554142	GOBP_PROTEASOME_ASSEMBLY
CI subunits	0.229208	0.455257	GOBP_PROTEIN_ADP_RIBOSYLATION
CI subunits	0.256872	0.689373	GOBP_PROTEIN_AUTOPROCESSING
CI subunits	0.206206	0.505234	GOBP_PROTEIN_CATABOLIC_PROCESS_IN_THE_VACUOLE
CI subunits	0.172829	0.51523	GOBP_PROTEIN_DEGLYCOSYLATION
CI subunits	0.149346	0.456171	GOBP_PROTEIN_DEMETHYLATION
CI subunits	0.186646	0.678841	GOBP_PROTEIN_DENEDDYLATION
CI subunits	0.197038	0.605778	GOBP_PROTEIN_DESTABILIZATION
CI subunits	0.171231	0.31321	GOBP_PROTEIN_DESUMOYLATION
CI subunits	0.256714	0.620085	GOBP_PROTEIN_DNA_COMPLEX_DISASSEMBLY
CI subunits	0.168222	0.651538	GOBP_PROTEIN_DNA_COVALENT_CROSS_LINKING_REPAIR
CI subunits	0.157888	0.296019	GOBP_PROTEIN_FOLDING_IN_ENDOPLASMIC_RETICULUM
CI subunits	0.177401	0.677704	GOBP_PROTEIN_HETEROOLIGOMERIZATION
CI subunits	0.511663	0.654512	GOBP_PROTEIN_HEXAMERIZATION
CI subunits	0.16915	0.655349	GOBP_PROTEIN_HYDROXYLATION
CI subunits	0.184678	0.552637	GOBP_PROTEIN_INSERTION_INTO_ER_MEMBRANE
CI subunits	0.246481	0.720914	GOBP_PROTEIN_K11_LINKED_UBIQUITINATION
CI subunits	0.114916	0.379397	GOBP_PROTEIN_K48_LINKED_DEUBIQUITINATION
CI subunits	0.196792	0.663123	GOBP_PROTEIN_KINASE_A_SIGNALING
CI subunits	0.141531	0.596909	GOBP_PROTEIN_KINASE_C_ACTIVATING_G_PROTEIN_COUPLED_RECEPTOR_SIGNALING_PATHWAY
CI subunits	0.169282	0.477049	GOBP_PROTEIN_KINASE_C_SIGNALING
CI subunits	0.115205	0.446906	GOBP_PROTEIN_LINEAR_POLYUBIQUITINATION
CI subunits	0.202734	0.733747	GOBP_PROTEIN_LIPID_COMPLEX_SUBUNIT_ORGANIZATION
CI subunits	0.127768	0.388553	GOBP_PROTEIN_LOCALIZATION_TO_AXON
CI subunits	0.259978	0.619957	GOBP_PROTEIN_LOCALIZATION_TO_CHROMATIN
CI subunits	0.248215	0.776304	GOBP_PROTEIN_LOCALIZATION_TO_CHROMOSOME_CENTROMERIC_REGION
CI subunits	0.156444	0.668492	GOBP_PROTEIN_LOCALIZATION_TO_CILIARY_MEMBRANE
CI subunits	0.127821	0.510968	GOBP_PROTEIN_LOCALIZATION_TO_CILIARY_TRANSITION_ZONE
CI subunits	0.118282	0.403976	GOBP_PROTEIN_LOCALIZATION_TO_CYTOPLASMIC_STRESS_GRANULE
CI subunits	0.186192	0.439527	GOBP_PROTEIN_LOCALIZATION_TO_ENDOSOME
CI subunits	0.162805	0.653707	GOBP_PROTEIN_LOCALIZATION_TO_GOLGI_APPARATUS
CI subunits	0.219813	0.664983	GOBP_PROTEIN_LOCALIZATION_TO_LYSOSOME
CI subunits	0.162582	0.525473	GOBP_PROTEIN_LOCALIZATION_TO_MICROTUBULE
CI subunits	0.214691	0.493783	GOBP_PROTEIN_LOCALIZATION_TO_MICROTUBULE_ORGANIZING_CENTER
CI subunits	0.142531	0.596221	GOBP_PROTEIN_LOCALIZATION_TO_NON_MOTILE_CILIUM
CI subunits	0.188485	0.575906	GOBP_PROTEIN_LOCALIZATION_TO_NUCLEAR_ENVELOPE
CI subunits	0.20767	0.752269	GOBP_PROTEIN_LOCALIZATION_TO_NUCLEOLUS
CI subunits	0.271437	0.61269	GOBP_PROTEIN_LOCALIZATION_TO_PHAGOPHORE_ASSEMBLY_SITE
CI subunits	0.170231	0.710464	GOBP_PROTEIN_LOCALIZATION_TO_POSTSYNAPSE
CI subunits	0.147452	0.436663	GOBP_PROTEIN_LOCALIZATION_TO_SITE_OF_DOUBLE_STRAND_BREAK
CI subunits	0.258018	0.707103	GOBP_PROTEIN_NEDDYLATION
CI subunits	0.260671	0.629242	GOBP_PROTEIN_OXIDATION
CI subunits	0.228567	0.663284	GOBP_PROTEIN_PEPTIDYL_PROLYL_ISOMERIZATION
CI subunits	0.309368	0.677067	GOBP_PROTEIN_QUALITY_CONTROL_FOR_MISFOLDED_OR_INCOMPLETELY_SYNTHESIZED_PROTEINS
CI subunits	0.143151	0.679462	GOBP_PROTEIN_REPAIR
CI subunits	0.328079	0.605423	GOBP_PROTEIN_TRANSMEMBRANE_IMPORT_INTO_INTRACELLULAR_ORGANELLE
CI subunits	0.432049	0.569214	GOBP_PROTEIN_TRIMERIZATION
CI subunits	0.545708	0.671325	GOBP_PROTON_TRANSPORTING_TWO_SECTOR_ATPASE_COMPLEX_ASSEMBLY
CI subunits	0.198709	0.708939	GOBP_PROXIMAL_DISTAL_PATTERN_FORMATION
CI subunits	0.14549	0.539806	GOBP_PROXIMAL_TUBULE_DEVELOPMENT
CI subunits	0.226751	0.521465	GOBP_PSEUDOPODIUM_ORGANIZATION
CI subunits	0.238103	0.569778	GOBP_PURINE_NUCLEOSIDE_MONOPHOSPHATE_METABOLIC_PROCESS
CI subunits	0.159192	0.627297	GOBP_PURINERGIC_NUCLEOTIDE_RECEPTOR_SIGNALING_PATHWAY
CI subunits	0.242132	0.683424	GOBP_PYRIDINE_CONTAINING_COMPOUND_METABOLIC_PROCESS
CI subunits	0.239246	0.663889	GOBP_PYROPTOSIS
CI subunits	0.210765	0.505953	GOBP_PYRUVATE_TRANSPORT
CI subunits	0.167791	0.457814	GOBP_R_LOOP_DISASSEMBLY
CI subunits	0.149688	0.677684	GOBP_RAB_PROTEIN_SIGNAL_TRANSDUCTION
CI subunits	0.259781	0.570634	GOBP_RAC_PROTEIN_SIGNAL_TRANSDUCTION
CI subunits	0.175375	0.619736	GOBP_RADIAL_GLIAL_CELL_DIFFERENTIATION
CI subunits	0.103864	0.494575	GOBP_RAL_PROTEIN_SIGNAL_TRANSDUCTION
CI subunits	0.215359	0.6406	GOBP_RECEPTOR_CATABOLIC_PROCESS
CI subunits	0.168087	0.673479	GOBP_RECEPTOR_RECYCLING
CI subunits	0.151703	0.528176	GOBP_REFLEX
CI subunits	0.221759	0.676292	GOBP_REGULATION_OF_ACTIN_CYTOSKELETON_REORGANIZATION
CI subunits	0.222123	0.660049	GOBP_REGULATION_OF_ACTIN_FILAMENT_BASED_MOVEMENT
CI subunits	0.160791	0.677541	GOBP_REGULATION_OF_ACUTE_INFLAMMATORY_RESPONSE
CI subunits	0.171286	0.602753	GOBP_REGULATION_OF_ADENYLATE_CYCLASE_ACTIVITY
CI subunits	0.466111	0.756167	GOBP_REGULATION_OF_AEROBIC_RESPIRATION
CI subunits	0.158728	0.621348	GOBP_REGULATION_OF_ANTIGEN_PROCESSING_AND_PRESENTATION
CI subunits	0.136524	0.519753	GOBP_REGULATION_OF_APOPTOTIC_CELL_CLEARANCE
CI subunits	0.170551	0.582797	GOBP_REGULATION_OF_AUTOPHAGOSOME_MATURATION
CI subunits	0.233877	0.355588	GOBP_REGULATION_OF_AUTOPHAGY_OF_MITOCHONDRION
CI subunits	0.213118	0.555347	GOBP_REGULATION_OF_B_CELL_DIFFERENTIATION
CI subunits	0.159753	0.351674	GOBP_REGULATION_OF_BICELLULAR_TIGHT_JUNCTION_ASSEMBLY
CI subunits	0.159209	0.417325	GOBP_REGULATION_OF_BONE_DEVELOPMENT
CI subunits	0.123435	0.27924	GOBP_REGULATION_OF_BONE_REMODELING
CI subunits	0.167778	0.701278	GOBP_REGULATION_OF_CALCIUM_ION_DEPENDENT_EXOCYTOSIS
CI subunits	0.17725	0.651058	GOBP_REGULATION_OF_CALCIUM_ION_IMPORT
CI subunits	0.207461	0.60588	GOBP_REGULATION_OF_CAMP_DEPENDENT_PROTEIN_KINASE_ACTIVITY
CI subunits	0.212169	0.651154	GOBP_REGULATION_OF_CAMP_MEDIATED_SIGNALING
CI subunits	0.224448	0.635838	GOBP_REGULATION_OF_CARDIAC_CONDUCTION
CI subunits	0.175811	0.463538	GOBP_REGULATION_OF_CARDIAC_MUSCLE_CELL_PROLIFERATION
CI subunits	0.150376	0.647267	GOBP_REGULATION_OF_CARDIOCYTE_DIFFERENTIATION
CI subunits	0.224637	0.290732	GOBP_REGULATION_OF_CELL_ADHESION_MEDIATED_BY_INTEGRIN
CI subunits	0.149257	0.666229	GOBP_REGULATION_OF_CELL_FATE_COMMITMENT
CI subunits	0.161127	0.530368	GOBP_REGULATION_OF_CELL_MATURATION
CI subunits	0.217709	0.70317	GOBP_REGULATION_OF_CELLULAR_EXTRAVASATION
CI subunits	0.216255	0.575241	GOBP_REGULATION_OF_CELLULAR_RESPONSE_TO_HEAT
CI subunits	0.15866	0.497734	GOBP_REGULATION_OF_CELLULAR_RESPONSE_TO_HYPOXIA
CI subunits	0.162245	0.522949	GOBP_REGULATION_OF_CELLULAR_RESPONSE_TO_VASCULAR_ENDOTHELIAL_GROWTH_FACTOR_STIMULUS
CI subunits	0.12526	0.550379	GOBP_REGULATION_OF_CHEMOKINE_MEDIATED_SIGNALING_PATHWAY
CI subunits	0.195045	0.636584	GOBP_REGULATION_OF_CHOLESTEROL_METABOLIC_PROCESS
CI subunits	0.17182	0.370584	GOBP_REGULATION_OF_CHROMATIN_BINDING
CI subunits	0.19608	0.48787	GOBP_REGULATION_OF_CHROMATIN_ORGANIZATION
CI subunits	0.195984	0.681852	GOBP_REGULATION_OF_CILIUM_MOVEMENT
CI subunits	0.163266	0.506483	GOBP_REGULATION_OF_CYCLIC_NUCLEOTIDE_PHOSPHODIESTERASE_ACTIVITY
CI subunits	0.205521	0.560865	GOBP_REGULATION_OF_CYSTEINE_TYPE_ENDOPEPTIDASE_ACTIVITY_INVOLVED_IN_APOPTOTIC_SIGNALING_PATHWAY
CI subunits	0.196369	0.635009	GOBP_REGULATION_OF_CYTOPLASMIC_TRANSLATION
CI subunits	0.12982	0.423196	GOBP_REGULATION_OF_DEFENSE_RESPONSE_TO_BACTERIUM
CI subunits	0.322313	0.399875	GOBP_REGULATION_OF_DEFENSE_RESPONSE_TO_VIRUS_BY_HOST
CI subunits	0.170968	0.392542	GOBP_REGULATION_OF_DENDRITIC_SPINE_MORPHOGENESIS
CI subunits	0.116108	0.476565	GOBP_REGULATION_OF_DEVELOPMENT_HETEROCHRONIC
CI subunits	0.20164	0.649211	GOBP_REGULATION_OF_DIGESTIVE_SYSTEM_PROCESS
CI subunits	0.180031	0.704222	GOBP_REGULATION_OF_DNA_DAMAGE_RESPONSE_SIGNAL_TRANSDUCTION_BY_P53_CLASS_MEDIATOR
CI subunits	0.217333	0.700964	GOBP_REGULATION_OF_DNA_DIRECTED_DNA_POLYMERASE_ACTIVITY
CI subunits	0.168607	0.341133	GOBP_REGULATION_OF_DNA_METHYLATION
CI subunits	0.169831	0.642963	GOBP_REGULATION_OF_ENDOCYTIC_RECYCLING
CI subunits	0.182014	0.364592	GOBP_REGULATION_OF_ENDOTHELIAL_CELL_DIFFERENTIATION
CI subunits	0.235693	0.697458	GOBP_REGULATION_OF_ER_TO_GOLGI_VESICLE_MEDIATED_TRANSPORT
CI subunits	0.221684	0.702545	GOBP_REGULATION_OF_ERYTHROCYTE_DIFFERENTIATION
CI subunits	0.175989	0.566027	GOBP_REGULATION_OF_ESTABLISHMENT_OR_MAINTENANCE_OF_CELL_POLARITY
CI subunits	0.189025	0.582919	GOBP_REGULATION_OF_EXECUTION_PHASE_OF_APOPTOSIS
CI subunits	0.20697	0.332706	GOBP_REGULATION_OF_EXTRINSIC_APOPTOTIC_SIGNALING_PATHWAY_IN_ABSENCE_OF_LIGAND
CI subunits	0.214646	0.440922	GOBP_REGULATION_OF_FATTY_ACID_BIOSYNTHETIC_PROCESS
CI subunits	0.164267	0.583982	GOBP_REGULATION_OF_FEEDING_BEHAVIOR
CI subunits	0.186318	0.54444	GOBP_REGULATION_OF_FERTILIZATION
CI subunits	0.170208	0.67241	GOBP_REGULATION_OF_FIBROBLAST_GROWTH_FACTOR_RECEPTOR_SIGNALING_PATHWAY
CI subunits	0.242076	0.75609	GOBP_REGULATION_OF_FILOPODIUM_ASSEMBLY
CI subunits	0.152904	0.490411	GOBP_REGULATION_OF_GENE_EXPRESSION_BY_GENOMIC_IMPRINTING
CI subunits	0.0764182	0.188037	GOBP_REGULATION_OF_GLUTAMATE_RECEPTOR_SIGNALING_PATHWAY
CI subunits	0.231962	0.64304	GOBP_REGULATION_OF_GLYCOLYTIC_PROCESS
CI subunits	0.226603	0.542106	GOBP_REGULATION_OF_GOLGI_ORGANIZATION
CI subunits	0.169779	0.358243	GOBP_REGULATION_OF_GROWTH_RATE
CI subunits	0.170687	0.490816	GOBP_REGULATION_OF_GTP_BINDING
CI subunits	0.218207	0.557719	GOBP_REGULATION_OF_HAIR_CYCLE
CI subunits	0.187512	0.690916	GOBP_REGULATION_OF_HEMATOPOIETIC_PROGENITOR_CELL_DIFFERENTIATION
CI subunits	0.157551	0.596402	GOBP_REGULATION_OF_HETEROTYPIC_CELL_CELL_ADHESION
CI subunits	0.420625	0.704566	GOBP_REGULATION_OF_HEXOKINASE_ACTIVITY
CI subunits	0.196287	0.532165	GOBP_REGULATION_OF_HISTONE_DEACETYLATION
CI subunits	0.216648	0.720232	GOBP_REGULATION_OF_HISTONE_H3_K4_METHYLATION
CI subunits	0.136971	0.473376	GOBP_REGULATION_OF_HOMOPHILIC_CELL_ADHESION
CI subunits	0.20846	0.604201	GOBP_REGULATION_OF_HORMONE_METABOLIC_PROCESS
CI subunits	0.494526	0.605498	GOBP_REGULATION_OF_HUMORAL_IMMUNE_RESPONSE
CI subunits	0.198633	0.636748	GOBP_REGULATION_OF_INFLAMMATORY_RESPONSE_TO_ANTIGENIC_STIMULUS
CI subunits	0.168033	0.41274	GOBP_REGULATION_OF_INTEGRIN_MEDIATED_SIGNALING_PATHWAY
CI subunits	0.187557	0.497824	GOBP_REGULATION_OF_KERATINOCYTE_DIFFERENTIATION
CI subunits	0.26388	0.618088	GOBP_REGULATION_OF_LAMELLIPODIUM_ASSEMBLY
CI subunits	0.137094	0.532585	GOBP_REGULATION_OF_LEUKOCYTE_DEGRANULATION
CI subunits	0.172144	0.687047	GOBP_REGULATION_OF_LIGASE_ACTIVITY
CI subunits	0.153262	0.573961	GOBP_REGULATION_OF_LIPOPOLYSACCHARIDE_MEDIATED_SIGNALING_PATHWAY
CI subunits	0.215573	0.534959	GOBP_REGULATION_OF_LIPOPROTEIN_METABOLIC_PROCESS
CI subunits	0.189035	0.55915	GOBP_REGULATION_OF_LIPOPROTEIN_PARTICLE_CLEARANCE
CI subunits	0.144276	0.6278	GOBP_REGULATION_OF_LONG_TERM_NEURONAL_SYNAPTIC_PLASTICITY
CI subunits	0.173418	0.672494	GOBP_REGULATION_OF_LONG_TERM_SYNAPTIC_POTENTIATION
CI subunits	0.139982	0.514103	GOBP_REGULATION_OF_LYSOSOME_ORGANIZATION
CI subunits	0.255968	0.642918	GOBP_REGULATION_OF_MACROPHAGE_MIGRATION
CI subunits	0.111847	0.409813	GOBP_REGULATION_OF_MATRIX_METALLOPEPTIDASE_SECRETION
CI subunits	0.222167	0.69406	GOBP_REGULATION_OF_MEGAKARYOCYTE_DIFFERENTIATION
CI subunits	0.121734	0.329925	GOBP_REGULATION_OF_MEIOTIC_NUCLEAR_DIVISION
CI subunits	0.203988	0.593759	GOBP_REGULATION_OF_MEMBRANE_DEPOLARIZATION
CI subunits	0.120651	0.410445	GOBP_REGULATION_OF_MEMBRANE_INVAGINATION
CI subunits	0.136089	0.230031	GOBP_REGULATION_OF_MESODERM_DEVELOPMENT
CI subunits	0.119322	0.230111	GOBP_REGULATION_OF_METALLOPEPTIDASE_ACTIVITY
CI subunits	0.13964	0.231492	GOBP_REGULATION_OF_MICROTUBULE_BINDING
CI subunits	0.693132	0.833248	GOBP_REGULATION_OF_MITOCHONDRIAL_GENE_EXPRESSION
CI subunits	0.240372	0.766833	GOBP_REGULATION_OF_MITOTIC_SISTER_CHROMATID_SEGREGATION
CI subunits	0.176701	0.662521	GOBP_REGULATION_OF_MONOCYTE_CHEMOTAXIS
CI subunits	0.203171	0.645336	GOBP_REGULATION_OF_MUSCLE_ORGAN_DEVELOPMENT
CI subunits	0.159892	0.514844	GOBP_REGULATION_OF_MYELINATION
CI subunits	0.153719	0.679156	GOBP_REGULATION_OF_MYOTUBE_DIFFERENTIATION
CI subunits	0.159569	0.47541	GOBP_REGULATION_OF_NAD_P_H_OXIDASE_ACTIVITY
CI subunits	0.146573	0.667	GOBP_REGULATION_OF_NATURAL_KILLER_CELL_ACTIVATION
CI subunits	0.133591	0.268081	GOBP_REGULATION_OF_NEUROBLAST_PROLIFERATION
CI subunits	0.214582	0.641314	GOBP_REGULATION_OF_NEURON_MIGRATION
CI subunits	0.174699	0.552762	GOBP_REGULATION_OF_NEURON_PROJECTION_REGENERATION
CI subunits	0.512587	0.627643	GOBP_REGULATION_OF_NEUTROPHIL_MIGRATION
CI subunits	0.179298	0.541579	GOBP_REGULATION_OF_NITRIC_OXIDE_SYNTHASE_ACTIVITY
CI subunits	0.149884	0.536466	GOBP_REGULATION_OF_NMDA_RECEPTOR_ACTIVITY
CI subunits	0.172486	0.718722	GOBP_REGULATION_OF_NON_CANONICAL_WNT_SIGNALING_PATHWAY
CI subunits	0.14765	0.394875	GOBP_REGULATION_OF_NON_MEMBRANE_SPANNING_PROTEIN_TYROSINE_KINASE_ACTIVITY
CI subunits	0.256573	0.75228	GOBP_REGULATION_OF_NUCLEASE_ACTIVITY
CI subunits	0.200372	0.503791	GOBP_REGULATION_OF_NUCLEOBASE_CONTAINING_COMPOUND_TRANSPORT
CI subunits	0.178375	0.73208	GOBP_REGULATION_OF_P38MAPK_CASCADE
CI subunits	0.22395	0.703126	GOBP_REGULATION_OF_PEPTIDYL_THREONINE_PHOSPHORYLATION
CI subunits	0.145098	0.378621	GOBP_REGULATION_OF_PHOSPHOLIPASE_A2_ACTIVITY
CI subunits	0.205489	0.650547	GOBP_REGULATION_OF_PHOSPHOLIPASE_C_ACTIVITY
CI subunits	0.228218	0.482446	GOBP_REGULATION_OF_PHOSPHOLIPID_METABOLIC_PROCESS
CI subunits	0.220172	0.626866	GOBP_REGULATION_OF_PHOSPHOLIPID_TRANSPORT
CI subunits	0.169196	0.610121	GOBP_REGULATION_OF_PLATELET_ACTIVATION
CI subunits	0.19922	0.527798	GOBP_REGULATION_OF_PLATELET_DERIVED_GROWTH_FACTOR_RECEPTOR_SIGNALING_PATHWAY
CI subunits	0.171536	0.65412	GOBP_REGULATION_OF_POSITIVE_CHEMOTAXIS
CI subunits	0.107214	0.38249	GOBP_REGULATION_OF_POSTSYNAPTIC_CYTOSOLIC_CALCIUM_ION_CONCENTRATION
CI subunits	0.176409	0.423171	GOBP_REGULATION_OF_POSTSYNAPTIC_NEUROTRANSMITTER_RECEPTOR_ACTIVITY
CI subunits	0.160889	0.704474	GOBP_REGULATION_OF_PRESYNAPSE_ORGANIZATION
CI subunits	0.315178	0.674942	GOBP_REGULATION_OF_PROTEIN_AUTOPHOSPHORYLATION
CI subunits	0.144748	0.445742	GOBP_REGULATION_OF_PROTEIN_AUTOUBIQUITINATION
CI subunits	0.225016	0.682756	GOBP_REGULATION_OF_PROTEIN_COMPLEX_STABILITY
CI subunits	0.19743	0.58209	GOBP_REGULATION_OF_PROTEIN_DEUBIQUITINATION
CI subunits	0.242763	0.697794	GOBP_REGULATION_OF_PROTEIN_EXPORT_FROM_NUCLEUS
CI subunits	0.129824	0.493493	GOBP_REGULATION_OF_PROTEIN_KINASE_C_ACTIVITY
CI subunits	0.143531	0.370138	GOBP_REGULATION_OF_PROTEIN_LOCALIZATION_TO_CELL_SURFACE
CI subunits	0.145149	0.38765	GOBP_REGULATION_OF_PROTEIN_MONOUBIQUITINATION
CI subunits	0.117137	0.412746	GOBP_REGULATION_OF_PROTEIN_POLYUBIQUITINATION
CI subunits	0.231696	0.693147	GOBP_REGULATION_OF_PROTEIN_SUMOYLATION
CI subunits	0.191942	0.577557	GOBP_REGULATION_OF_PROTEIN_TARGETING_TO_MEMBRANE
CI subunits	0.494192	0.706105	GOBP_REGULATION_OF_PROTON_TRANSPORT
CI subunits	0.299486	0.574722	GOBP_REGULATION_OF_REACTIVE_OXYGEN_SPECIES_BIOSYNTHETIC_PROCESS
CI subunits	0.260296	0.655908	GOBP_REGULATION_OF_RECEPTOR_BINDING
CI subunits	0.132186	0.483154	GOBP_REGULATION_OF_RENAL_SYSTEM_PROCESS
CI subunits	0.209435	0.505882	GOBP_REGULATION_OF_RESPONSE_TO_REACTIVE_OXYGEN_SPECIES
CI subunits	0.132659	0.319975	GOBP_REGULATION_OF_RESTING_MEMBRANE_POTENTIAL
CI subunits	0.169395	0.451256	GOBP_REGULATION_OF_RHO_DEPENDENT_PROTEIN_SERINE_THREONINE_KINASE_ACTIVITY
CI subunits	0.197841	0.65486	GOBP_REGULATION_OF_RNA_BINDING
CI subunits	0.204	0.729986	GOBP_REGULATION_OF_RRNA_PROCESSING
CI subunits	0.208723	0.667371	GOBP_REGULATION_OF_SENSORY_PERCEPTION
CI subunits	0.121914	0.276874	GOBP_REGULATION_OF_SERINE_TYPE_PEPTIDASE_ACTIVITY
CI subunits	0.123968	0.525235	GOBP_REGULATION_OF_SHORT_TERM_NEURONAL_SYNAPTIC_PLASTICITY
CI subunits	0.365837	0.612024	GOBP_REGULATION_OF_SKELETAL_MUSCLE_CELL_DIFFERENTIATION
CI subunits	0.282374	0.534282	GOBP_REGULATION_OF_SMOOTH_MUSCLE_CELL_DIFFERENTIATION
CI subunits	0.132079	0.521965	GOBP_REGULATION_OF_SPHINGOLIPID_BIOSYNTHETIC_PROCESS
CI subunits	0.237161	0.69191	GOBP_REGULATION_OF_SPINDLE_ORGANIZATION
CI subunits	0.192448	0.312382	GOBP_REGULATION_OF_STEM_CELL_POPULATION_MAINTENANCE
CI subunits	0.193898	0.473834	GOBP_REGULATION_OF_SYNAPSE_STRUCTURAL_PLASTICITY
CI subunits	0.165581	0.614668	GOBP_REGULATION_OF_SYNAPTIC_TRANSMISSION_GABAERGIC
CI subunits	0.140185	0.447613	GOBP_REGULATION_OF_SYNAPTIC_VESICLE_CYCLE
CI subunits	0.173074	0.634914	GOBP_REGULATION_OF_SYNAPTIC_VESICLE_RECYCLING
CI subunits	0.308552	0.647963	GOBP_REGULATION_OF_SYSTEMIC_ARTERIAL_BLOOD_PRESSURE_MEDIATED_BY_A_CHEMICAL_SIGNAL
CI subunits	0.198038	0.715681	GOBP_REGULATION_OF_T_CELL_APOPTOTIC_PROCESS
CI subunits	0.143432	0.386123	GOBP_REGULATION_OF_T_CELL_DIFFERENTIATION_IN_THYMUS
CI subunits	0.209775	0.693497	GOBP_REGULATION_OF_T_CELL_MEDIATED_CYTOTOXICITY
CI subunits	0.229753	0.704679	GOBP_REGULATION_OF_T_CELL_MIGRATION
CI subunits	0.182397	0.599079	GOBP_REGULATION_OF_T_CELL_RECEPTOR_SIGNALING_PATHWAY
CI subunits	0.140738	0.576764	GOBP_REGULATION_OF_TAU_PROTEIN_KINASE_ACTIVITY
CI subunits	0.172267	0.511561	GOBP_REGULATION_OF_THE_FORCE_OF_HEART_CONTRACTION
CI subunits	0.246298	0.772215	GOBP_REGULATION_OF_TRANSCRIPTION_BY_RNA_POLYMERASE_III
CI subunits	0.257873	0.747148	GOBP_REGULATION_OF_TRANSCRIPTION_ELONGATION_FROM_RNA_POLYMERASE_II_PROMOTER
CI subunits	0.121221	0.337601	GOBP_REGULATION_OF_TRANSCRIPTION_INVOLVED_IN_G1_S_TRANSITION_OF_MITOTIC_CELL_CYCLE
CI subunits	0.234085	0.559892	GOBP_REGULATION_OF_TRANSLATIONAL_ELONGATION
CI subunits	0.185429	0.585602	GOBP_REGULATION_OF_TYPE_I_INTERFERON_MEDIATED_SIGNALING_PATHWAY
CI subunits	0.227326	0.537838	GOBP_REGULATION_OF_VASCULAR_ENDOTHELIAL_GROWTH_FACTOR_RECEPTOR_SIGNALING_PATHWAY
CI subunits	0.235057	0.641746	GOBP_REGULATION_OF_VASCULAR_PERMEABILITY
CI subunits	0.203023	0.557593	GOBP_REGULATION_OF_VASCULOGENESIS
CI subunits	0.167245	0.655007	GOBP_REGULATION_OF_VESICLE_SIZE
CI subunits	0.161723	0.625606	GOBP_REGULATION_OF_VIRAL_ENTRY_INTO_HOST_CELL
CI subunits	0.120023	0.444323	GOBP_REGULATION_OF_VOLTAGE_GATED_SODIUM_CHANNEL_ACTIVITY
CI subunits	0.192605	0.615821	GOBP_REGULATION_OF_WATER_LOSS_VIA_SKIN
CI subunits	0.189673	0.478905	GOBP_REGULATORY_T_CELL_DIFFERENTIATION
CI subunits	0.158671	0.623055	GOBP_RELAXATION_OF_MUSCLE
CI subunits	0.134687	0.506922	GOBP_RENAL_ABSORPTION
CI subunits	0.241514	0.400194	GOBP_RENAL_FILTRATION
CI subunits	0.259588	0.656553	GOBP_RENAL_SYSTEM_VASCULATURE_DEVELOPMENT
CI subunits	0.11234	0.479925	GOBP_RENAL_WATER_HOMEOSTASIS
CI subunits	0.160878	0.665932	GOBP_REPLACEMENT_OSSIFICATION
CI subunits	0.431189	0.659032	GOBP_RESCUE_OF_STALLED_RIBOSOME
CI subunits	0.201429	0.54906	GOBP_RESOLUTION_OF_RECOMBINATION_INTERMEDIATES
CI subunits	0.243867	0.640993	GOBP_RESPIRATORY_BURST
CI subunits	0.606395	0.748819	GOBP_RESPIRATORY_SYSTEM_PROCESS
CI subunits	0.303889	0.665023	GOBP_RESPONSE_TO_AMINE
CI subunits	0.206307	0.724326	GOBP_RESPONSE_TO_AMINO_ACID_STARVATION
CI subunits	0.206689	0.402543	GOBP_RESPONSE_TO_ANGIOTENSIN
CI subunits	0.24878	0.406183	GOBP_RESPONSE_TO_ANTIBIOTIC
CI subunits	0.186732	0.706826	GOBP_RESPONSE_TO_ARSENIC_CONTAINING_SUBSTANCE
CI subunits	0.209825	0.618514	GOBP_RESPONSE_TO_ATP
CI subunits	0.201086	0.69023	GOBP_RESPONSE_TO_AUDITORY_STIMULUS
CI subunits	0.114383	0.415433	GOBP_RESPONSE_TO_BILE_ACID
CI subunits	0.152684	0.537114	GOBP_RESPONSE_TO_CELL_CYCLE_CHECKPOINT_SIGNALING
CI subunits	0.289626	0.472254	GOBP_RESPONSE_TO_COBALT_ION
CI subunits	0.478639	0.598279	GOBP_RESPONSE_TO_COPPER_ION
CI subunits	0.102963	0.347774	GOBP_RESPONSE_TO_CORTICOTROPIN_RELEASING_HORMONE
CI subunits	0.108736	0.518387	GOBP_RESPONSE_TO_CORTISOL
CI subunits	0.15362	0.373299	GOBP_RESPONSE_TO_CYCLOHEXIMIDE
CI subunits	0.341625	0.520425	GOBP_RESPONSE_TO_DEXAMETHASONE
CI subunits	0.151736	0.462827	GOBP_RESPONSE_TO_DIETARY_EXCESS
CI subunits	0.168634	0.275866	GOBP_RESPONSE_TO_DISACCHARIDE
CI subunits	0.325319	0.69917	GOBP_RESPONSE_TO_ELECTRICAL_STIMULUS
CI subunits	0.213656	0.465691	GOBP_RESPONSE_TO_EPIDERMAL_GROWTH_FACTOR
CI subunits	0.164473	0.542898	GOBP_RESPONSE_TO_EPINEPHRINE
CI subunits	0.132052	0.588721	GOBP_RESPONSE_TO_ERYTHROPOIETIN
CI subunits	0.118185	0.440856	GOBP_RESPONSE_TO_ETHER
CI subunits	0.173079	0.59741	GOBP_RESPONSE_TO_FLUID_SHEAR_STRESS
CI subunits	0.109258	0.468826	GOBP_RESPONSE_TO_FLUORIDE
CI subunits	0.142818	0.466673	GOBP_RESPONSE_TO_FOLIC_ACID
CI subunits	0.192451	0.643487	GOBP_RESPONSE_TO_FOOD
CI subunits	0.106376	0.353266	GOBP_RESPONSE_TO_FRUCTOSE
CI subunits	0.626449	0.819143	GOBP_RESPONSE_TO_GLUCAGON
CI subunits	0.201849	0.375331	GOBP_RESPONSE_TO_GONADOTROPIN
CI subunits	0.128036	0.593578	GOBP_RESPONSE_TO_GONADOTROPIN_RELEASING_HORMONE
CI subunits	0.187629	0.454323	GOBP_RESPONSE_TO_GRAVITY
CI subunits	0.458547	0.627624	GOBP_RESPONSE_TO_GROWTH_HORMONE
CI subunits	0.115539	0.271373	GOBP_RESPONSE_TO_HEPARIN
CI subunits	0.264686	0.441038	GOBP_RESPONSE_TO_HEPATOCYTE_GROWTH_FACTOR
CI subunits	0.290824	0.393963	GOBP_RESPONSE_TO_HERBICIDE
CI subunits	0.112855	0.337459	GOBP_RESPONSE_TO_HISTAMINE
CI subunits	0.20092	0.67596	GOBP_RESPONSE_TO_HYDROPEROXIDE
CI subunits	0.197047	0.67415	GOBP_RESPONSE_TO_HYDROXYUREA
CI subunits	0.297845	0.495662	GOBP_RESPONSE_TO_IMMOBILIZATION_STRESS
CI subunits	0.280673	0.551768	GOBP_RESPONSE_TO_INCREASED_OXYGEN_LEVELS
CI subunits	0.457156	0.658966	GOBP_RESPONSE_TO_INTERFERON_ALPHA
CI subunits	0.14061	0.488874	GOBP_RESPONSE_TO_INTERLEUKIN_17
CI subunits	0.144494	0.506822	GOBP_RESPONSE_TO_INTERLEUKIN_18
CI subunits	0.114171	0.4899	GOBP_RESPONSE_TO_INTERLEUKIN_3
CI subunits	0.277604	0.570825	GOBP_RESPONSE_TO_INTERLEUKIN_4
CI subunits	0.181294	0.644221	GOBP_RESPONSE_TO_INTERLEUKIN_6
CI subunits	0.496965	0.664221	GOBP_RESPONSE_TO_INTERLEUKIN_7
CI subunits	0.203735	0.620108	GOBP_RESPONSE_TO_IRON_ION
CI subunits	0.198966	0.553065	GOBP_RESPONSE_TO_ISOQUINOLINE_ALKALOID
CI subunits	0.279996	0.465219	GOBP_RESPONSE_TO_L_ASCORBIC_ACID
CI subunits	0.22602	0.481073	GOBP_RESPONSE_TO_L_GLUTAMATE
CI subunits	0.307067	0.606693	GOBP_RESPONSE_TO_LEAD_ION
CI subunits	0.144803	0.44647	GOBP_RESPONSE_TO_LEPTIN
CI subunits	0.15787	0.613084	GOBP_RESPONSE_TO_LITHIUM_ION
CI subunits	0.138537	0.542069	GOBP_RESPONSE_TO_MACROPHAGE_COLONY_STIMULATING_FACTOR
CI subunits	0.173602	0.502216	GOBP_RESPONSE_TO_MAGNESIUM_ION
CI subunits	0.27773	0.562291	GOBP_RESPONSE_TO_MANGANESE_ION
CI subunits	0.285709	0.396237	GOBP_RESPONSE_TO_MERCURY_ION
CI subunits	0.301453	0.606048	GOBP_RESPONSE_TO_METHYLMERCURY
CI subunits	0.231435	0.401561	GOBP_RESPONSE_TO_MINERALOCORTICOID
CI subunits	0.131186	0.396326	GOBP_RESPONSE_TO_MURAMYL_DIPEPTIDE
CI subunits	0.465741	0.721612	GOBP_RESPONSE_TO_MUSCLE_ACTIVITY
CI subunits	0.245054	0.320937	GOBP_RESPONSE_TO_MUSCLE_STRETCH
CI subunits	0.265213	0.651952	GOBP_RESPONSE_TO_NERVE_GROWTH_FACTOR
CI subunits	0.294321	0.545242	GOBP_RESPONSE_TO_NITRIC_OXIDE
CI subunits	0.155284	0.457627	GOBP_RESPONSE_TO_NITROSATIVE_STRESS
CI subunits	0.102208	0.448834	GOBP_RESPONSE_TO_ODORANT
CI subunits	0.211525	0.493686	GOBP_RESPONSE_TO_OXYGEN_GLUCOSE_DEPRIVATION
CI subunits	0.294972	0.489712	GOBP_RESPONSE_TO_OXYGEN_RADICAL
CI subunits	0.12505	0.40856	GOBP_RESPONSE_TO_OZONE
CI subunits	0.155269	0.656287	GOBP_RESPONSE_TO_PAIN
CI subunits	0.152083	0.451772	GOBP_RESPONSE_TO_PARATHYROID_HORMONE
CI subunits	0.24342	0.673256	GOBP_RESPONSE_TO_PH
CI subunits	0.14677	0.612306	GOBP_RESPONSE_TO_PHEROMONE
CI subunits	0.169053	0.371964	GOBP_RESPONSE_TO_PHORBOL_13_ACETATE_12_MYRISTATE
CI subunits	0.216106	0.377483	GOBP_RESPONSE_TO_PLATELET_DERIVED_GROWTH_FACTOR
CI subunits	0.129091	0.552053	GOBP_RESPONSE_TO_POTASSIUM_ION
CI subunits	0.172681	0.318043	GOBP_RESPONSE_TO_PROGESTERONE
CI subunits	0.148892	0.515709	GOBP_RESPONSE_TO_PROSTAGLANDIN
CI subunits	0.162331	0.512268	GOBP_RESPONSE_TO_PROTOZOAN
CI subunits	0.128692	0.429029	GOBP_RESPONSE_TO_REDOX_STATE
CI subunits	0.130438	0.59217	GOBP_RESPONSE_TO_SALT
CI subunits	0.411279	0.620403	GOBP_RESPONSE_TO_SELENIUM_ION
CI subunits	0.109049	0.222549	GOBP_RESPONSE_TO_SORBITOL
CI subunits	0.19913	0.514154	GOBP_RESPONSE_TO_STEROL
CI subunits	0.13535	0.48546	GOBP_RESPONSE_TO_STIMULUS_INVOLVED_IN_REGULATION_OF_MUSCLE_ADAPTATION
CI subunits	0.141577	0.54191	GOBP_RESPONSE_TO_SYMBIONT
CI subunits	0.185153	0.458225	GOBP_RESPONSE_TO_TESTOSTERONE
CI subunits	0.136604	0.499949	GOBP_RESPONSE_TO_THYROGLOBULIN_TRIIODOTHYRONINE
CI subunits	0.238702	0.449381	GOBP_RESPONSE_TO_THYROID_HORMONE
CI subunits	0.196807	0.619957	GOBP_RESPONSE_TO_TUMOR_CELL
CI subunits	0.121693	0.401911	GOBP_RESPONSE_TO_UV_A
CI subunits	0.144308	0.40247	GOBP_RESPONSE_TO_UV_B
CI subunits	0.182649	0.628497	GOBP_RESPONSE_TO_UV_C
CI subunits	0.14632	0.548359	GOBP_RESPONSE_TO_VITAMIN_A
CI subunits	0.26603	0.36496	GOBP_RESPONSE_TO_VITAMIN_E
CI subunits	0.139682	0.414909	GOBP_RESPONSE_TO_WATER
CI subunits	0.164171	0.519779	GOBP_RESPONSE_TO_X_RAY
CI subunits	0.21772	0.651006	GOBP_RETICULOPHAGY
CI subunits	0.148652	0.610313	GOBP_RETINA_LAYER_FORMATION
CI subunits	0.201185	0.431711	GOBP_RETINA_VASCULATURE_DEVELOPMENT_IN_CAMERA_TYPE_EYE
CI subunits	0.122533	0.36606	GOBP_RETINAL_CELL_APOPTOTIC_PROCESS
CI subunits	0.226806	0.600418	GOBP_RETINAL_GANGLION_CELL_AXON_GUIDANCE
CI subunits	0.188238	0.621807	GOBP_RETINAL_METABOLIC_PROCESS
CI subunits	0.125367	0.366561	GOBP_RETINAL_PIGMENT_EPITHELIUM_DEVELOPMENT
CI subunits	0.167758	0.613072	GOBP_RETINOIC_ACID_METABOLIC_PROCESS
CI subunits	0.238212	0.477228	GOBP_RETINOIC_ACID_RECEPTOR_SIGNALING_PATHWAY
CI subunits	0.14834	0.409178	GOBP_RETROGRADE_TRANS_SYNAPTIC_SIGNALING
CI subunits	0.162707	0.687279	GOBP_RHYTHMIC_BEHAVIOR
CI subunits	0.193212	0.596513	GOBP_RIBONUCLEOPROTEIN_COMPLEX_DISASSEMBLY
CI subunits	0.171601	0.587852	GOBP_RIBONUCLEOSIDE_METABOLIC_PROCESS
CI subunits	0.153195	0.671375	GOBP_RIBONUCLEOTIDE_CATABOLIC_PROCESS
CI subunits	0.552047	0.703524	GOBP_RIBOSOMAL_LARGE_SUBUNIT_ASSEMBLY
CI subunits	0.59814	0.786764	GOBP_RIBOSOMAL_SMALL_SUBUNIT_ASSEMBLY
CI subunits	0.26216	0.785049	GOBP_RIBOSOMAL_SUBUNIT_EXPORT_FROM_NUCLEUS
CI subunits	0.571982	0.730793	GOBP_RIBOSOME_DISASSEMBLY
CI subunits	0.601034	0.725251	GOBP_RNA_5_END_PROCESSING
CI subunits	0.188663	0.546552	GOBP_RNA_CAPPING
CI subunits	0.184023	0.676819	GOBP_RNA_DECAPPING
CI subunits	0.218911	0.619211	GOBP_RNA_INTERFERENCE
CI subunits	0.39003	0.789759	GOBP_RNA_PHOSPHODIESTER_BOND_HYDROLYSIS_EXONUCLEOLYTIC
CI subunits	0.576152	0.773757	GOBP_RNA_POLYADENYLATION
CI subunits	0.226611	0.615843	GOBP_RNA_SPLICING_VIA_ENDONUCLEOLYTIC_CLEAVAGE_AND_LIGATION
CI subunits	0.653568	0.777635	GOBP_RRNA_MODIFICATION
CI subunits	0.226279	0.689116	GOBP_RRNA_TRANSCRIPTION
CI subunits	0.617073	0.741698	GOBP_RRNA_TRANSPORT
CI subunits	0.279659	0.719177	GOBP_RUFFLE_ASSEMBLY
CI subunits	0.144985	0.496066	GOBP_SARCOMERE_ORGANIZATION
CI subunits	0.265229	0.710978	GOBP_SCF_DEPENDENT_PROTEASOMAL_UBIQUITIN_DEPENDENT_PROTEIN_CATABOLIC_PROCESS
CI subunits	0.221895	0.437746	GOBP_SCHWANN_CELL_DIFFERENTIATION
CI subunits	0.113733	0.413083	GOBP_SEBACEOUS_GLAND_DEVELOPMENT
CI subunits	0.14809	0.598227	GOBP_SECONDARY_PALATE_DEVELOPMENT
CI subunits	0.220306	0.563172	GOBP_SECRETION_BY_TISSUE
CI subunits	0.20617	0.696166	GOBP_SECRETORY_GRANULE_ORGANIZATION
CI subunits	0.126495	0.52693	GOBP_SEGMENT_SPECIFICATION
CI subunits	0.110432	0.404436	GOBP_SELF_PROTEOLYSIS
CI subunits	0.190314	0.371342	GOBP_SEMINIFEROUS_TUBULE_DEVELOPMENT
CI subunits	0.195141	0.623106	GOBP_SENSORY_PERCEPTION_OF_TEMPERATURE_STIMULUS
CI subunits	0.152851	0.534438	GOBP_SEQUESTERING_OF_ACTIN_MONOMERS
CI subunits	0.234786	0.497426	GOBP_SERINE_FAMILY_AMINO_ACID_METABOLIC_PROCESS
CI subunits	0.205826	0.553776	GOBP_SEROTONIN_RECEPTOR_SIGNALING_PATHWAY
CI subunits	0.147622	0.459586	GOBP_SERTOLI_CELL_DIFFERENTIATION
CI subunits	0.198994	0.682296	GOBP_SEX_DETERMINATION
CI subunits	0.368514	0.585635	GOBP_SHORT_CHAIN_FATTY_ACID_METABOLIC_PROCESS
CI subunits	0.173554	0.373386	GOBP_SHORT_TERM_MEMORY
CI subunits	0.119528	0.395649	GOBP_SIALIC_ACID_TRANSPORT
CI subunits	0.211607	0.331972	GOBP_SIGNAL_COMPLEX_ASSEMBLY
CI subunits	0.136754	0.489292	GOBP_SIGNAL_PEPTIDE_PROCESSING
CI subunits	0.159537	0.474958	GOBP_SIGNAL_TRANSDUCTION_INVOLVED_IN_REGULATION_OF_GENE_EXPRESSION
CI subunits	0.153882	0.632421	GOBP_SIGNALING_RECEPTOR_LIGAND_PRECURSOR_PROCESSING
CI subunits	0.130943	0.531225	GOBP_SINGLE_STRAND_BREAK_REPAIR
CI subunits	0.196944	0.530425	GOBP_SKELETAL_MUSCLE_ADAPTATION
CI subunits	0.194905	0.528667	GOBP_SKELETAL_MUSCLE_CELL_PROLIFERATION
CI subunits	0.185309	0.696	GOBP_SKELETAL_MUSCLE_CONTRACTION
CI subunits	0.260089	0.622448	GOBP_SKELETAL_MUSCLE_TISSUE_REGENERATION
CI subunits	0.144794	0.447036	GOBP_SKIN_MORPHOGENESIS
CI subunits	0.124959	0.494113	GOBP_SMAD_PROTEIN_COMPLEX_ASSEMBLY
CI subunits	0.169309	0.490873	GOBP_SMALL_NUCLEOLAR_RIBONUCLEOPROTEIN_COMPLEX_ASSEMBLY
CI subunits	0.142655	0.39113	GOBP_SMOOTH_MUSCLE_ADAPTATION
CI subunits	0.103321	0.267171	GOBP_SMOOTH_MUSCLE_CELL_MATRIX_ADHESION
CI subunits	0.158988	0.416305	GOBP_SNARE_COMPLEX_ASSEMBLY
CI subunits	0.23062	0.755685	GOBP_SNRNA_PROCESSING
CI subunits	0.238695	0.471259	GOBP_SNRNA_TRANSCRIPTION
CI subunits	0.145154	0.508549	GOBP_SODIUM_INDEPENDENT_ORGANIC_ANION_TRANSPORT
CI subunits	0.170736	0.6443	GOBP_SODIUM_ION_IMPORT_ACROSS_PLASMA_MEMBRANE
CI subunits	0.189639	0.315855	GOBP_SOMATIC_STEM_CELL_POPULATION_MAINTENANCE
CI subunits	0.181673	0.55219	GOBP_SPECIFICATION_OF_ANIMAL_ORGAN_IDENTITY
CI subunits	0.454208	0.699161	GOBP_SPERM_CAPACITATION
CI subunits	0.230001	0.721081	GOBP_SPERM_EGG_RECOGNITION
CI subunits	0.221383	0.669362	GOBP_SPERM_FLAGELLUM_ASSEMBLY
CI subunits	0.144102	0.462254	GOBP_SPERMATID_NUCLEUS_DIFFERENTIATION
CI subunits	0.228431	0.50068	GOBP_SPHINGOLIPID_MEDIATED_SIGNALING_PATHWAY
CI subunits	0.238447	0.744354	GOBP_SPLEEN_DEVELOPMENT
CI subunits	0.191661	0.640259	GOBP_SPLICEOSOMAL_CONFORMATIONAL_CHANGES_TO_GENERATE_CATALYTIC_CONFORMATION
CI subunits	0.210662	0.641106	GOBP_SPLICEOSOMAL_TRI_SNRNP_COMPLEX_ASSEMBLY
CI subunits	0.151772	0.582474	GOBP_SPONTANEOUS_SYNAPTIC_TRANSMISSION
CI subunits	0.182768	0.5276	GOBP_STABILIZATION_OF_MEMBRANE_POTENTIAL
CI subunits	0.199098	0.659483	GOBP_STARTLE_RESPONSE
CI subunits	0.236746	0.631431	GOBP_STEM_CELL_DIVISION
CI subunits	0.180376	0.669812	GOBP_STEROID_CATABOLIC_PROCESS
CI subunits	0.105818	0.479601	GOBP_STOMACH_DEVELOPMENT
CI subunits	0.167353	0.653372	GOBP_STORE_OPERATED_CALCIUM_ENTRY
CI subunits	0.175354	0.692112	GOBP_STRESS_GRANULE_ASSEMBLY
CI subunits	0.268122	0.486045	GOBP_SUBPALLIUM_DEVELOPMENT
CI subunits	0.516574	0.644344	GOBP_SUBSTRATE_DEPENDENT_CELL_MIGRATION
CI subunits	0.142071	0.515326	GOBP_SUCKLING_BEHAVIOR
CI subunits	0.155897	0.579417	GOBP_SULFATION
CI subunits	0.193255	0.656473	GOBP_SULFUR_COMPOUND_CATABOLIC_PROCESS
CI subunits	0.310462	0.61246	GOBP_SUPEROXIDE_ANION_GENERATION
CI subunits	0.117557	0.364325	GOBP_SYNAPSE_MATURATION
CI subunits	0.193753	0.59513	GOBP_SYNAPTIC_TRANSMISSION_CHOLINERGIC
CI subunits	0.13084	0.528529	GOBP_SYNAPTIC_TRANSMISSION_GLYCINERGIC
CI subunits	0.186251	0.510267	GOBP_SYNAPTIC_VESICLE_CLUSTERING
CI subunits	0.155481	0.36238	GOBP_SYNAPTIC_VESICLE_ENDOSOMAL_PROCESSING
CI subunits	0.185231	0.562443	GOBP_SYNAPTIC_VESICLE_MEMBRANE_ORGANIZATION
CI subunits	0.129933	0.662443	GOBP_SYNAPTONEMAL_COMPLEX_ORGANIZATION
CI subunits	0.137943	0.511501	GOBP_T_CELL_ACTIVATION_VIA_T_CELL_RECEPTOR_CONTACT_WITH_ANTIGEN_BOUND_TO_MHC_MOLECULE_ON_ANTIGEN_PRESENTING_CELL
CI subunits	0.118935	0.257292	GOBP_T_CELL_ANTIGEN_PROCESSING_AND_PRESENTATION
CI subunits	0.139537	0.608695	GOBP_T_CELL_CYTOKINE_PRODUCTION
CI subunits	0.268305	0.569454	GOBP_T_CELL_HOMEOSTASIS
CI subunits	0.13869	0.351255	GOBP_T_CELL_PROLIFERATION_INVOLVED_IN_IMMUNE_RESPONSE
CI subunits	0.123775	0.467838	GOBP_T_CELL_SELECTION
CI subunits	0.202618	0.737323	GOBP_T_HELPER_1_TYPE_IMMUNE_RESPONSE
CI subunits	0.139116	0.580225	GOBP_T_HELPER_17_TYPE_IMMUNE_RESPONSE
CI subunits	0.219746	0.724201	GOBP_TELOMERE_CAPPING
CI subunits	0.660821	0.802098	GOBP_TETRAPYRROLE_BIOSYNTHETIC_PROCESS
CI subunits	0.123291	0.512557	GOBP_TETRAPYRROLE_CATABOLIC_PROCESS
CI subunits	0.538221	0.716169	GOBP_THALAMUS_DEVELOPMENT
CI subunits	0.426719	0.540281	GOBP_THIOESTER_BIOSYNTHETIC_PROCESS
CI subunits	0.0960039	0.237066	GOBP_THROMBIN_ACTIVATED_RECEPTOR_SIGNALING_PATHWAY
CI subunits	0.221074	0.499619	GOBP_THYMUS_DEVELOPMENT
CI subunits	0.17444	0.53654	GOBP_THYROID_HORMONE_METABOLIC_PROCESS
CI subunits	0.171927	0.55332	GOBP_THYROID_HORMONE_TRANSPORT
CI subunits	0.172148	0.599784	GOBP_TOLERANCE_INDUCTION
CI subunits	0.184351	0.593859	GOBP_TOLL_LIKE_RECEPTOR_4_SIGNALING_PATHWAY
CI subunits	0.171116	0.595528	GOBP_TOLL_LIKE_RECEPTOR_9_SIGNALING_PATHWAY
CI subunits	0.102411	0.272189	GOBP_TOLL_SIGNALING_PATHWAY
CI subunits	0.175564	0.563591	GOBP_TONGUE_DEVELOPMENT
CI subunits	0.153022	0.557466	GOBP_TOOTH_MINERALIZATION
CI subunits	0.214241	0.381665	GOBP_TOXIN_METABOLIC_PROCESS
CI subunits	0.260607	0.754659	GOBP_TOXIN_TRANSPORT
CI subunits	0.153237	0.427674	GOBP_TRABECULA_MORPHOGENESIS
CI subunits	0.149236	0.377336	GOBP_TRACHEA_DEVELOPMENT
CI subunits	0.16972	0.247391	GOBP_TRAIL_ACTIVATED_APOPTOTIC_SIGNALING_PATHWAY
CI subunits	0.119294	0.475899	GOBP_TRANS_SYNAPTIC_SIGNALING_MODULATING_SYNAPTIC_TRANSMISSION
CI subunits	0.19837	0.653508	GOBP_TRANSCRIPTION_COUPLED_NUCLEOTIDE_EXCISION_REPAIR
CI subunits	0.210295	0.567798	GOBP_TRANSCRIPTION_DEPENDENT_TETHERING_OF_RNA_POLYMERASE_II_GENE_DNA_AT_NUCLEAR_PERIPHERY
CI subunits	0.137117	0.44596	GOBP_TRANSCRIPTION_FACTOR_CATABOLIC_PROCESS
CI subunits	0.174174	0.523995	GOBP_TRANSEPITHELIAL_TRANSPORT
CI subunits	0.123025	0.235915	GOBP_TRANSFERRIN_TRANSPORT
CI subunits	0.179701	0.417251	GOBP_TRANSFORMING_GROWTH_FACTOR_BETA_PRODUCTION
CI subunits	0.19494	0.396428	GOBP_TRANSLATIONAL_READTHROUGH
CI subunits	0.531548	0.767728	GOBP_TRANSLATIONAL_TERMINATION
CI subunits	0.190996	0.372708	GOBP_TRANSMEMBRANE_RECEPTOR_PROTEIN_TYROSINE_PHOSPHATASE_SIGNALING_PATHWAY
CI subunits	0.186631	0.588068	GOBP_TRANSPORT_OF_VIRUS
CI subunits	0.136514	0.552149	GOBP_TRANSPOSITION
CI subunits	0.424889	0.543139	GOBP_TRICARBOXYLIC_ACID_CYCLE
CI subunits	0.610255	0.734208	GOBP_TRNA_METHYLATION
CI subunits	0.216115	0.685117	GOBP_TRNA_WOBBLE_BASE_MODIFICATION
CI subunits	0.495135	0.601018	GOBP_TROPHOBLAST_CELL_MIGRATION
CI subunits	0.159384	0.595764	GOBP_TUBULIN_COMPLEX_ASSEMBLY
CI subunits	0.164301	0.495778	GOBP_TYPE_B_PANCREATIC_CELL_APOPTOTIC_PROCESS
CI subunits	0.151611	0.612762	GOBP_TYPE_B_PANCREATIC_CELL_PROLIFERATION
CI subunits	0.167615	0.447394	GOBP_UBIQUITIN_DEPENDENT_PROTEIN_CATABOLIC_PROCESS_VIA_THE_C_END_DEGRON_RULE_PATHWAY
CI subunits	0.109246	0.482926	GOBP_UBIQUITIN_DEPENDENT_SMAD_PROTEIN_CATABOLIC_PROCESS
CI subunits	0.13389	0.446848	GOBP_UBIQUITIN_RECYCLING
CI subunits	0.180852	0.537279	GOBP_URATE_METABOLIC_PROCESS
CI subunits	0.139897	0.488104	GOBP_URINARY_TRACT_SMOOTH_MUSCLE_CONTRACTION
CI subunits	0.159529	0.444596	GOBP_URONIC_ACID_METABOLIC_PROCESS
CI subunits	0.111627	0.371207	GOBP_UV_DAMAGE_EXCISION_REPAIR
CI subunits	0.222602	0.570351	GOBP_UV_PROTECTION
CI subunits	0.260843	0.579599	GOBP_V_D_J_RECOMBINATION
CI subunits	0.175235	0.292963	GOBP_VASCULAR_ASSOCIATED_SMOOTH_MUSCLE_CELL_MIGRATION
CI subunits	0.186266	0.39058	GOBP_VASCULAR_ASSOCIATED_SMOOTH_MUSCLE_CONTRACTION
CI subunits	0.212436	0.566403	GOBP_VASCULAR_ENDOTHELIAL_CELL_PROLIFERATION
CI subunits	0.325334	0.703783	GOBP_VASODILATION
CI subunits	0.168629	0.699725	GOBP_VENTRAL_SPINAL_CORD_DEVELOPMENT
CI subunits	0.191389	0.498807	GOBP_VENTRICULAR_CARDIAC_MUSCLE_CELL_DIFFERENTIATION
CI subunits	0.184039	0.663269	GOBP_VENTRICULAR_CARDIAC_MUSCLE_TISSUE_MORPHOGENESIS
CI subunits	0.186275	0.619837	GOBP_VENTRICULAR_SYSTEM_DEVELOPMENT
CI subunits	0.0911933	0.4108	GOBP_VESICLE_DOCKING_INVOLVED_IN_EXOCYTOSIS
CI subunits	0.139978	0.42513	GOBP_VESICLE_FUSION_WITH_GOLGI_APPARATUS
CI subunits	0.226812	0.689538	GOBP_VESICLE_MEDIATED_TRANSPORT_BETWEEN_ENDOSOMAL_COMPARTMENTS
CI subunits	0.237421	0.706179	GOBP_VESICLE_TARGETING
CI subunits	0.152348	0.452266	GOBP_VESICLE_UNCOATING
CI subunits	0.150154	0.644562	GOBP_VIRAL_PROTEIN_PROCESSING
CI subunits	0.186262	0.450522	GOBP_VIRAL_RNA_GENOME_REPLICATION
CI subunits	0.193983	0.64355	GOBP_VIRAL_TRANSLATION
CI subunits	0.143782	0.485265	GOBP_VISUAL_BEHAVIOR
CI subunits	0.318678	0.632016	GOBP_VITAMIN_TRANSPORT
CI subunits	0.150372	0.367617	GOBP_VOCALIZATION_BEHAVIOR
CI subunits	0.148519	0.496583	GOBP_VOLUNTARY_MUSCULOSKELETAL_MOVEMENT
CI subunits	0.206263	0.626233	GOBP_WALKING_BEHAVIOR
CI subunits	0.174143	0.530144	GOBP_WHITE_FAT_CELL_DIFFERENTIATION
CI subunits	0.111049	0.301656	GOBP_WNT_PROTEIN_SECRETION
CI subunits	0.16045	0.655704	GOBP_XENOBIOTIC_CATABOLIC_PROCESS
CI subunits	0.19721	0.608845	GOBP_XENOBIOTIC_TRANSPORT
CI subunits	0.138173	0.526601	GOBP_XENOPHAGY
CI subunits	0.356374	0.663645	GOBP_ZINC_ION_HOMEOSTASIS
CI subunits	0.249757	0.794245	GOCC_90S_PRERIBOSOME
CI subunits	0.240058	0.579972	GOCC_A_BAND
CI subunits	0.124414	0.41758	GOCC_ACETYLCHOLINE_GATED_CHANNEL_COMPLEX
CI subunits	0.163521	0.53972	GOCC_ACROSOMAL_MEMBRANE
CI subunits	0.121296	0.357433	GOCC_ACTIVIN_RECEPTOR_COMPLEX
CI subunits	0.199228	0.642942	GOCC_AGGRESOME
CI subunits	0.0747883	0.194546	GOCC_ALPHA_BETA_T_CELL_RECEPTOR_COMPLEX
CI subunits	0.185882	0.753929	GOCC_AMINOACYL_TRNA_SYNTHETASE_MULTIENZYME_COMPLEX
CI subunits	0.138634	0.472835	GOCC_ANCHORED_COMPONENT_OF_SYNAPTIC_MEMBRANE
CI subunits	0.251943	0.566935	GOCC_ANNULATE_LAMELLAE
CI subunits	0.136002	0.542355	GOCC_APICAL_DENDRITE
CI subunits	0.190232	0.537932	GOCC_APICOLATERAL_PLASMA_MEMBRANE
CI subunits	0.218085	0.542771	GOCC_ARP2_3_PROTEIN_COMPLEX
CI subunits	0.133693	0.324006	GOCC_ARYL_HYDROCARBON_RECEPTOR_COMPLEX
CI subunits	0.17585	0.367956	GOCC_ASTER
CI subunits	0.224646	0.58284	GOCC_ATPASE_DEPENDENT_TRANSMEMBRANE_TRANSPORT_COMPLEX
CI subunits	0.184113	0.590911	GOCC_AXOLEMMA
CI subunits	0.119972	0.385768	GOCC_AXON_HILLOCK
CI subunits	0.172786	0.538338	GOCC_AXON_INITIAL_SEGMENT
CI subunits	0.190816	0.512751	GOCC_AXONAL_GROWTH_CONE
CI subunits	0.197034	0.570055	GOCC_AXONEMAL_DYNEIN_COMPLEX
CI subunits	0.116687	0.505853	GOCC_AXONEMAL_MICROTUBULE
CI subunits	0.18793	0.481814	GOCC_B_WICH_COMPLEX
CI subunits	0.117065	0.44625	GOCC_BBSOME
CI subunits	0.187644	0.468818	GOCC_BCL_2_FAMILY_PROTEIN_COMPLEX
CI subunits	0.14493	0.464122	GOCC_BETA_CATENIN_DESTRUCTION_COMPLEX
CI subunits	0.141992	0.39618	GOCC_BETA_CATENIN_TCF_COMPLEX
CI subunits	0.13688	0.517197	GOCC_BLEB
CI subunits	0.198251	0.636094	GOCC_BLOC_COMPLEX
CI subunits	0.14814	0.519462	GOCC_BORC_COMPLEX
CI subunits	0.186503	0.506208	GOCC_BRCA1_C_COMPLEX
CI subunits	0.115209	0.479826	GOCC_CALYX_OF_HELD
CI subunits	0.235819	0.721306	GOCC_CARBOXY_TERMINAL_DOMAIN_PROTEIN_KINASE_COMPLEX
CI subunits	0.150938	0.283032	GOCC_CARDIAC_MYOFIBRIL
CI subunits	0.168659	0.512877	GOCC_CASPASE_COMPLEX
CI subunits	0.224166	0.709572	GOCC_CATALYTIC_STEP_1_SPLICEOSOME
CI subunits	0.144044	0.359254	GOCC_CATENIN_COMPLEX
CI subunits	0.106367	0.310363	GOCC_CBM_COMPLEX
CI subunits	0.157969	0.441911	GOCC_CCAAT_BINDING_FACTOR_COMPLEX
CI subunits	0.0910495	0.374274	GOCC_CCR4_NOT_COMPLEX
CI subunits	0.110901	0.452138	GOCC_CD40_RECEPTOR_COMPLEX
CI subunits	0.183677	0.43627	GOCC_CDC73_PAF1_COMPLEX
CI subunits	0.168901	0.450265	GOCC_CELL_BODY_FIBER
CI subunits	0.19293	0.586463	GOCC_CELL_BODY_MEMBRANE
CI subunits	0.176012	0.499835	GOCC_CELL_CORTEX_REGION
CI subunits	0.12765	0.523253	GOCC_CELL_POLE
CI subunits	0.188382	0.310216	GOCC_CELL_TRAILING_EDGE
CI subunits	0.136987	0.461564	GOCC_CENTRIOLAR_SUBDISTAL_APPENDAGE
CI subunits	0.166805	0.510335	GOCC_CEREBELLAR_MOSSY_FIBER
CI subunits	0.240636	0.74198	GOCC_CHAPERONE_COMPLEX
CI subunits	0.217758	0.373671	GOCC_CHECKPOINT_CLAMP_COMPLEX
CI subunits	0.132012	0.590808	GOCC_CHITOSOME
CI subunits	0.147253	0.432962	GOCC_CHOLINERGIC_SYNAPSE
CI subunits	0.178597	0.565822	GOCC_CHROMAFFIN_GRANULE
CI subunits	0.24484	0.505858	GOCC_CHROMATIN_SILENCING_COMPLEX
CI subunits	0.225379	0.686589	GOCC_CHROMOCENTER
CI subunits	0.230352	0.641259	GOCC_CHROMOSOME_CENTROMERIC_CORE_DOMAIN
CI subunits	0.199145	0.514712	GOCC_CHROMOSOME_TELOMERIC_REPEAT_REGION
CI subunits	0.20122	0.6972	GOCC_CILIARY_BASE
CI subunits	0.162825	0.48403	GOCC_CILIARY_ROOTLET
CI subunits	0.184009	0.706568	GOCC_CILIARY_TIP
CI subunits	0.118958	0.442504	GOCC_CILIARY_TRANSITION_FIBER
CI subunits	0.176709	0.65546	GOCC_CIS_GOLGI_NETWORK_MEMBRANE
CI subunits	0.179996	0.664834	GOCC_CLATHRIN_COAT
CI subunits	0.138391	0.524937	GOCC_CLATHRIN_SCULPTED_VESICLE
CI subunits	0.152059	0.527861	GOCC_COHESIN_COMPLEX
CI subunits	0.149569	0.508775	GOCC_COMPLEX_OF_COLLAGEN_TRIMERS
CI subunits	0.155848	0.665176	GOCC_CONDENSIN_COMPLEX
CI subunits	0.192637	0.604112	GOCC_CONTRACTILE_RING
CI subunits	0.191189	0.703849	GOCC_COP9_SIGNALOSOME
CI subunits	0.242546	0.567038	GOCC_COPI_COATED_VESICLE
CI subunits	0.202235	0.68633	GOCC_CORNIFIED_ENVELOPE
CI subunits	0.20331	0.44267	GOCC_CORTICAL_GRANULE
CI subunits	0.205117	0.541459	GOCC_COSTAMERE
CI subunits	0.13816	0.318336	GOCC_CRD_MEDIATED_MRNA_STABILITY_COMPLEX
CI subunits	0.153467	0.678356	GOCC_CTF18_RFC_LIKE_COMPLEX
CI subunits	0.212022	0.688435	GOCC_CUL2_RING_UBIQUITIN_LIGASE_COMPLEX
CI subunits	0.2323	0.619307	GOCC_CUL3_RING_UBIQUITIN_LIGASE_COMPLEX
CI subunits	0.121463	0.318594	GOCC_CUL4_RING_E3_UBIQUITIN_LIGASE_COMPLEX
CI subunits	0.193913	0.660855	GOCC_CUL5_RING_UBIQUITIN_LIGASE_COMPLEX
CI subunits	0.133029	0.520708	GOCC_CUTICULAR_PLATE
CI subunits	0.18187	0.712529	GOCC_CYCLIN_DEPENDENT_PROTEIN_KINASE_HOLOENZYME_COMPLEX
CI subunits	0.725385	0.873025	GOCC_CYTOCHROME_COMPLEX
CI subunits	0.151942	0.421014	GOCC_CYTOLYTIC_GRANULE
CI subunits	0.166602	0.687439	GOCC_CYTOPLASMIC_DYNEIN_COMPLEX
CI subunits	0.223532	0.531321	GOCC_CYTOPLASMIC_SIDE_OF_ENDOPLASMIC_RETICULUM_MEMBRANE
CI subunits	0.166591	0.528433	GOCC_CYTOPLASMIC_SIDE_OF_LYSOSOMAL_MEMBRANE
CI subunits	0.141784	0.355256	GOCC_CYTOPLASMIC_UBIQUITIN_LIGASE_COMPLEX
CI subunits	0.202683	0.462495	GOCC_CYTOSOLIC_REGION
CI subunits	0.479387	0.783814	GOCC_CYTOSOLIC_SMALL_RIBOSOMAL_SUBUNIT
CI subunits	0.20584	0.51379	GOCC_DEATH_INDUCING_SIGNALING_COMPLEX
CI subunits	0.159703	0.660853	GOCC_DENDRITE_CYTOPLASM
CI subunits	0.212131	0.394366	GOCC_DENDRITE_MEMBRANE
CI subunits	0.203996	0.578616	GOCC_DENDRITE_TERMINUS
CI subunits	0.236595	0.607434	GOCC_DENDRITIC_SHAFT
CI subunits	0.153577	0.589353	GOCC_DENDRITIC_SPINE_HEAD
CI subunits	0.0943637	0.463188	GOCC_DENSE_BODY
CI subunits	0.159044	0.619327	GOCC_DENSE_CORE_GRANULE
CI subunits	0.133073	0.369504	GOCC_DENTATE_GYRUS_MOSSY_FIBER
CI subunits	0.172752	0.680675	GOCC_DERLIN_1_RETROTRANSLOCATION_COMPLEX
CI subunits	0.457644	0.660785	GOCC_DNA_POLYMERASE_COMPLEX
CI subunits	0.186152	0.571878	GOCC_DNA_RECOMBINASE_MEDIATOR_COMPLEX
CI subunits	0.224131	0.733966	GOCC_DNA_REPAIR_COMPLEX
CI subunits	0.188618	0.667077	GOCC_DNA_REPLICATION_PREINITIATION_COMPLEX
CI subunits	0.11616	0.340572	GOCC_DOPAMINERGIC_SYNAPSE
CI subunits	0.165649	0.455481	GOCC_DYNACTIN_COMPLEX
CI subunits	0.213411	0.464376	GOCC_DYNEIN_AXONEMAL_PARTICLE
CI subunits	0.119491	0.45881	GOCC_EARLY_PHAGOSOME
CI subunits	0.121784	0.396053	GOCC_EGG_COAT
CI subunits	0.207161	0.710327	GOCC_EKC_KEOPS_COMPLEX
CI subunits	0.124046	0.456024	GOCC_ELASTIC_FIBER
CI subunits	0.176123	0.684344	GOCC_ELONGATOR_HOLOENZYME_COMPLEX
CI subunits	0.196677	0.67296	GOCC_ELONGIN_COMPLEX
CI subunits	0.147675	0.487962	GOCC_EMC_COMPLEX
CI subunits	0.198787	0.499752	GOCC_ENDOCYTIC_VESICLE_LUMEN
CI subunits	0.188862	0.615593	GOCC_ENDOLYSOSOME
CI subunits	0.16676	0.53556	GOCC_ENDOPLASMIC_RETICULUM_CHAPERONE_COMPLEX
CI subunits	0.221909	0.708249	GOCC_ENDOPLASMIC_RETICULUM_EXIT_SITE
CI subunits	0.144911	0.640102	GOCC_ENDOPLASMIC_RETICULUM_QUALITY_CONTROL_COMPARTMENT
CI subunits	0.213258	0.475299	GOCC_ENDOPLASMIC_RETICULUM_TUBULAR_NETWORK
CI subunits	0.573327	0.743104	GOCC_ENDORIBONUCLEASE_COMPLEX
CI subunits	0.158505	0.704822	GOCC_ENDOSOME_LUMEN
CI subunits	0.118117	0.22295	GOCC_ER_MEMBRANE_INSERTION_COMPLEX
CI subunits	0.233038	0.68169	GOCC_ESCRT_COMPLEX
CI subunits	0.191161	0.406892	GOCC_EUKARYOTIC_TRANSLATION_INITIATION_FACTOR_2_COMPLEX
CI subunits	0.166493	0.639999	GOCC_EUKARYOTIC_TRANSLATION_INITIATION_FACTOR_2B_COMPLEX
CI subunits	0.176068	0.547805	GOCC_EUKARYOTIC_TRANSLATION_INITIATION_FACTOR_4F_COMPLEX
CI subunits	0.164262	0.708445	GOCC_EXOCYST
CI subunits	0.189782	0.617505	GOCC_EXON_EXON_JUNCTION_COMPLEX
CI subunits	0.498444	0.754508	GOCC_EXORIBONUCLEASE_COMPLEX
CI subunits	0.136966	0.432852	GOCC_EXTERNAL_SIDE_OF_APICAL_PLASMA_MEMBRANE
CI subunits	0.174343	0.411092	GOCC_EXTRINSIC_COMPONENT_OF_ENDOPLASMIC_RETICULUM_MEMBRANE
CI subunits	0.176188	0.452505	GOCC_EXTRINSIC_COMPONENT_OF_ENDOSOME_MEMBRANE
CI subunits	0.165009	0.598919	GOCC_EXTRINSIC_COMPONENT_OF_EXTERNAL_SIDE_OF_PLASMA_MEMBRANE
CI subunits	0.694326	0.852273	GOCC_EXTRINSIC_COMPONENT_OF_MITOCHONDRIAL_INNER_MEMBRANE
CI subunits	0.166956	0.270571	GOCC_EXTRINSIC_COMPONENT_OF_SYNAPTIC_MEMBRANE
CI subunits	0.126134	0.455918	GOCC_EXTRINSIC_COMPONENT_OF_SYNAPTIC_VESICLE_MEMBRANE
CI subunits	0.126213	0.498658	GOCC_F_ACTIN_CAPPING_PROTEIN_COMPLEX
CI subunits	0.0957236	0.341818	GOCC_FACIT_COLLAGEN_TRIMER
CI subunits	0.179153	0.656176	GOCC_FANCONI_ANAEMIA_NUCLEAR_COMPLEX
CI subunits	0.117488	0.416534	GOCC_FC_RECEPTOR_COMPLEX
CI subunits	0.0905775	0.258913	GOCC_FHF_COMPLEX
CI subunits	0.128625	0.581611	GOCC_FIBRINOGEN_COMPLEX
CI subunits	0.239096	0.56735	GOCC_FILAMENTOUS_ACTIN
CI subunits	0.242839	0.378362	GOCC_FILOPODIUM_MEMBRANE
CI subunits	0.152309	0.452492	GOCC_FILOPODIUM_TIP
CI subunits	0.136286	0.305935	GOCC_FILTRATION_DIAPHRAGM
CI subunits	0.201259	0.672488	GOCC_FLEMMING_BODY
CI subunits	0.111048	0.250552	GOCC_FLOTILLIN_COMPLEX
CI subunits	0.0901265	0.351177	GOCC_G_PROTEIN_COUPLED_RECEPTOR_COMPLEX
CI subunits	0.130814	0.536598	GOCC_GABA_RECEPTOR_COMPLEX
CI subunits	0.174381	0.386734	GOCC_GAMMA_SECRETASE_COMPLEX
CI subunits	0.231747	0.677618	GOCC_GAMMA_TUBULIN_COMPLEX
CI subunits	0.125869	0.533167	GOCC_GAP_JUNCTION
CI subunits	0.158426	0.434605	GOCC_GERM_CELL_NUCLEUS
CI subunits	0.175378	0.474754	GOCC_GID_COMPLEX
CI subunits	0.165546	0.644751	GOCC_GLIAL_CELL_PROJECTION
CI subunits	0.139226	0.492411	GOCC_GLYCINERGIC_SYNAPSE
CI subunits	0.147299	0.563592	GOCC_GLYCOPROTEIN_COMPLEX
CI subunits	0.136543	0.547754	GOCC_GLYCOSYLPHOSPHATIDYLINOSITOL_N_ACETYLGLUCOSAMINYLTRANSFERASE_GPI_GNT_COMPLEX
CI subunits	0.175099	0.611305	GOCC_GOLGI_CIS_CISTERNA
CI subunits	0.15752	0.515552	GOCC_GOLGI_TRANS_CISTERNA
CI subunits	0.195114	0.499165	GOCC_GOLGI_TRANSPORT_COMPLEX
CI subunits	0.117378	0.252748	GOCC_GRANULAR_COMPONENT
CI subunits	0.146523	0.442502	GOCC_GROWTH_CONE_MEMBRANE
CI subunits	0.126219	0.581965	GOCC_GROWTH_FACTOR_COMPLEX
CI subunits	0.172352	0.679677	GOCC_GTPASE_COMPLEX
CI subunits	0.148385	0.618689	GOCC_GUANYL_NUCLEOTIDE_EXCHANGE_FACTOR_COMPLEX
CI subunits	0.121153	0.238797	GOCC_H3_HISTONE_ACETYLTRANSFERASE_COMPLEX
CI subunits	0.16498	0.719218	GOCC_H4_HISTONE_ACETYLTRANSFERASE_COMPLEX
CI subunits	0.113355	0.490746	GOCC_HEMIDESMOSOME
CI subunits	0.114183	0.43348	GOCC_HEMOGLOBIN_COMPLEX
CI subunits	0.147742	0.386418	GOCC_HFE_TRANSFERRIN_RECEPTOR_COMPLEX
CI subunits	0.149434	0.632912	GOCC_HIPPOCAMPAL_MOSSY_FIBER_TO_CA3_SYNAPSE
CI subunits	0.100696	0.235981	GOCC_HISTONE_PRE_MRNA_3_END_PROCESSING_COMPLEX
CI subunits	0.147494	0.565599	GOCC_HOPS_COMPLEX
CI subunits	0.184696	0.488988	GOCC_HOST_CELLULAR_COMPONENT
CI subunits	0.126563	0.475286	GOCC_IKAPPAB_KINASE_COMPLEX
CI subunits	0.242587	0.509547	GOCC_IMMUNOLOGICAL_SYNAPSE
CI subunits	0.182035	0.623641	GOCC_INFLAMMASOME_COMPLEX
CI subunits	0.125668	0.450829	GOCC_INHIBITORY_SYNAPSE
CI subunits	0.205715	0.673023	GOCC_INO80_TYPE_COMPLEX
CI subunits	0.127456	0.661225	GOCC_INSULIN_RESPONSIVE_COMPARTMENT
CI subunits	0.207069	0.715857	GOCC_INTEGRATOR_COMPLEX
CI subunits	0.135448	0.291322	GOCC_INTERCALATED_DISC
CI subunits	0.11635	0.48708	GOCC_INTERCELLULAR_CANALICULUS
CI subunits	0.112234	0.40095	GOCC_INTERPHOTORECEPTOR_MATRIX
CI subunits	0.143816	0.552609	GOCC_INTERSTITIAL_MATRIX
CI subunits	0.147711	0.511743	GOCC_INTRINSIC_COMPONENT_OF_EXTERNAL_SIDE_OF_PLASMA_MEMBRANE
CI subunits	0.366047	0.66357	GOCC_INTRINSIC_COMPONENT_OF_MITOCHONDRIAL_OUTER_MEMBRANE
CI subunits	0.173108	0.588609	GOCC_INTRINSIC_COMPONENT_OF_NUCLEAR_INNER_MEMBRANE
CI subunits	0.12705	0.534764	GOCC_INTRINSIC_COMPONENT_OF_PEROXISOMAL_MEMBRANE
CI subunits	0.187471	0.682779	GOCC_INTRINSIC_COMPONENT_OF_SYNAPTIC_VESICLE_MEMBRANE
CI subunits	0.162216	0.571757	GOCC_INTRINSIC_COMPONENT_OF_THE_CYTOPLASMIC_SIDE_OF_THE_PLASMA_MEMBRANE
CI subunits	0.156623	0.661727	GOCC_INTRINSIC_COMPONENT_OF_VACUOLAR_MEMBRANE
CI subunits	0.532234	0.655221	GOCC_IRON_SULFUR_CLUSTER_ASSEMBLY_COMPLEX
CI subunits	0.197275	0.562746	GOCC_ISWI_TYPE_COMPLEX
CI subunits	0.130494	0.460831	GOCC_JUXTAPARANODE_REGION_OF_AXON
CI subunits	0.196176	0.507057	GOCC_KINESIN_COMPLEX
CI subunits	0.153299	0.644653	GOCC_KINOCILIUM
CI subunits	0.153019	0.66675	GOCC_LAMELLAR_BODY
CI subunits	0.236629	0.374908	GOCC_LAMELLIPODIUM_MEMBRANE
CI subunits	0.119695	0.554397	GOCC_LAMININ_COMPLEX
CI subunits	0.134656	0.325161	GOCC_LATERAL_PART_OF_CELL
CI subunits	0.132859	0.419509	GOCC_LEWY_BODY
CI subunits	0.128917	0.506043	GOCC_LIPOPOLYSACCHARIDE_RECEPTOR_COMPLEX
CI subunits	0.166583	0.528287	GOCC_LUMENAL_SIDE_OF_MEMBRANE
CI subunits	0.21258	0.361082	GOCC_MAGNESIUM_DEPENDENT_PROTEIN_SERINE_THREONINE_PHOSPHATASE_COMPLEX
CI subunits	0.154388	0.328179	GOCC_MANCHETTE
CI subunits	0.140815	0.237754	GOCC_MCRD_MEDIATED_MRNA_STABILITY_COMPLEX
CI subunits	0.245937	0.727303	GOCC_MEDIATOR_COMPLEX
CI subunits	0.144422	0.318258	GOCC_MEIOTIC_SPINDLE
CI subunits	0.133862	0.523272	GOCC_MESSENGER_RIBONUCLEOPROTEIN_COMPLEX
CI subunits	0.175303	0.545216	GOCC_MHC_CLASS_I_PEPTIDE_LOADING_COMPLEX
CI subunits	0.139689	0.474145	GOCC_MICROFIBRIL
CI subunits	0.171985	0.324014	GOCC_MICROTUBULE_BUNDLE
CI subunits	0.239807	0.608532	GOCC_MICROTUBULE_END
CI subunits	0.139095	0.508166	GOCC_MICROTUBULE_ORGANIZING_CENTER_ATTACHMENT_SITE
CI subunits	0.231287	0.545112	GOCC_MICROVILLUS_MEMBRANE
CI subunits	0.342557	0.490066	GOCC_MITOCHONDRIAL_CRISTA
CI subunits	0.268995	0.641718	GOCC_MITOCHONDRIAL_INTERMEMBRANE_SPACE_PROTEIN_TRANSPORTER_COMPLEX
CI subunits	0.457538	0.594081	GOCC_MITOCHONDRIAL_PYRUVATE_DEHYDROGENASE_COMPLEX
CI subunits	0.674487	0.840174	GOCC_MITOCHONDRIAL_SMALL_RIBOSOMAL_SUBUNIT
CI subunits	0.170488	0.697324	GOCC_MITOTIC_SPINDLE_MICROTUBULE
CI subunits	0.251458	0.720478	GOCC_MITOTIC_SPINDLE_POLE
CI subunits	0.144259	0.562516	GOCC_MKS_COMPLEX
CI subunits	0.266409	0.642373	GOCC_MLL1_2_COMPLEX
CI subunits	0.154583	0.315836	GOCC_MLL3_4_COMPLEX
CI subunits	0.20382	0.457916	GOCC_MMXD_COMPLEX
CI subunits	0.141864	0.457817	GOCC_MPP7_DLG1_LIN7_COMPLEX
CI subunits	0.239528	0.747543	GOCC_MRNA_CLEAVAGE_FACTOR_COMPLEX
CI subunits	0.178232	0.558795	GOCC_MRNA_EDITING_COMPLEX
CI subunits	0.206307	0.519971	GOCC_MULTIVESICULAR_BODY_MEMBRANE
CI subunits	0.143971	0.453341	GOCC_MYELIN_SHEATH
CI subunits	0.198286	0.639614	GOCC_MYOFILAMENT
CI subunits	0.190525	0.553373	GOCC_MYOSIN_FILAMENT
CI subunits	0.201384	0.459116	GOCC_MYOSIN_II_COMPLEX
CI subunits	0.165168	0.597828	GOCC_N_TERMINAL_PROTEIN_ACETYLTRANSFERASE_COMPLEX
CI subunits	0.114406	0.429267	GOCC_NADPH_OXIDASE_COMPLEX
CI subunits	0.170228	0.492251	GOCC_NASCENT_POLYPEPTIDE_ASSOCIATED_COMPLEX
CI subunits	0.156004	0.404575	GOCC_NEUROFIBRILLARY_TANGLE
CI subunits	0.214659	0.450256	GOCC_NEUROFILAMENT
CI subunits	0.122339	0.401236	GOCC_NEURONAL_RIBONUCLEOPROTEIN_GRANULE
CI subunits	0.213224	0.712716	GOCC_NEUROTRANSMITTER_RECEPTOR_COMPLEX
CI subunits	0.177654	0.524718	GOCC_NUCLEAR_ENVELOPE_LUMEN
CI subunits	0.174217	0.377007	GOCC_NUCLEAR_INCLUSION_BODY
CI subunits	0.188649	0.315446	GOCC_NUCLEAR_LAMINA
CI subunits	0.645684	0.787009	GOCC_NUCLEAR_OUTER_MEMBRANE
CI subunits	0.245726	0.55342	GOCC_NUCLEAR_PORE_CENTRAL_TRANSPORT_CHANNEL
CI subunits	0.256876	0.679758	GOCC_NUCLEAR_PORE_NUCLEAR_BASKET
CI subunits	0.207484	0.684117	GOCC_NUCLEAR_PORE_OUTER_RING
CI subunits	0.229996	0.745484	GOCC_NUCLEAR_REPLICATION_FORK
CI subunits	0.150694	0.339416	GOCC_NUCLEAR_RNA_EXPORT_FACTOR_COMPLEX
CI subunits	0.147744	0.54656	GOCC_NUCLEAR_STRESS_GRANULE
CI subunits	0.209993	0.745864	GOCC_NUCLEAR_UBIQUITIN_LIGASE_COMPLEX
CI subunits	0.206975	0.508237	GOCC_NUCLEOCYTOPLASMIC_TRANSPORT_COMPLEX
CI subunits	0.683071	0.806325	GOCC_NUCLEOID
CI subunits	0.163493	0.46059	GOCC_NUCLEOTIDE_ACTIVATED_PROTEIN_KINASE_COMPLEX
CI subunits	0.152963	0.269768	GOCC_NURD_COMPLEX
CI subunits	0.184197	0.636702	GOCC_OLIGOSACCHARYLTRANSFERASE_COMPLEX
CI subunits	0.30987	0.53406	GOCC_ORGANELLE_MEMBRANE_CONTACT_SITE
CI subunits	0.186928	0.713834	GOCC_ORIGIN_RECOGNITION_COMPLEX
CI subunits	0.106312	0.33013	GOCC_OUTER_DENSE_FIBER
CI subunits	0.185283	0.632811	GOCC_OUTER_KINETOCHORE
CI subunits	0.404747	0.607019	GOCC_OUTER_MITOCHONDRIAL_MEMBRANE_PROTEIN_COMPLEX
CI subunits	0.189304	0.410157	GOCC_PALMITOYLTRANSFERASE_COMPLEX
CI subunits	0.132088	0.619299	GOCC_PARALLEL_FIBER_TO_PURKINJE_CELL_SYNAPSE
CI subunits	0.143211	0.306408	GOCC_PARANODAL_JUNCTION
CI subunits	0.147105	0.288545	GOCC_PARANODE_REGION_OF_AXON
CI subunits	0.215117	0.525071	GOCC_PARASPECKLES
CI subunits	0.278015	0.530005	GOCC_PCG_PROTEIN_COMPLEX
CI subunits	0.150747	0.493181	GOCC_PEPTIDASE_INHIBITOR_COMPLEX
CI subunits	0.256176	0.488433	GOCC_PERICENTRIC_HETEROCHROMATIN
CI subunits	0.192385	0.587761	GOCC_PERICENTRIOLAR_MATERIAL
CI subunits	0.153101	0.540053	GOCC_PERINUCLEAR_ENDOPLASMIC_RETICULUM
CI subunits	0.108381	0.412446	GOCC_PERINUCLEAR_THECA
CI subunits	0.192116	0.597637	GOCC_PERINUCLEOLAR_COMPARTMENT
CI subunits	0.173988	0.617015	GOCC_PHAGOCYTIC_CUP
CI subunits	0.147612	0.566929	GOCC_PHAGOPHORE_ASSEMBLY_SITE
CI subunits	0.180017	0.564355	GOCC_PHOSPHATIDYLINOSITOL_3_KINASE_COMPLEX
CI subunits	0.108924	0.500325	GOCC_PHOSPHOLIPID_TRANSLOCATING_ATPASE_COMPLEX
CI subunits	0.138737	0.617025	GOCC_PHOSPHORYLASE_KINASE_COMPLEX
CI subunits	0.196719	0.681543	GOCC_PHOTORECEPTOR_CONNECTING_CILIUM
CI subunits	0.18535	0.622203	GOCC_PHOTORECEPTOR_DISC_MEMBRANE
CI subunits	0.122378	0.499565	GOCC_PHOTORECEPTOR_OUTER_SEGMENT_MEMBRANE
CI subunits	0.106525	0.396805	GOCC_PINOSOME
CI subunits	0.200612	0.480539	GOCC_PLATELET_ALPHA_GRANULE_MEMBRANE
CI subunits	0.15509	0.531958	GOCC_PLATELET_DENSE_GRANULE
CI subunits	0.133472	0.408807	GOCC_PLATELET_DENSE_TUBULAR_NETWORK
CI subunits	0.21634	0.42256	GOCC_PODOSOME
CI subunits	0.192391	0.666861	GOCC_POLE_PLASM
CI subunits	0.232368	0.698896	GOCC_POLYSOMAL_RIBOSOME
CI subunits	0.20467	0.570339	GOCC_PORE_COMPLEX
CI subunits	0.205709	0.647622	GOCC_POST_MRNA_RELEASE_SPLICEOSOMAL_COMPLEX
CI subunits	0.121268	0.295278	GOCC_POSTSYNAPTIC_CYTOSKELETON
CI subunits	0.151127	0.510315	GOCC_POSTSYNAPTIC_ENDOCYTIC_ZONE
CI subunits	0.171917	0.703885	GOCC_POSTSYNAPTIC_ENDOSOME
CI subunits	0.157026	0.392459	GOCC_POSTSYNAPTIC_SPECIALIZATION_INTRACELLULAR_COMPONENT
CI subunits	0.136886	0.433279	GOCC_PRE_SNORNP_COMPLEX
CI subunits	0.166551	0.45169	GOCC_PREFOLDIN_COMPLEX
CI subunits	0.229362	0.765092	GOCC_PRERIBOSOME_LARGE_SUBUNIT_PRECURSOR
CI subunits	0.200627	0.720124	GOCC_PRERIBOSOME_SMALL_SUBUNIT_PRECURSOR
CI subunits	0.199931	0.447172	GOCC_PRESYNAPTIC_ACTIVE_ZONE_MEMBRANE
CI subunits	0.144585	0.572102	GOCC_PRESYNAPTIC_ENDOCYTIC_ZONE
CI subunits	0.181177	0.377507	GOCC_PROCENTRIOLE_REPLICATION_COMPLEX
CI subunits	0.198462	0.451988	GOCC_PRONUCLEUS
CI subunits	0.257351	0.717745	GOCC_PROTEASOME_ACCESSORY_COMPLEX
CI subunits	0.268148	0.732502	GOCC_PROTEASOME_CORE_COMPLEX
CI subunits	0.236956	0.598007	GOCC_PROTEIN_COMPLEX_INVOLVED_IN_CELL_ADHESION
CI subunits	0.231174	0.721209	GOCC_PROTEIN_LIPID_COMPLEX
CI subunits	0.206944	0.402508	GOCC_PROTEIN_PHOSPHATASE_TYPE_1_COMPLEX
CI subunits	0.62971	0.765512	GOCC_PROTON_TRANSPORTING_TWO_SECTOR_ATPASE_COMPLEX_PROTON_TRANSPORTING_DOMAIN
CI subunits	0.236092	0.643149	GOCC_PROTON_TRANSPORTING_V_TYPE_ATPASE_COMPLEX
CI subunits	0.176421	0.512551	GOCC_PSEUDOPODIUM
CI subunits	0.248922	0.464406	GOCC_PTW_PP1_PHOSPHATASE_COMPLEX
CI subunits	0.145431	0.634993	GOCC_RETROMER_COMPLEX
CI subunits	0.204888	0.602069	GOCC_RIBBON_SYNAPSE
CI subunits	0.0961875	0.365811	GOCC_RIBOSE_PHOSPHATE_DIPHOSPHOKINASE_COMPLEX
CI subunits	0.173672	0.625404	GOCC_RNA_CAP_BINDING_COMPLEX
CI subunits	0.209692	0.744757	GOCC_RNA_POLYMERASE_I_COMPLEX
CI subunits	0.190766	0.616213	GOCC_RNA_POLYMERASE_II_CORE_COMPLEX
CI subunits	0.157913	0.630795	GOCC_RNA_POLYMERASE_II_TRANSCRIPTION_REPRESSOR_COMPLEX
CI subunits	0.254362	0.747658	GOCC_RNA_POLYMERASE_III_COMPLEX
CI subunits	0.160898	0.525474	GOCC_RNA_POLYMERASE_III_TRANSCRIPTION_REGULATOR_COMPLEX
CI subunits	0.144545	0.529959	GOCC_RNAI_EFFECTOR_COMPLEX
CI subunits	0.222609	0.546496	GOCC_ROUGH_ENDOPLASMIC_RETICULUM_MEMBRANE
CI subunits	0.187382	0.645588	GOCC_RPAP3_R2TP_PREFOLDIN_LIKE_COMPLEX
CI subunits	0.243167	0.679295	GOCC_SAGA_TYPE_COMPLEX
CI subunits	0.189058	0.507212	GOCC_SARCOPLASMIC_RETICULUM_LUMEN
CI subunits	0.181499	0.668814	GOCC_SARCOPLASMIC_RETICULUM_MEMBRANE
CI subunits	0.230833	0.517104	GOCC_SCAR_COMPLEX
CI subunits	0.140143	0.559975	GOCC_SECONDARY_LYSOSOME
CI subunits	0.188715	0.622961	GOCC_SEH1_ASSOCIATED_COMPLEX
CI subunits	0.230111	0.519929	GOCC_SEMAPHORIN_RECEPTOR_COMPLEX
CI subunits	0.170851	0.310151	GOCC_SEPTIN_CYTOSKELETON
CI subunits	0.220366	0.553757	GOCC_SERINE_TYPE_PEPTIDASE_COMPLEX
CI subunits	0.203827	0.58845	GOCC_SET1C_COMPASS_COMPLEX
CI subunits	0.251464	0.669992	GOCC_SEX_CHROMOSOME
CI subunits	0.117026	0.271693	GOCC_SIGNAL_PEPTIDASE_COMPLEX
CI subunits	0.210128	0.693681	GOCC_SIGNAL_RECOGNITION_PARTICLE
CI subunits	0.186004	0.309031	GOCC_SIN3_TYPE_COMPLEX
CI subunits	0.130178	0.465292	GOCC_SMAD_PROTEIN_COMPLEX
CI subunits	0.265767	0.81204	GOCC_SMALL_SUBUNIT_PROCESSOME
CI subunits	0.246227	0.682856	GOCC_SMN_SM_PROTEIN_COMPLEX
CI subunits	0.132761	0.354936	GOCC_SMOOTH_ENDOPLASMIC_RETICULUM
CI subunits	0.200222	0.579788	GOCC_SNARE_COMPLEX
CI subunits	0.230525	0.736631	GOCC_SNO_S_RNA_CONTAINING_RIBONUCLEOPROTEIN_COMPLEX
CI subunits	0.186566	0.559689	GOCC_SODIUM_CHANNEL_COMPLEX
CI subunits	0.23383	0.494528	GOCC_SORTING_ENDOSOME
CI subunits	0.135623	0.463852	GOCC_SPANNING_COMPONENT_OF_MEMBRANE
CI subunits	0.139583	0.51391	GOCC_SPECTRIN
CI subunits	0.105464	0.407133	GOCC_SPECTRIN_ASSOCIATED_CYTOSKELETON
CI subunits	0.152796	0.417327	GOCC_SPERM_CONNECTING_PIECE
CI subunits	0.118197	0.478007	GOCC_SPERM_FIBROUS_SHEATH
CI subunits	0.213476	0.37193	GOCC_SPERM_HEAD
CI subunits	0.251535	0.555253	GOCC_SPERM_MIDPIECE
CI subunits	0.181907	0.628514	GOCC_SPERM_PRINCIPAL_PIECE
CI subunits	0.244865	0.697808	GOCC_SPINDLE_MIDZONE
CI subunits	0.19473	0.717863	GOCC_SPINDLE_POLE_CENTROSOME
CI subunits	0.259698	0.785863	GOCC_SPLICEOSOMAL_TRI_SNRNP_COMPLEX
CI subunits	0.146336	0.425938	GOCC_STEREOCILIA_COUPLING_LINK
CI subunits	0.14408	0.506503	GOCC_STEREOCILIUM_BASE
CI subunits	0.149083	0.563219	GOCC_STEREOCILIUM_TIP
CI subunits	0.230331	0.765427	GOCC_SUMO_LIGASE_COMPLEX
CI subunits	0.209015	0.471465	GOCC_SUPER_ELONGATION_COMPLEX
CI subunits	0.224328	0.402527	GOCC_SWI_SNF_COMPLEX
CI subunits	0.110022	0.352558	GOCC_SYMMETRIC_SYNAPSE
CI subunits	0.132722	0.587512	GOCC_SYNAPTIC_CLEFT
CI subunits	0.179865	0.726466	GOCC_SYNAPTONEMAL_STRUCTURE
CI subunits	0.23312	0.634993	GOCC_TELOMERASE_HOLOENZYME_COMPLEX
CI subunits	0.230829	0.632714	GOCC_TERMINAL_BOUTON
CI subunits	0.163012	0.538038	GOCC_TETRASPANIN_ENRICHED_MICRODOMAIN
CI subunits	0.205562	0.671488	GOCC_TIM22_MITOCHONDRIAL_IMPORT_INNER_MEMBRANE_INSERTION_COMPLEX
CI subunits	0.249741	0.462729	GOCC_TIM23_MITOCHONDRIAL_IMPORT_INNER_MEMBRANE_TRANSLOCASE_COMPLEX
CI subunits	0.186498	0.642151	GOCC_TOR_COMPLEX
CI subunits	0.190117	0.656166	GOCC_TRANS_GOLGI_NETWORK_TRANSPORT_VESICLE
CI subunits	0.140477	0.573826	GOCC_TRANSCRIPTION_EXPORT_COMPLEX
CI subunits	0.218001	0.395428	GOCC_TRANSCRIPTION_FACTOR_AP_1_COMPLEX
CI subunits	0.266294	0.746026	GOCC_TRANSCRIPTION_FACTOR_TFIID_COMPLEX
CI subunits	0.193029	0.714173	GOCC_TRANSLATION_PREINITIATION_COMPLEX
CI subunits	0.192946	0.671748	GOCC_TRAPP_COMPLEX
CI subunits	0.470958	0.594613	GOCC_TRICARBOXYLIC_ACID_CYCLE_ENZYME_COMPLEX
CI subunits	0.606021	0.732028	GOCC_TRNA_METHYLTRANSFERASE_COMPLEX
CI subunits	0.194131	0.562415	GOCC_TRNA_SPLICING_LIGASE_COMPLEX
CI subunits	0.250068	0.62419	GOCC_U1_SNRNP
CI subunits	0.246323	0.755905	GOCC_U12_TYPE_SPLICEOSOMAL_COMPLEX
CI subunits	0.262825	0.722257	GOCC_U2_SNRNP
CI subunits	0.262473	0.735535	GOCC_U2_TYPE_CATALYTIC_STEP_2_SPLICEOSOME
CI subunits	0.142022	0.518898	GOCC_U2AF_COMPLEX
CI subunits	0.151643	0.48796	GOCC_UBIQUITIN_CONJUGATING_ENZYME_COMPLEX
CI subunits	0.138303	0.471311	GOCC_UNCONVENTIONAL_MYOSIN_COMPLEX
CI subunits	0.117861	0.414352	GOCC_UNIPLEX_COMPLEX
CI subunits	0.134857	0.469301	GOCC_VARICOSITY
CI subunits	0.14186	0.615911	GOCC_VCP_NPL4_UFD1_AAA_ATPASE_COMPLEX
CI subunits	0.196697	0.687404	GOCC_VOLTAGE_GATED_CALCIUM_CHANNEL_COMPLEX
CI subunits	0.124355	0.536103	GOCC_WASH_COMPLEX
CI subunits	0.140864	0.523083	GOCC_WEIBEL_PALADE_BODY
CI subunits	0.143669	0.385094	GOCC_WNT_SIGNALOSOME
CI subunits	0.0955573	0.307256	GOCC_ZONULA_ADHERENS
CI subunits	0.199371	0.610032	GOCC_ZYMOGEN_GRANULE
CI subunits	0.141888	0.524588	GOMF_1_4_ALPHA_OLIGOGLUCAN_PHOSPHORYLASE_ACTIVITY
CI subunits	0.158225	0.439961	GOMF_1_ALKYL_2_ACETYLGLYCEROPHOSPHOCHOLINE_ESTERASE_ACTIVITY
CI subunits	0.149865	0.481739	GOMF_1_PHOSPHATIDYLINOSITOL_BINDING
CI subunits	0.207366	0.595295	GOMF_14_3_3_PROTEIN_BINDING
CI subunits	0.169994	0.621472	GOMF_3_5_DNA_HELICASE_ACTIVITY
CI subunits	0.141149	0.525624	GOMF_3_HYDROXYACYL_COA_DEHYDRATASE_ACTIVITY
CI subunits	0.536869	0.685412	GOMF_3_HYDROXYACYL_COA_DEHYDROGENASE_ACTIVITY
CI subunits	0.10086	0.366645	GOMF_3_PHOSPHOADENOSINE_5_PHOSPHOSULFATE_BINDING
CI subunits	0.496125	0.631642	GOMF_5_3_DNA_HELICASE_ACTIVITY
CI subunits	0.150726	0.613731	GOMF_5_3_EXONUCLEASE_ACTIVITY
CI subunits	0.146425	0.518696	GOMF_5_DEOXYRIBOSE_5_PHOSPHATE_LYASE_ACTIVITY
CI subunits	0.476061	0.741938	GOMF_5S_RRNA_BINDING
CI subunits	0.207717	0.700574	GOMF_7S_RNA_BINDING
CI subunits	0.151036	0.533465	GOMF_7SK_SNRNA_BINDING
CI subunits	0.196835	0.744701	GOMF_ABC_TYPE_TRANSPORTER_ACTIVITY
CI subunits	0.0951737	0.388818	GOMF_ACETYLCHOLINE_RECEPTOR_BINDING
CI subunits	0.209857	0.622825	GOMF_ACETYLGALACTOSAMINYLTRANSFERASE_ACTIVITY
CI subunits	0.149802	0.410632	GOMF_ACETYLGLUCOSAMINYLTRANSFERASE_ACTIVITY
CI subunits	0.245199	0.590603	GOMF_ACID_AMINO_ACID_LIGASE_ACTIVITY
CI subunits	0.160911	0.623786	GOMF_ACID_PHOSPHATASE_ACTIVITY
CI subunits	0.151672	0.59066	GOMF_ACIDIC_AMINO_ACID_TRANSMEMBRANE_TRANSPORTER_ACTIVITY
CI subunits	0.0975866	0.303671	GOMF_ACROSIN_BINDING
CI subunits	0.17694	0.543905	GOMF_ACTIN_MONOMER_BINDING
CI subunits	0.142743	0.4635	GOMF_ACTININ_BINDING
CI subunits	0.622227	0.724102	GOMF_ACYL_COA_BINDING
CI subunits	0.618313	0.735718	GOMF_ACYL_COA_DEHYDROGENASE_ACTIVITY
CI subunits	0.140912	0.672703	GOMF_ACYLGLYCEROL_LIPASE_ACTIVITY
CI subunits	0.275999	0.590273	GOMF_ACYLGLYCEROL_O_ACYLTRANSFERASE_ACTIVITY
CI subunits	0.245077	0.352439	GOMF_ACYLTRANSFERASE_ACYL_GROUPS_CONVERTED_INTO_ALKYL_ON_TRANSFER
CI subunits	0.10063	0.231073	GOMF_ADENOSINE_RECEPTOR_BINDING
CI subunits	0.15866	0.478135	GOMF_ADENYLATE_CYCLASE_BINDING
CI subunits	0.517255	0.657718	GOMF_ADENYLYLTRANSFERASE_ACTIVITY
CI subunits	0.523076	0.659257	GOMF_ADP_BINDING
CI subunits	0.105615	0.416119	GOMF_ADP_RIBOSE_DIPHOSPHATASE_ACTIVITY
CI subunits	0.12509	0.385017	GOMF_ADRENERGIC_RECEPTOR_ACTIVITY
CI subunits	0.478891	0.598356	GOMF_ADRENERGIC_RECEPTOR_BINDING
CI subunits	0.171071	0.419406	GOMF_ALDEHYDE_LYASE_ACTIVITY
CI subunits	0.159925	0.642028	GOMF_ALDO_KETO_REDUCTASE_NADP_ACTIVITY
CI subunits	0.18471	0.651558	GOMF_ALKALI_METAL_ION_BINDING
CI subunits	0.154718	0.48815	GOMF_ALKALINE_PHOSPHATASE_ACTIVITY
CI subunits	0.233181	0.461428	GOMF_ALPHA_CATENIN_BINDING
CI subunits	0.205701	0.575306	GOMF_ALPHA_TUBULIN_BINDING
CI subunits	0.176058	0.690585	GOMF_AMIDE_TRANSMEMBRANE_TRANSPORTER_ACTIVITY
CI subunits	0.118867	0.402555	GOMF_AMINOACYLASE_ACTIVITY
CI subunits	0.164159	0.548304	GOMF_AMINOACYLTRANSFERASE_ACTIVITY
CI subunits	0.190613	0.45018	GOMF_AMINOPEPTIDASE_ACTIVITY
CI subunits	0.133891	0.408001	GOMF_AMMONIUM_TRANSMEMBRANE_TRANSPORTER_ACTIVITY
CI subunits	0.145023	0.385796	GOMF_AMP_ACTIVATED_PROTEIN_KINASE_ACTIVITY
CI subunits	0.177124	0.582959	GOMF_AMP_BINDING
CI subunits	0.127069	0.324984	GOMF_ANAPHASE_PROMOTING_COMPLEX_BINDING
CI subunits	0.236267	0.596997	GOMF_ANDROGEN_RECEPTOR_BINDING
CI subunits	0.138673	0.327475	GOMF_ANGIOTENSIN_RECEPTOR_BINDING
CI subunits	0.143165	0.512463	GOMF_ANION_CATION_SYMPORTER_ACTIVITY
CI subunits	0.125351	0.4808	GOMF_ANKYRIN_BINDING
CI subunits	0.173977	0.437257	GOMF_ANKYRIN_REPEAT_BINDING
CI subunits	0.186846	0.489177	GOMF_ANNEALING_ACTIVITY
CI subunits	0.147949	0.448976	GOMF_AP_2_ADAPTOR_COMPLEX_BINDING
CI subunits	0.202542	0.664904	GOMF_APOLIPOPROTEIN_BINDING
CI subunits	0.201804	0.503585	GOMF_APOLIPOPROTEIN_RECEPTOR_BINDING
CI subunits	0.166204	0.727251	GOMF_ARGININE_BINDING
CI subunits	0.111455	0.249871	GOMF_ARMADILLO_REPEAT_DOMAIN_BINDING
CI subunits	0.152845	0.589507	GOMF_ARP2_3_COMPLEX_BINDING
CI subunits	0.209104	0.523774	GOMF_ARRESTIN_FAMILY_PROTEIN_BINDING
CI subunits	0.1788	0.348205	GOMF_ARYL_HYDROCARBON_RECEPTOR_BINDING
CI subunits	0.146522	0.371069	GOMF_ARYL_SULFOTRANSFERASE_ACTIVITY
CI subunits	0.138814	0.467169	GOMF_ARYLESTERASE_ACTIVITY
CI subunits	0.20853	0.65457	GOMF_ASPARTIC_TYPE_ENDOPEPTIDASE_INHIBITOR_ACTIVITY
CI subunits	0.165576	0.572486	GOMF_ASPARTIC_TYPE_PEPTIDASE_ACTIVITY
CI subunits	0.119433	0.479074	GOMF_ATP_DEPENDENT_CHROMATIN_REMODELER_ACTIVITY
CI subunits	0.359167	0.524499	GOMF_ATP_DEPENDENT_PEPTIDASE_ACTIVITY
CI subunits	0.131734	0.43583	GOMF_ATP_DEPENDENT_PROTEIN_BINDING
CI subunits	0.228877	0.649477	GOMF_ATPASE_COUPLED_CATION_TRANSMEMBRANE_TRANSPORTER_ACTIVITY
CI subunits	0.157111	0.616502	GOMF_ATPASE_COUPLED_INORGANIC_ANION_TRANSMEMBRANE_TRANSPORTER_ACTIVITY
CI subunits	0.143211	0.524498	GOMF_ATPASE_INHIBITOR_ACTIVITY
CI subunits	0.13178	0.603884	GOMF_ATPASE_REGULATOR_ACTIVITY
CI subunits	0.134047	0.465291	GOMF_AXON_GUIDANCE_RECEPTOR_ACTIVITY
CI subunits	0.310705	0.546869	GOMF_AZOLE_TRANSMEMBRANE_TRANSPORTER_ACTIVITY
CI subunits	0.175983	0.593699	GOMF_BASIC_AMINO_ACID_TRANSMEMBRANE_TRANSPORTER_ACTIVITY
CI subunits	0.610689	0.792489	GOMF_BETA_TUBULIN_BINDING
CI subunits	0.129641	0.232138	GOMF_BHLH_TRANSCRIPTION_FACTOR_BINDING
CI subunits	0.130615	0.448528	GOMF_BILE_ACID_BINDING
CI subunits	0.135647	0.556159	GOMF_BILE_ACID_TRANSMEMBRANE_TRANSPORTER_ACTIVITY
CI subunits	0.219193	0.460782	GOMF_BIOACTIVE_LIPID_RECEPTOR_ACTIVITY
CI subunits	0.162639	0.491106	GOMF_BMP_BINDING
CI subunits	0.192164	0.516763	GOMF_C_ACYLTRANSFERASE_ACTIVITY
CI subunits	0.182297	0.405647	GOMF_C2H2_ZINC_FINGER_DOMAIN_BINDING
CI subunits	0.123065	0.462359	GOMF_C3HC4_TYPE_RING_FINGER_DOMAIN_BINDING
CI subunits	0.196169	0.597921	GOMF_CADHERIN_BINDING_INVOLVED_IN_CELL_CELL_ADHESION
CI subunits	0.123432	0.425845	GOMF_CADMIUM_ION_BINDING
CI subunits	0.0789165	0.182164	GOMF_CALCITONIN_FAMILY_RECEPTOR_ACTIVITY
CI subunits	0.215928	0.713904	GOMF_CALCIUM_CHANNEL_REGULATOR_ACTIVITY
CI subunits	0.199164	0.44869	GOMF_CALCIUM_DEPENDENT_CYSTEINE_TYPE_ENDOPEPTIDASE_ACTIVITY
CI subunits	0.218742	0.523138	GOMF_CALCIUM_DEPENDENT_PROTEIN_KINASE_ACTIVITY
CI subunits	0.167582	0.403239	GOMF_CALCIUM_DEPENDENT_PROTEIN_SERINE_THREONINE_PHOSPHATASE_ACTIVITY
CI subunits	0.0924559	0.214275	GOMF_CALCIUM_DEPENDENT_PROTEIN_SERINE_THREONINE_PHOSPHATASE_REGULATOR_ACTIVITY
CI subunits	0.148602	0.634091	GOMF_CALMODULIN_DEPENDENT_PROTEIN_KINASE_ACTIVITY
CI subunits	0.235751	0.333775	GOMF_CAMP_RESPONSE_ELEMENT_BINDING
CI subunits	0.12031	0.459612	GOMF_CAMP_RESPONSE_ELEMENT_BINDING_PROTEIN_BINDING
CI subunits	0.155127	0.688738	GOMF_CARBOHYDRATE_KINASE_ACTIVITY
CI subunits	0.179997	0.553926	GOMF_CARBOHYDRATE_PHOSPHATASE_ACTIVITY
CI subunits	0.189951	0.602051	GOMF_CARBOHYDRATE_TRANSMEMBRANE_TRANSPORTER_ACTIVITY
CI subunits	0.584577	0.726419	GOMF_CARBON_NITROGEN_LIGASE_ACTIVITY_WITH_GLUTAMINE_AS_AMIDO_N_DONOR
CI subunits	0.221754	0.55869	GOMF_CARBON_NITROGEN_LYASE_ACTIVITY
CI subunits	0.51752	0.65806	GOMF_CARBON_SULFUR_LYASE_ACTIVITY
CI subunits	0.168554	0.582235	GOMF_CARBONATE_DEHYDRATASE_ACTIVITY
CI subunits	0.137493	0.619894	GOMF_CARBONYL_REDUCTASE_NADPH_ACTIVITY
CI subunits	0.253223	0.34101	GOMF_CARBOXY_LYASE_ACTIVITY
CI subunits	0.204252	0.718241	GOMF_CARBOXYPEPTIDASE_ACTIVITY
CI subunits	0.143768	0.409011	GOMF_CARD_DOMAIN_BINDING
CI subunits	0.164326	0.639645	GOMF_CARGO_ADAPTOR_ACTIVITY
CI subunits	0.173035	0.544717	GOMF_CASPASE_BINDING
CI subunits	0.657248	0.778972	GOMF_CATALYTIC_ACTIVITY_ACTING_ON_A_RRNA
CI subunits	0.120262	0.404741	GOMF_CATECHOLAMINE_BINDING
CI subunits	0.121189	0.402103	GOMF_CD4_RECEPTOR_BINDING
CI subunits	0.109968	0.399717	GOMF_CELL_MATRIX_ADHESION_MEDIATOR_ACTIVITY
CI subunits	0.19777	0.326261	GOMF_CENTROMERIC_DNA_BINDING
CI subunits	0.178987	0.659379	GOMF_CHANNEL_INHIBITOR_ACTIVITY
CI subunits	0.17443	0.65222	GOMF_CHEMOATTRACTANT_ACTIVITY
CI subunits	0.162744	0.644286	GOMF_CHEMOKINE_ACTIVITY
CI subunits	0.252204	0.598925	GOMF_CHEMOKINE_BINDING
CI subunits	0.183113	0.512535	GOMF_CHEMOREPELLENT_ACTIVITY
CI subunits	0.133046	0.483711	GOMF_CHITIN_BINDING
CI subunits	0.14289	0.515089	GOMF_CHLORIDE_CHANNEL_REGULATOR_ACTIVITY
CI subunits	0.153578	0.522268	GOMF_CHLORIDE_ION_BINDING
CI subunits	0.129699	0.537952	GOMF_CHONDROITIN_SULFATE_BINDING
CI subunits	0.109443	0.4326	GOMF_CHONDROITIN_SULFOTRANSFERASE_ACTIVITY
CI subunits	0.125787	0.339722	GOMF_CHROMATIN_INSULATOR_SEQUENCE_BINDING
CI subunits	0.1701	0.324872	GOMF_CHROMO_SHADOW_DOMAIN_BINDING
CI subunits	0.127395	0.380649	GOMF_CILIARY_NEUROTROPHIC_FACTOR_RECEPTOR_BINDING
CI subunits	0.234709	0.678343	GOMF_CIS_TRANS_ISOMERASE_ACTIVITY
CI subunits	0.167771	0.459311	GOMF_CLATHRIN_HEAVY_CHAIN_BINDING
CI subunits	0.0870007	0.193103	GOMF_CLATHRIN_LIGHT_CHAIN_BINDING
CI subunits	0.154308	0.643747	GOMF_CO_RECEPTOR_BINDING
CI subunits	0.0886394	0.211093	GOMF_CO_SMAD_BINDING
CI subunits	0.110971	0.410313	GOMF_COA_TRANSFERASE_ACTIVITY
CI subunits	0.141213	0.599922	GOMF_COBALAMIN_BINDING
CI subunits	0.109523	0.325858	GOMF_COLLAGEN_RECEPTOR_ACTIVITY
CI subunits	0.487969	0.595637	GOMF_COMPLEMENT_BINDING
CI subunits	0.117242	0.414733	GOMF_COMPLEMENT_RECEPTOR_ACTIVITY
CI subunits	0.140848	0.339516	GOMF_CONNEXIN_BINDING
CI subunits	0.246135	0.718211	GOMF_CORE_PROMOTER_SEQUENCE_SPECIFIC_DNA_BINDING
CI subunits	0.260163	0.651163	GOMF_CORECEPTOR_ACTIVITY
CI subunits	0.198992	0.731421	GOMF_CULLIN_FAMILY_PROTEIN_BINDING
CI subunits	0.377983	0.685536	GOMF_CUPROUS_ION_BINDING
CI subunits	0.183239	0.63385	GOMF_CYCLASE_REGULATOR_ACTIVITY
CI subunits	0.208993	0.588725	GOMF_CYCLIC_NUCLEOTIDE_BINDING
CI subunits	0.114334	0.395243	GOMF_CYCLIC_NUCLEOTIDE_DEPENDENT_PROTEIN_KINASE_ACTIVITY
CI subunits	0.157211	0.671291	GOMF_CYCLIC_NUCLEOTIDE_PHOSPHODIESTERASE_ACTIVITY
CI subunits	0.141448	0.625676	GOMF_CYCLIN_BINDING
CI subunits	0.163037	0.632101	GOMF_CYCLIN_DEPENDENT_PROTEIN_KINASE_ACTIVITY
CI subunits	0.234997	0.640672	GOMF_CYCLIN_DEPENDENT_PROTEIN_SERINE_THREONINE_KINASE_ACTIVATOR_ACTIVITY
CI subunits	0.18649	0.467802	GOMF_CYSTEINE_TYPE_ENDOPEPTIDASE_ACTIVITY_INVOLVED_IN_APOPTOTIC_PROCESS
[truncated: 10,693 more rows]

## Sheet: Table S2
Pathway	PathwaySize	CIII subunits	CII subunits	CV subunits	CIV subunits	CI subunits
GOBP_NUCLEOBASE_METABOLIC_PROCESS	39	0.571447	0.771629	0.373258	0.504879	0.487675
GOBP_PURINE_NUCLEOSIDE_MONOPHOSPHATE_METABOLIC_PROCESS	45	0.530151	0.760442	0.50867	0.49478	0.569778
GOBP_GLUTAMINE_METABOLIC_PROCESS	23	0.546143	0.7553	0.507396	0.50014	0.524037
GOBP_OLFACTORY_LOBE_DEVELOPMENT	35	0.514133	0.731569	0.471954	0.485894	0.518606
GOBP_ONE_CARBON_METABOLIC_PROCESS	39	0.510851	0.731036	0.352576	0.454976	0.408428
GOBP_SERINE_FAMILY_AMINO_ACID_METABOLIC_PROCESS	37	0.547279	0.728613	0.524872	0.465373	0.497426
GOBP_SUBPALLIUM_DEVELOPMENT	23	0.509536	0.726697	0.433154	0.477099	0.486045
GOMF_QUATERNARY_AMMONIUM_GROUP_BINDING	39	0.552278	0.726395	0.508467	0.526072	0.518984
GOBP_BRAINSTEM_DEVELOPMENT	8	0.508372	0.712104	0.286091	0.426747	0.335325
GOMF_CARBON_NITROGEN_LYASE_ACTIVITY	13	0.51306	0.71156	0.512304	0.492758	0.55869
GOMF_HYDROLASE_ACTIVITY_ACTING_ON_CARBON_NITROGEN_BUT_NOT_PEPTIDE_BONDS_IN_CYCLIC_AMIDES	14	0.525359	0.685424	0.487985	0.491769	0.550301
C8_TRAVAGLINI_LUNG_VEIN_CELL	39	0.509971	0.683174	0.524335	0.541626	0.555863
GOBP_COENZYME_A_METABOLIC_PROCESS	18	0.508174	0.678425	0.326563	0.443324	0.36598
GOMF_HSP70_PROTEIN_BINDING	43	0.414786	0.64697	0.41737	0.419988	0.475694
GOBP_ADIPOSE_TISSUE_DEVELOPMENT	44	0.408613	0.642566	0.35655	0.367381	0.340136
GOBP_RESPONSE_TO_MANGANESE_ION	22	0.470464	0.640869	0.55884	0.482438	0.562291
GOBP_NEGATIVE_REGULATION_OF_MITOCHONDRION_ORGANIZATION	47	0.463857	0.639485	0.43185	0.441836	0.505045
GOMF_PHOSPHATE_ION_BINDING	12	0.418356	0.634915	0.318299	0.383671	0.323938
C3_NR5A1_TARGET_GENES	12	0.435097	0.631768	0.387917	0.380293	0.442174
GOBP_REGULATION_OF_BONE_REMODELING	48	0.379158	0.626878	0.252451	0.360015	0.27924
GOCC_HFE_TRANSFERRIN_RECEPTOR_COMPLEX	8	0.399407	0.62055	0.255163	0.379351	0.386418
GOBP_POSITIVE_REGULATION_OF_B_CELL_PROLIFERATION	41	0.375695	0.617024	0.285839	0.369119	0.364085
GOBP_AMINO_SUGAR_METABOLIC_PROCESS	41	0.408841	0.616796	0.416547	0.496718	0.548725
GOBP_POSITIVE_REGULATION_OF_B_CELL_MEDIATED_IMMUNITY	39	0.397445	0.616419	0.468366	0.480211	0.563023
GOMF_HYDROLASE_ACTIVITY_ACTING_ON_ETHER_BONDS	12	0.418753	0.611911	0.453616	0.413802	0.50679
GOBP_TRANSFERRIN_TRANSPORT	10	0.369774	0.60294	0.233002	0.309503	0.235915
GOBP_REGULATION_OF_NAD_P_H_OXIDASE_ACTIVITY	11	0.403624	0.601075	0.420891	0.417204	0.47541
GOMF_INTRAMOLECULAR_OXIDOREDUCTASE_ACTIVITY_INTERCONVERTING_ALDOSES_AND_KETOSES	8	0.497738	0.59334	0.309446	0.432626	0.367919
GOMF_FOLIC_ACID_BINDING	8	0.50562	0.580526	0.377502	0.438725	0.436926
GOMF_INTRAMOLECULAR_TRANSFERASE_ACTIVITY	15	0.392146	0.580376	0.46832	0.434778	0.559607
GOBP_RESPONSE_TO_OXYGEN_RADICAL	25	0.505294	0.579789	0.498264	0.502044	0.489712

## Sheet: Table S3
Gene		sgRNA	Time|beta	Time|z	Time|p-value	Time|fdr	Time|wald-p-value	Time|wald-fdr	THvsDH|beta	THvsDH|z	THvsDH|p-value	THvsDH|fdr	THvsDH|wald-p-value	THvsDH|wald-fdr
SPOUT1		2	-2.2257	-3.1612	0.0001066	0.076923	0.0015714	0.021441	0.79806	0.94746	0	0	0.3434	0.78504
TYMS		2	-1.2096	-4.8462	0.002292	0.13738	1.2587e-06	0.00042167	0.70365	2.1316	0	0	0.033036	0.40042
RAF1		2	-0.67327	-3.7523	0.029369	0.36346	0.00017519	0.0054778	0.65643	2.7591	0	0	0.0057963	0.23336
TAZ		2	-2.2837	-4.8527	0.0001066	0.076923	1.2178e-06	0.00041541	0.65176	1.2043	0	0	0.22846	0.70449
MED23		2	-1.7197	-4.1671	0.00047972	0.11278	3.0847e-05	0.0021894	0.55134	1.074	5.3302e-05	0.043478	0.28284	0.74599
PRPF6		2	-1.3189	-3.8473	0.0013859	0.12683	0.00011944	0.0044503	0.53933	1.2097	5.3302e-05	0.043478	0.22639	0.70342
GINS1		2	-1.4729	-3.6736	0.00079953	0.11278	0.00023918	0.006383	0.51547	1.0062	0.0001066	0.054545	0.31432	0.7667
SF1		2	-1.6176	-4.0643	0.00063962	0.11278	4.8173e-05	0.002851	0.51427	1.0275	0.0001066	0.054545	0.30418	0.76028
RPLP0		2	-0.78575	-3.4005	0.013965	0.25217	0.00067261	0.012092	0.49028	1.6022	0.00015991	0.054545	0.10911	0.57303
SNRPB		2	-1.0713	-3.5009	0.0036778	0.15106	0.00046364	0.0094961	0.45546	1.1342	0.00015991	0.054545	0.25673	0.72782
SLC30A9		2	-0.1433	-1.4923	0.43196	0.98906	0.13561	0.40911	0.4543	3.6285	0.00015991	0.054545	0.00028512	0.085402
PLRG1		2	-0.97394	-3.4179	0.00565	0.18046	0.00063116	0.01151	0.45043	1.1897	0.00015991	0.054545	0.23414	0.70989
EIF2S3		2	-0.63497	-2.8057	0.038644	0.41657	0.0050207	0.049627	0.44159	1.4861	0.00015991	0.054545	0.13726	0.61399
CDK9		2	-1.0797	-3.5762	0.0035179	0.14966	0.0003486	0.0081244	0.43146	1.0802	0.00015991	0.054545	0.28005	0.74347
RPL39		2	-1.7413	-3.8362	0.00042642	0.11278	0.00012496	0.0045721	0.42697	0.77502	0.00015991	0.054545	0.43833	0.83553
CMTR2		2	-0.94224	-5.3547	0.0063962	0.18721	8.5717e-08	7.2601e-05	0.4243	1.8339	0.00021321	0.058824	0.066666	0.5006
RPL21		2	-0.67627	-3.5153	0.028517	0.35882	0.0004393	0.0092032	0.42102	1.6541	0.00021321	0.058824	0.098107	0.55765
TIMM17A		2	-0.45325	-3.9317	0.11311	0.68326	8.4334e-05	0.0036967	0.40889	2.724	0.00021321	0.058824	0.0064501	0.24299
RPS17		2	-0.78544	-2.7784	0.013965	0.25217	0.0054623	0.052796	0.40667	1.0848	0.00021321	0.058824	0.27803	0.74161
PTPN23		2	-0.67648	-3.6335	0.028517	0.35882	0.0002796	0.0069387	0.39675	1.6249	0.00026651	0.063291	0.10419	0.56479
ZCCHC7		2	-0.40879	-3.6259	0.14349	0.74591	0.00028801	0.0070633	0.39474	2.6871	0.00026651	0.063291	0.0072067	0.24707
RPUSD4		2	-0.98507	-4.2736	0.0053302	0.17504	1.9231e-05	0.0016781	0.39297	1.2932	0.00026651	0.063291	0.19595	0.67493
POLR2B		2	-0.84372	-3.8123	0.010234	0.22069	0.00013771	0.0047491	0.38456	1.3197	0.00026651	0.063291	0.18693	0.66333
PYROXD1		2	-0.69995	-3.8447	0.024039	0.33284	0.00012068	0.0044609	0.38119	1.596	0.00026651	0.063291	0.11048	0.57498
INTS9		2	-2.4591	-2.1834	0	0	0.029009	0.18051	0.38113	0.33411	0.00026651	0.063291	0.7383	0.94401
HSCB		2	-1.4081	-3.8687	0.0011193	0.12683	0.00010939	0.0042174	0.36321	0.75559	0.00031981	0.068966	0.44989	0.84036
CBWD5		2	-0.47738	-2.7936	0.099675	0.6482	0.0052117	0.051059	0.35518	1.5739	0.00031981	0.068966	0.11552	0.57989
DHFR		2	-1.3629	-3.2796	0.0012259	0.12683	0.0010394	0.016206	0.35473	0.65029	0.00037311	0.079545	0.5155	0.86952
SLC38A2		2	-0.90698	-3.7059	0.0073024	0.19081	0.00021061	0.0060788	0.3512	1.0761	0.00063962	0.11429	0.2819	0.7452
NMNAT1		2	-0.84413	-4.8331	0.010181	0.22055	1.3445e-06	0.00042752	0.34015	1.4843	0.00085283	0.13333	0.13774	0.61444
TRUB2		2	-1.1117	-4.3831	0.0030382	0.14319	1.17e-05	0.0012937	0.33718	1.0044	0.00085283	0.13333	0.3152	0.76718
NPRL3		2	-0.47753	-4.0934	0.099622	0.6482	4.251e-05	0.0026609	0.33605	2.2134	0.00085283	0.13333	0.026867	0.37117
RPS13		2	-0.71246	-2.5177	0.022547	0.32389	0.011813	0.093865	0.33415	0.88608	0.00090614	0.13934	0.37557	0.80472
PEX12		2	-0.33929	-3.5152	0.19876	0.82208	0.00043946	0.0092032	0.32968	2.6166	0.001066	0.14184	0.0088816	0.26271
ANKRD39		2	-0.065183	-0.82482	0.62566	0.99839	0.40947	0.6638	0.3296	3.2076	0.001066	0.14184	0.0013385	0.14953
PEX1		2	-0.24284	-3.637	0.29231	0.90827	0.00027588	0.006892	0.32856	3.7817	0.001066	0.14184	0.00015574	0.073144
SRSF2		2	-2.8922	-2.1846	0	0	0.028921	0.18014	0.32434	0.26414	0.0012259	0.15132	0.79167	0.95574
AK2		2	-0.6429	-4.5925	0.036565	0.40496	4.3791e-06	0.00076071	0.32433	1.7688	0.0012259	0.15132	0.076926	0.52146
LRTM1		2	-0.055992	-0.90759	0.66292	0.99839	0.3641	0.62696	0.32352	4.0332	0.0012259	0.15132	5.5023e-05	0.064854
SEC14L5		2	-0.0061229	-0.063727	0.99355	0.99839	0.94919	0.97769	0.31824	2.5475	0.0013859	0.15663	0.010851	0.28352
DSN1		2	-0.51448	-3.0661	0.081979	0.59018	0.0021685	0.026771	0.31676	1.4392	0.0014925	0.16568	0.1501	0.62694
CPSF7		2	-0.19051	-2.5258	0.35984	0.9598	0.011543	0.092018	0.31145	3.1723	0.0016524	0.17411	0.0015124	0.15305
RER1		2	-1.1823	-5.7336	0.0023453	0.13743	9.832e-09	2.1237e-05	0.3112	1.1422	0.0017057	0.17411	0.25335	0.72556
CPN2		2	-0.069675	-0.96286	0.60946	0.99839	0.33562	0.6039	0.3083	3.2745	0.001759	0.17411	0.0010584	0.13694
FBXW11		2	-1.5996	-4.7924	0.00063962	0.11278	1.6478e-06	0.00047799	0.30567	0.71292	0.001759	0.17411	0.4759	0.85226
GLRA2		2	0.11503	0.86967	0.041522	0.42896	0.38448	0.64295	0.30447	1.7681	0.0018656	0.17411	0.077038	0.52146
MDH2		2	-1.4585	-5.7624	0.00079953	0.11278	8.2924e-09	2.1237e-05	0.30345	0.91209	0.0019189	0.17411	0.36172	0.79749
REV3L		2	-0.66948	-3.6814	0.030276	0.37095	0.00023191	0.0063332	0.30291	1.2654	0.0019189	0.17411	0.20574	0.6833
GNE		2	-0.34507	-3.5357	0.19402	0.81731	0.00040675	0.008839	0.30167	2.3761	0.0020255	0.17411	0.017498	0.32664
FBXW7		2	-0.75747	-4.5815	0.017483	0.28924	4.6167e-06	0.00078379	0.30071	1.3871	0.0020255	0.17411	0.1654	0.64126
PEPD		2	-0.43767	-3.8179	0.12334	0.70786	0.00013461	0.004698	0.29922	2.0016	0.0020788	0.17411	0.045328	0.45255
FAM136A		2	-0.3395	-3.454	0.19844	0.82208	0.00055227	0.010583	0.29839	2.3322	0.0021854	0.17904	0.019688	0.34414
KRI1		2	-0.87424	-3.3322	0.0087415	0.20807	0.00086164	0.014115	0.29697	0.85846	0.002292	0.18455	0.39064	0.81053
MLXIP		2	-0.52516	-4.3297	0.077021	0.575	1.4932e-05	0.0014744	0.29554	1.8678	0.0026118	0.19608	0.061784	0.48815
STRIP2		2	0.027641	0.28281	0.66633	0.99839	0.77732	0.89494	0.29485	2.3174	0.0026651	0.19608	0.020481	0.34559
PSMC4		2	-0.31413	-2.3132	0.22163	0.84238	0.02071	0.14285	0.29398	1.6435	0.0026651	0.19608	0.10029	0.55946
MEMO1		2	0.052131	0.5947	0.40318	0.98352	0.55204	0.76463	0.29358	2.5751	0.0026651	0.19608	0.010022	0.2745
ITPRIPL1		2	-0.083804	-1.3742	0.56399	0.99839	0.16938	0.45157	0.29296	3.6928	0.0026651	0.19608	0.00022179	0.082524
NSDHL		2	0.11435	0.87246	0.043015	0.43787	0.38296	0.642	0.29138	1.7096	0.0027184	0.19623	0.08734	0.53876
DMAC1		2	-1.2663	-5.8441	0.0019189	0.13738	5.0924e-09	2.1019e-05	0.29071	1.0144	0.0027717	0.19623	0.31041	0.76417
PLD2		2	-0.10716	-1.652	0.50386	0.99839	0.09853	0.35658	0.28909	3.4272	0.0028783	0.2	0.00060977	0.11052
SSX4		2	-0.30996	-3.0361	0.22477	0.84273	0.0023966	0.028806	0.28839	2.1708	0.0029316	0.20221	0.029949	0.38659
POLD1		2	-1.7456	-3.4848	0.00042642	0.11278	0.00049255	0.0097992	0.28698	0.48458	0.0029316	0.20221	0.62797	0.90899
CGREF1		2	-0.023488	-0.31367	0.85209	0.99839	0.75377	0.88324	0.28643	2.9392	0.0029849	0.20357	0.0032909	0.19428
UBE2D3		2	-1.399	-5.6003	0.0011193	0.12683	2.14e-08	3.3457e-05	0.28605	0.87002	0.0029849	0.20357	0.38429	0.8091
PRIM2		2	-0.50218	-2.509	0.087948	0.61066	0.012109	0.095532	0.28429	1.0816	0.0029849	0.20357	0.27945	0.74301
NCAPG		2	-0.64928	-3.5059	0.034806	0.39624	0.00045514	0.0094063	0.28395	1.1679	0.0030382	0.20357	0.24284	0.71836
SF3A2		2	-0.85228	-3.314	0.0097543	0.21838	0.00091959	0.014708	0.28331	0.83835	0.0030382	0.20357	0.40184	0.81802
SSX1		2	-0.073999	-1.2873	0.59442	0.99839	0.19801	0.47995	0.2821	3.7709	0.0030382	0.20357	0.00016269	0.073144
GNB1		2	-0.014435	-0.22418	0.92047	0.99839	0.82262	0.91864	0.28159	3.3638	0.0030382	0.20357	0.00076864	0.11975
CD3EAP		2	-0.7056	-3.9337	0.0234	0.33107	8.3639e-05	0.0036835	0.28055	1.1932	0.0031448	0.20702	0.2328	0.70823
SETD5		2	-0.29623	-3.6288	0.23677	0.85585	0.0002847	0.0070188	0.28049	2.6384	0.0031448	0.20702	0.0083289	0.25574
EEF2		2	-1.0686	-3.9919	0.0036778	0.15106	6.5547e-05	0.0032619	0.27894	0.78848	0.0031981	0.20962	0.43041	0.83182
NUBPL		2	-0.58057	-4.1774	0.055861	0.5036	2.9482e-05	0.0021522	0.27796	1.5305	0.0032514	0.20962	0.12588	0.59458
USF3		2	0.0097608	0.14363	0.85806	0.99839	0.88579	0.94691	0.27769	3.1407	0.0032514	0.20962	0.0016854	0.15309
CRNKL1		2	-0.5074	-2.7761	0.085763	0.60037	0.005502	0.053044	0.2771	1.1543	0.0032514	0.20962	0.24837	0.72348
SLC17A1		2	-0.071045	-1.03	0.60482	0.99839	0.30301	0.57738	0.27613	3.077	0.0032514	0.20962	0.0020913	0.16839
SLC25A32		2	-0.523	-3.5961	0.077555	0.57669	0.00032302	0.0076614	0.27578	1.447	0.0032514	0.20962	0.1479	0.6251
ATAD1		2	-0.82768	-5.249	0.01114	0.22619	1.5292e-07	0.00010246	0.27516	1.3293	0.0033047	0.21088	0.18375	0.66041
KCTD13		2	-0.01335	-0.20959	0.92975	0.99839	0.83399	0.92429	0.27386	3.3053	0.0034646	0.21382	0.00094863	0.1304
STX1B		2	-0.039643	-0.71658	0.74596	0.99839	0.47363	0.71292	0.27284	3.7929	0.0037311	0.21739	0.00014887	0.073144
ELL		2	-0.76435	-3.4567	0.01663	0.28083	0.0005468	0.010504	0.2718	0.93214	0.0038911	0.22054	0.35126	0.79015
POLR1A		2	-0.68947	-2.8657	0.025745	0.34133	0.0041608	0.043488	0.27173	0.86095	0.0038911	0.22054	0.38927	0.81053
MCL1		2	-0.1642	-1.7478	0.39625	0.98009	0.080492	0.32266	0.26961	2.2046	0.004051	0.22619	0.027484	0.37262
ATP6AP2		2	-0.75191	-3.5522	0.017963	0.29177	0.00038196	0.008579	0.26892	0.96481	0.0041576	0.23009	0.33464	0.77797
SUV39H1		2	-0.17632	-3.0571	0.3794	0.97403	0.002235	0.027352	0.26805	3.5748	0.0042109	0.23235	0.00035052	0.085402
NUDCD2		2	-0.030811	-0.47099	0.8015	0.99839	0.63765	0.81938	0.26736	3.1431	0.0042642	0.2346	0.0016719	0.15309
ZEB2		2	-0.44152	-3.4356	0.12094	0.7021	0.00059119	0.01108	0.26604	1.5839	0.0043175	0.23684	0.11322	0.57707
SPINT4		2	-0.045371	-0.62761	0.71361	0.99839	0.53026	0.75144	0.26521	2.8175	0.0043708	0.23837	0.00484	0.22204
ZBTB7A		2	-0.45102	-3.4937	0.11444	0.68515	0.00047646	0.0096427	0.26508	1.5771	0.0043708	0.23837	0.11477	0.57973
THOC5		2	-0.47309	-2.78	0.10207	0.65358	0.0054358	0.052595	0.26455	1.1827	0.0044774	0.24138	0.23691	0.71424
IFT88		2	-0.10353	-1.2292	0.51223	0.99839	0.219	0.50069	0.26405	2.408	0.0045307	0.24355	0.01604	0.31906
KRT4		2	-0.015545	-0.20844	0.91136	0.99839	0.83489	0.92471	0.2635	2.7144	0.0046373	0.24438	0.0066398	0.2435
SURF6		2	-0.3587	-3.5644	0.18261	0.80773	0.00036465	0.0083532	0.26318	2.0041	0.0046906	0.24444	0.045065	0.4514
PIGK		2	0.0025012	0.029616	0.92783	0.99839	0.97637	0.98908	0.26316	2.3923	0.0046906	0.24444	0.016742	0.32282
PTCD1		2	-0.77828	-3.6153	0.014658	0.25701	0.00029998	0.0072996	0.26207	0.92672	0.0046906	0.24444	0.35407	0.79089
MICU1		2	-0.21136	-2.5753	0.33143	0.94079	0.010015	0.082519	0.26171	2.4482	0.0046906	0.24444	0.014356	0.30767
PSMD2		2	-0.29673	-1.2201	0.23639	0.85585	0.22241	0.50405	0.26046	0.81198	0.0047439	0.24518	0.4168	0.82844
SAP30		2	-0.35476	-3.8051	0.18554	0.80873	0.00014175	0.0048265	0.26039	2.1465	0.0047972	0.2459	0.031835	0.39593
PSMA5		2	-1.2601	-4.464	0.0019189	0.13738	8.0445e-06	0.0010932	0.26024	0.72563	0.0047972	0.2459	0.46806	0.84895
NME6		2	-1.2002	-6.0644	0.002292	0.13738	1.3242e-09	1.0935e-05	0.2601	0.99448	0.0047972	0.2459	0.31999	0.77046
POLR2K		2	-0.41445	-2.5732	0.13981	0.74272	0.010077	0.082884	0.25977	1.2324	0.0048505	0.24603	0.21779	0.69644
GOLGA8M		2	-0.34812	-2.5129	0.19146	0.81433	0.011975	0.094838	0.25946	1.4277	0.0049038	0.24603	0.15339	0.62931
MTRF1		2	-0.02428	-0.43618	0.84686	0.99839	0.66271	0.83237	0.25934	3.5836	0.0049038	0.24603	0.00033886	0.085402
ARID4B		2	-0.37888	-3.5036	0.1663	0.78629	0.00045905	0.0094466	0.25903	1.8385	0.0049038	0.24603	0.065996	0.49825
CDK5RAP3		2	-0.18932	-3.354	0.3616	0.95982	0.00079665	0.013492	0.2588	3.525	0.0049038	0.24603	0.00042347	0.091319
LRRK2		2	0.041815	0.50343	0.50866	0.99839	0.61466	0.80445	0.25804	2.386	0.0049571	0.24603	0.017035	0.32369
SRM		2	-0.427	-3.685	0.13134	0.72492	0.00022871	0.0062823	0.25734	1.7039	0.0050104	0.24802	0.088396	0.54209
CCDC90B		2	-0.063338	-0.88596	0.63318	0.99839	0.37564	0.6365	0.2568	2.7613	0.0050637	0.25	0.0057579	0.23281
CPSF2		2	-0.86195	-3.5237	0.0091147	0.2119	0.00042557	0.0090421	0.2566	0.79344	0.0052236	0.25389	0.42752	0.83182
KIDINS220		2	-0.60598	-4.1188	0.046213	0.45584	3.8077e-05	0.0025065	0.25599	1.3329	0.0052769	0.2545	0.18258	0.65878
MRPS10		2	-1.2958	-3.2626	0.0015458	0.13488	0.0011041	0.016787	0.25543	0.49794	0.0052769	0.2545	0.61852	0.9056
KRTAP9-9		2	-0.13813	-2.4811	0.44065	0.99211	0.013098	0.10138	0.25531	3.5278	0.0052769	0.2545	0.00041902	0.091319
ZNF687		2	-0.15414	-2.5083	0.41341	0.98352	0.012132	0.095631	0.25429	3.1827	0.0054368	0.25558	0.0014591	0.15193
CCDC66		2	-0.015661	-0.21402	0.91045	0.99839	0.83054	0.92276	0.25411	2.6688	0.0054368	0.25558	0.0076124	0.24938
KRTAP5-11		2	-0.40952	-2.5689	0.14312	0.74549	0.010203	0.083659	0.25378	1.211	0.0054368	0.25558	0.22589	0.70316
CNTNAP2		2	0.082759	0.85433	0.16262	0.77764	0.39292	0.64988	0.25303	2.0064	0.0054901	0.25558	0.044812	0.45127
EXOSC8		2	-0.46761	-3.2444	0.10516	0.66142	0.001177	0.017595	0.25256	1.3413	0.0054901	0.25558	0.17984	0.65531
RAB21		2	-0.079412	-1.3739	0.57705	0.99839	0.16949	0.45172	0.25239	3.3541	0.0055434	0.25743	0.00079627	0.12047
RTL10		2	0.0029733	0.045587	0.92303	0.99839	0.96364	0.98329	0.25109	2.9593	0.0058099	0.26781	0.0030835	0.18967
GRSF1		2	-0.51925	-4.1257	0.079313	0.58148	3.6957e-05	0.0024773	0.25095	1.5292	0.0058099	0.26781	0.12621	0.59522
UBE2S		2	-0.17305	-2.5216	0.3834	0.97479	0.011682	0.092983	0.2492	2.7908	0.0061297	0.27381	0.0052571	0.22467
YBX1		2	-1.2298	-5.7276	0.0021854	0.13738	1.0188e-08	2.1237e-05	0.24787	0.87849	0.0063429	0.27869	0.37968	0.80673
MCUR1		2	-0.0057233	-0.095981	0.9976	0.99963	0.92354	0.96562	0.24756	3.1928	0.0064495	0.2814	0.0014089	0.14953
LRG1		2	0.044287	0.52722	0.48137	0.99839	0.59804	0.79476	0.24682	2.2602	0.0065029	0.28241	0.023809	0.35667
FCRL6		2	-0.0043146	-0.068657	0.99078	0.99839	0.94526	0.97554	0.24569	3.0052	0.0067694	0.28995	0.0026543	0.18241
ICMT		2	-0.33131	-3.9797	0.20687	0.83105	6.8995e-05	0.0033709	0.24528	2.2643	0.006876	0.29176	0.023553	0.35609
RILPL2		2	0.07892	0.92359	0.1864	0.80873	0.3557	0.62002	0.245	2.205	0.0070359	0.29268	0.027451	0.37262
PPIAL4A		2	-0.19001	-0.44602	0.36032	0.9598	0.65558	0.82874	0.24486	0.43217	0.0070359	0.29268	0.66562	0.92065
UBE2A		2	-0.0033488	-0.049051	0.98214	0.99839	0.96088	0.9819	0.24416	2.7497	0.0071425	0.29581	0.0059648	0.2351
TBC1D3B		2	-0.36937	-2.1175	0.17419	0.79829	0.03422	0.20188	0.24315	1.0542	0.0073557	0.29741	0.29181	0.75215
STK38		2	0.023692	0.33148	0.70886	0.99839	0.74028	0.87567	0.24302	2.6149	0.007409	0.29764	0.0089248	0.26271
KLHL6		2	-0.090629	-1.6624	0.54437	0.99839	0.096438	0.35272	0.24248	3.4196	0.0075156	0.29936	0.00062723	0.11187
ANAPC15		2	-0.55301	-4.0804	0.065668	0.54273	4.4963e-05	0.0027114	0.24233	1.3702	0.0075156	0.29936	0.17061	0.64575
EML5		2	-0.041587	-0.70761	0.73498	0.99839	0.47919	0.71599	0.24152	3.1587	0.0078887	0.31092	0.0015849	0.15309
BCDIN3D		2	-0.13643	-2.222	0.44438	0.99406	0.026283	0.16875	0.24114	3.0167	0.0079953	0.31381	0.0025552	0.18057
MSH6		2	0.07151	0.88129	0.23373	0.85326	0.37816	0.6387	0.24009	2.2737	0.0083151	0.32033	0.022986	0.35353
POLR3K		2	-1.1192	-3.9246	0.0029316	0.14319	8.6876e-05	0.0037536	0.23975	0.63727	0.008475	0.32252	0.52395	0.8729
GRIA1		2	0.020883	0.30808	0.73871	0.99839	0.75802	0.88518	0.23953	2.7123	0.008475	0.32252	0.0066811	0.2435
CYB5R4		2	-0.53027	-3.8908	0.074356	0.56771	9.9894e-05	0.0040579	0.23949	1.3431	0.008475	0.32252	0.17925	0.65491
CER1		2	-0.018948	-0.34924	0.88599	0.99839	0.72691	0.86775	0.23899	3.3882	0.0085283	0.32389	0.00070346	0.11709
PPP1R1A		2	-0.13603	-2.4904	0.44518	0.99406	0.01276	0.099467	0.23832	3.3548	0.0085816	0.3246	0.00079412	0.12047
SLK		2	-0.026073	-0.40091	0.83471	0.99839	0.68848	0.84771	0.23828	2.8175	0.0085816	0.3246	0.0048406	0.22204
TPSG1		2	-0.072702	-1.6032	0.59864	0.99839	0.10889	0.37265	0.23786	4.032	0.0086349	0.3253	5.531e-05	0.064854
RPS7		2	-0.65882	-3.9104	0.032781	0.38716	9.2149e-05	0.0039155	0.23777	1.0688	0.0086349	0.3253	0.28516	0.74734
PAN2		2	-0.37255	-3.7145	0.17147	0.79496	0.00020357	0.0059706	0.23744	1.8191	0.0087948	0.32869	0.068891	0.50662
POTEM		2	-0.25109	-2.743	0.28383	0.90463	0.0060874	0.056989	0.23678	1.9878	0.0090614	0.33465	0.046838	0.45522
SERTAD3		2	-0.010636	-0.15017	0.95379	0.99839	0.88063	0.94453	0.23668	2.5686	0.0090614	0.33465	0.010211	0.27604
ATXN2		2	0.063352	0.87682	0.29892	0.91263	0.38059	0.64037	0.23666	2.5188	0.0090614	0.33465	0.011775	0.29098
PLPP5		2	-0.072879	-1.0661	0.59821	0.99839	0.28639	0.56201	0.23651	2.6547	0.0090614	0.33465	0.0079378	0.25413
AIFM1		2	-0.42113	-3.8582	0.13571	0.73226	0.00011425	0.0043476	0.23631	1.6614	0.0091147	0.33595	0.096641	0.55518
FGF17		2	-0.0035646	-0.052368	0.9838	0.99839	0.95824	0.98104	0.23595	2.6662	0.0093812	0.34375	0.0076723	0.24989
FAM53C		2	0.0024516	0.032449	0.9281	0.99839	0.97411	0.98823	0.2359	2.4014	0.0094345	0.34436	0.016332	0.31944
HDAC7		2	-0.0077134	-0.11399	0.97847	0.99839	0.90925	0.95705	0.23555	2.6766	0.0094878	0.34563	0.0074372	0.24739
HIGD2A		2	-0.18741	-2.8517	0.364	0.96237	0.0043488	0.044853	0.2352	2.7517	0.0095411	0.3469	0.005928	0.235
ITM2A		2	0.019375	0.28255	0.75449	0.99839	0.77752	0.89507	0.23439	2.6294	0.0096477	0.34933	0.008554	0.25842
PEX16		2	-0.21661	-2.7593	0.32424	0.93355	0.0057924	0.055023	0.2334	2.2855	0.0097543	0.3499	0.022282	0.35151
PEX13		2	-0.2353	-2.8961	0.29961	0.91265	0.0037788	0.04056	0.23281	2.2016	0.0098609	0.35171	0.027693	0.37351
FN1		2	-0.028488	-0.37362	0.81717	0.99839	0.70869	0.85854	0.23233	2.3435	0.010181	0.3597	0.019106	0.34073
HIGD1C		2	0.014501	0.2045	0.80539	0.99839	0.83796	0.92632	0.2323	2.5192	0.010181	0.3597	0.011764	0.29098
USP14		2	-0.061313	-0.93082	0.64112	0.99839	0.35195	0.61715	0.23178	2.7058	0.010234	0.3609	0.0068136	0.24385
TACC3		2	-0.41881	-3.013	0.13699	0.73597	0.0025866	0.030312	0.23116	1.2751	0.010394	0.36531	0.20228	0.68048
PTEN		2	0.025014	0.27504	0.69469	0.99839	0.78329	0.89861	0.23081	1.9518	0.010447	0.36531	0.050964	0.46212
C8orf33		2	-0.22885	-2.9833	0.30825	0.92183	0.0028517	0.032702	0.23077	2.3114	0.010447	0.36531	0.02081	0.34559
UBR2		2	-0.22229	-2.993	0.31656	0.92948	0.0027623	0.03195	0.23066	2.3823	0.010501	0.36531	0.017205	0.32507
SLC13A1		2	0.040445	0.59037	0.52332	0.99839	0.55495	0.76622	0.23056	2.5862	0.010501	0.36531	0.009703	0.26889
CHD7		2	-0.33212	-3.7064	0.20633	0.83051	0.0002102	0.0060763	0.23005	1.9718	0.010554	0.36531	0.04863	0.45998
PBK		2	-0.063382	-1.1119	0.63302	0.99839	0.2662	0.54486	0.22995	3.1024	0.010554	0.36531	0.0019193	0.16368
ZIK1		2	-0.065512	-1.55	0.62459	0.99839	0.12114	0.38978	0.22977	4.1796	0.01066	0.3663	2.92e-05	0.057868
DRG1		2	-0.28479	-3.5113	0.24817	0.86866	0.00044592	0.0092955	0.22932	2.174	0.010874	0.37226	0.029702	0.38484
ACSM2A		2	0.030806	0.51074	0.6296	0.99839	0.60953	0.80186	0.22758	2.9021	0.011513	0.38779	0.0037068	0.20398
CRHR2		2	-0.1272	-2.0933	0.46314	0.99839	0.036327	0.21002	0.22726	2.8753	0.011567	0.38889	0.0040359	0.20837
MLLT6		2	-0.13328	-1.9824	0.45062	0.99577	0.04743	0.24554	0.2272	2.5963	0.011673	0.39177	0.0094241	0.26663
MBTD1		2	-0.52722	-4.1704	0.075902	0.5739	3.04e-05	0.0021871	0.22706	1.3735	0.011726	0.39286	0.16959	0.64461
HDHD5		2	-0.11558	-1.9002	0.48681	0.99839	0.057413	0.27125	0.22691	2.8675	0.011886	0.39609	0.0041377	0.21088
NHS		2	0.017394	0.25725	0.77459	0.99839	0.79699	0.90622	0.2263	2.574	0.012046	0.39685	0.010052	0.27475
VAMP1		2	-0.057931	-1.0428	0.65487	0.99839	0.29703	0.57248	0.22628	3.1334	0.012046	0.39685	0.0017278	0.15363
C1GALT1		2	-0.093264	-1.805	0.53691	0.99839	0.071071	0.30374	0.22624	3.3682	0.012046	0.39685	0.00075656	0.11928
DIAPH2		2	-0.011704	-0.23826	0.94451	0.99839	0.81168	0.91408	0.22595	3.5375	0.0121	0.39685	0.00040393	0.090216
FASTKD2		2	-0.25386	-2.5811	0.28058	0.90431	0.0098494	0.081439	0.22593	1.7636	0.0121	0.39685	0.077801	0.52204
PEX2		2	-0.17172	-2.3757	0.38548	0.97497	0.017516	0.12624	0.22552	2.3985	0.012259	0.39931	0.016462	0.32004
SSR1		2	0.14373	1.3014	0.010234	0.22069	0.19311	0.47399	0.22548	1.5684	0.012259	0.39931	0.11679	0.58137
OR4Q3		2	-0.05798	-0.97458	0.65471	0.99839	0.32977	0.5995	0.22531	2.9133	0.012366	0.40102	0.003576	0.20091
BEND5		2	0.027632	0.36001	0.66638	0.99839	0.71884	0.8637	0.22473	2.2501	0.012526	0.40102	0.024442	0.36211
NPAT		2	-0.21009	-1.8263	0.33335	0.94204	0.067809	0.29744	0.22469	1.5018	0.012526	0.40102	0.13315	0.60657
FOXRED1		2	-0.9919	-5.3938	0.0050637	0.17025	6.8987e-08	6.1631e-05	0.22451	0.9274	0.012526	0.40102	0.35372	0.79089
DDX46		2	-0.47971	-2.4257	0.098769	0.64587	0.015277	0.11364	0.22396	0.86238	0.012579	0.40136	0.38848	0.81052
GPI		2	-0.098271	-1.6653	0.52412	0.99839	0.095857	0.35178	0.22345	2.9114	0.012792	0.40678	0.0035981	0.20091
LRIT1		2	-0.039288	-0.56591	0.74783	0.99839	0.57146	0.77802	0.22201	2.4561	0.013645	0.41967	0.014045	0.30512
MED17		2	-0.68788	-3.5577	0.026065	0.34292	0.00037407	0.0085124	0.2203	0.86538	0.014232	0.43204	0.38683	0.80945
SH3BGR		2	-0.09996	-1.6204	0.51996	0.99839	0.10515	0.36797	0.22028	2.7469	0.014232	0.43204	0.0060156	0.2361
HLA-DOB		2	0.0084364	0.13671	0.87245	0.99839	0.89126	0.94881	0.22007	2.7417	0.014285	0.43226	0.0061123	0.23747
UNC79		2	-0.017888	-0.25278	0.89372	0.99839	0.80044	0.9082	0.22004	2.3912	0.014338	0.43317	0.016793	0.32301
COG7		2	-0.41168	-3.9348	0.14146	0.74538	8.3252e-05	0.0036835	0.21896	1.6042	0.014498	0.4366	0.10867	0.57239
KRT71		2	-0.0090283	-0.1161	0.96722	0.99839	0.90758	0.95645	0.21836	2.158	0.014605	0.4384	0.030929	0.3911
NDUFAF4		2	-1.0438	-5.4535	0.0039977	0.15496	4.9375e-08	5.4499e-05	0.2179	0.86435	0.014765	0.44249	0.38739	0.80979
PLA2G7		2	0.031468	0.37784	0.6223	0.99839	0.70555	0.85731	0.21767	2.0088	0.014871	0.44427	0.044559	0.45127
KRT12		2	0.077636	1.0186	0.19397	0.81731	0.30839	0.58188	0.21732	2.1919	0.015084	0.44637	0.028389	0.37651
BAHD1		2	-0.12661	-1.6352	0.4641	0.99839	0.102	0.36307	0.21669	2.1504	0.015244	0.44969	0.031527	0.39484
XRCC5		2	-0.69376	-3.707	0.024999	0.33739	0.00020973	0.006072	0.21629	0.88255	0.015351	0.45141	0.37748	0.80554
DOHH		2	-1.2783	-4.3025	0.0017057	0.13738	1.6885e-05	0.0015691	0.21615	0.55131	0.015404	0.45156	0.58142	0.89434
MCTS1		2	0.32232	1.5023	0.00031981	0.11111	0.13302	0.40521	0.21596	0.77337	0.015458	0.45171	0.4393	0.8357
KCNV2		2	-0.044339	-0.72076	0.71926	0.99839	0.47106	0.7103	0.21589	2.6993	0.015458	0.45171	0.0069493	0.24612
RANGAP1		2	-1.8653	-2.7664	0.00021321	0.086957	0.0056677	0.054085	0.21546	0.29018	0.015511	0.45186	0.77168	0.95221
FCER1G		2	-0.018629	-0.38178	0.88855	0.99839	0.70262	0.85595	0.21493	3.3878	0.015618	0.45356	0.00070455	0.11709
ZNF622		2	-0.33005	-3.7194	0.20766	0.83174	0.00019968	0.0059325	0.21457	1.8583	0.015724	0.45595	0.063132	0.49166
COX18		2	-0.30334	-3.5272	0.2309	0.85108	0.00042001	0.0089747	0.21443	1.9148	0.015777	0.45609	0.055514	0.47212
OGFRL1		2	-0.020469	-0.28776	0.87554	0.99839	0.77353	0.89274	0.21385	2.3127	0.016044	0.46003	0.020739	0.34559
FUS		2	-0.21342	-2.6471	0.32802	0.93725	0.0081178	0.07041	0.2137	2.035	0.016151	0.46003	0.041851	0.43952
IDO1		2	-0.01944	-0.32745	0.88204	0.99839	0.74333	0.87739	0.2137	2.7693	0.016151	0.46003	0.0056174	0.23061
ZNF585A		2	-0.0050747	-0.082821	0.99696	0.99963	0.93399	0.97079	0.2136	2.6812	0.016151	0.46003	0.007335	0.24707
SLC17A2		2	-0.026716	-0.34014	0.82949	0.99839	0.73375	0.87248	0.21306	2.0868	0.016204	0.46003	0.036902	0.41882
SEC14L2		2	0.018722	0.23244	0.76126	0.99839	0.8162	0.91632	0.21301	2.0337	0.016204	0.46003	0.041981	0.43952
OSMR		2	-0.047167	-0.88266	0.70375	0.99839	0.37742	0.63843	0.21293	3.0644	0.016204	0.46003	0.0021814	0.16855
PTPN3		2	-0.023922	-0.31575	0.84995	0.99839	0.75219	0.88244	0.21293	2.1616	0.016204	0.46003	0.030649	0.3911
HDAC9		2	-0.092104	-1.8334	0.5399	0.99839	0.06675	0.29487	0.21229	3.2502	0.016577	0.46627	0.0011534	0.14104
RPL17		2	-0.75585	-3.7239	0.017536	0.28936	0.00019613	0.005878	0.21187	0.78956	0.01663	0.46707	0.42979	0.83182
SPAG11B		2	-0.25808	-2.6522	0.27562	0.89868	0.0079962	0.069713	0.2116	1.6678	0.01679	0.47015	0.095358	0.55475
RGS18		2	0.032123	0.55167	0.61516	0.99839	0.58118	0.78425	0.21054	2.7807	0.01727	0.48071	0.0054234	0.22757
RPUSD3		2	-0.73847	-4.3776	0.019775	0.30636	1.2002e-05	0.0013015	0.21014	0.95194	0.01743	0.48159	0.34113	0.78262
YARS1		2	-2.5845	-2.153	0	0	0.03132	0.18979	0.20994	0.17494	0.01743	0.48159	0.86112	0.97305
POU6F1		2	-0.019824	-0.33046	0.87959	0.99839	0.74105	0.87621	0.20982	2.6873	0.017483	0.48164	0.007203	0.24707
KDELR3		2	-0.070469	-1.2143	0.60658	0.99839	0.22464	0.50581	0.20958	2.7751	0.017803	0.48759	0.0055184	0.22854
LDHA		2	-0.16448	-2.0978	0.39593	0.98009	0.035919	0.20837	0.2085	2.0354	0.018389	0.49712	0.041812	0.43952
LHFPL1		2	-0.041593	-0.60363	0.73493	0.99839	0.54609	0.76071	0.20809	2.3227	0.018709	0.50139	0.020195	0.34559
PCGF5		2	0.19827	1.3262	0.0018656	0.13738	0.18477	0.46623	0.2077	1.0682	0.018869	0.50139	0.28545	0.74762
PCGF3		2	-0.079139	-1.3863	0.57763	0.99839	0.16564	0.44649	0.20769	2.7965	0.018869	0.50139	0.0051667	0.22387
FEZ2		2	0.09923	0.96884	0.085283	0.59835	0.33263	0.60183	0.20737	1.5574	0.018976	0.50139	0.11938	0.58544
MC4R		2	-5.4252e-05	-0.00089486	0.95256	0.99839	0.99929	0.9997	0.20729	2.6295	0.019029	0.50139	0.00855	0.25842
CPQ		2	-0.029521	-0.60144	0.81019	0.99839	0.54755	0.76183	0.20722	3.2475	0.019135	0.50139	0.0011644	0.14104
YME1L1		2	-0.16235	-1.9415	0.3995	0.98213	0.0522	0.25785	0.20721	1.8974	0.019135	0.50139	0.05777	0.47683
AR		2	-0.013816	-0.19115	0.92596	0.99839	0.84841	0.93012	0.20719	2.203	0.019135	0.50139	0.027593	0.3727
SCUBE3		2	-0.098103	-2.0506	0.52439	0.99839	0.04031	0.22494	0.20716	3.3311	0.019135	0.50139	0.000865	0.12671
C19orf18		2	-0.015432	-0.28993	0.91216	0.99839	0.77187	0.89205	0.20707	2.9927	0.019135	0.50139	0.0027656	0.18341
PLIN5		2	-0.016442	-0.27609	0.90475	0.99839	0.78248	0.89827	0.20703	2.6731	0.019135	0.50139	0.007516	0.24904
SPECC1L		2	0.091454	1.1524	0.11758	0.69412	0.24914	0.52779	0.20692	2.0044	0.019295	0.50348	0.04503	0.4514
OR10G7		2	-0.083811	-1.8646	0.56399	0.99839	0.062242	0.28349	0.20674	3.5334	0.019509	0.50763	0.00041023	0.090546
CPLANE2		2	-0.024287	-0.55049	0.84686	0.99839	0.58198	0.78477	0.20636	3.5953	0.019562	0.50831	0.00032397	0.085402
KRTAP21-3		2	-0.040741	-0.74173	0.74015	0.99839	0.45825	0.70096	0.20628	2.8883	0.019668	0.50962	0.0038734	0.20581
MTFMT		2	-0.86925	-4.9766	0.0089014	0.20901	6.4706e-07	0.00029609	0.20621	0.89737	0.019668	0.50962	0.36952	0.80174
AGPS		2	-0.21584	-2.7452	0.32488	0.93422	0.0060477	0.05673	0.20618	2.015	0.019722	0.50962	0.043902	0.44983
SVOP		2	0.00018121	0.0024715	0.95054	0.99839	0.99803	0.99901	0.20615	2.1592	0.019722	0.50962	0.030836	0.3911
POMP		2	-0.34739	-2.4393	0.19221	0.81559	0.014715	0.1103	0.20609	1.1091	0.019775	0.50962	0.26738	0.73522
DNAJB11		2	-0.087665	-1.3117	0.55258	0.99839	0.18962	0.4714	0.20606	2.37	0.019775	0.50962	0.01779	0.32914
CNOT4		2	-0.85687	-4.6967	0.0093812	0.21308	2.644e-06	0.00060754	0.20559	0.85701	0.019828	0.51007	0.39144	0.81053
CCDC137		2	-0.29934	-3.125	0.23432	0.85359	0.0017779	0.02344	0.20544	1.6465	0.019935	0.51007	0.099654	0.55809
SLC12A8		2	-0.061965	-1.1645	0.63851	0.99839	0.24422	0.52383	0.20543	2.9702	0.019935	0.51007	0.0029763	0.18613
SRSF3		2	-1.8632	-2.8304	0.00021321	0.086957	0.0046483	0.046936	0.20528	0.28488	0.019988	0.51007	0.77574	0.95397
PPP6R3		2	-0.12428	-2.3252	0.46815	0.99839	0.020063	0.13962	0.20511	2.9515	0.019988	0.51007	0.0031628	0.19079
CLRN1		2	0.06689	0.78056	0.26928	0.89321	0.43506	0.68407	0.20509	1.8394	0.019988	0.51007	0.065862	0.49824
TBKBP1		2	0.055189	0.64801	0.37359	0.97034	0.51698	0.74274	0.20497	1.8497	0.020148	0.51007	0.064354	0.49535
TMEM269		2	0.0062049	0.104	0.89254	0.99839	0.91717	0.96167	0.20488	2.6398	0.020148	0.51007	0.0082961	0.25559
CPLX3		2	0.013664	0.18811	0.81547	0.99839	0.85079	0.93158	0.20486	2.1697	0.020201	0.51007	0.030028	0.38692
MORN1		2	0.0044566	0.097374	0.90837	0.99839	0.92243	0.96497	0.20463	3.4379	0.020255	0.51007	0.00058616	0.11019
TIMM23		2	-0.84508	-2.8705	0.010074	0.219	0.0040988	0.043056	0.20455	0.52392	0.020255	0.51007	0.60034	0.9001
FADS1		2	0.077416	1.0969	0.19514	0.81883	0.27268	0.55142	0.20421	2.2252	0.020415	0.51203	0.026065	0.36822
ITGAD		2	-0.10361	-1.7448	0.51202	0.99839	0.081011	0.32372	0.20404	2.6392	0.020415	0.51203	0.0083105	0.25559
CENPU		2	-0.20313	-2.6845	0.34337	0.9468	0.0072635	0.064737	0.20393	2.0735	0.020521	0.51402	0.038129	0.42512
DFFB		2	0.051313	0.72691	0.4116	0.98352	0.46728	0.70733	0.20381	2.22	0.020681	0.51733	0.026416	0.36875
RLF		2	-0.16485	-3.3004	0.39539	0.98005	0.0009653	0.015244	0.20352	3.1342	0.020788	0.51862	0.001723	0.15363
PLA2G2A		2	-0.018563	-0.3323	0.88887	0.99839	0.73967	0.87546	0.2029	2.793	0.021321	0.52536	0.0052223	0.22396
CEP250		2	-0.071077	-1.27	0.60477	0.99839	0.20409	0.48615	0.20276	2.7863	0.021427	0.52536	0.0053314	0.22681
CATSPERD		2	-0.002985	-0.052367	0.97847	0.99839	0.95824	0.98104	0.20276	2.7302	0.021427	0.52536	0.0063304	0.2409
RPL22L1		2	-0.42878	-3.0928	0.13011	0.7207	0.0019825	0.025302	0.2027	1.118	0.021481	0.52536	0.26356	0.73362
WDFY3		2	-0.15322	-2.7644	0.41442	0.98352	0.0057032	0.054345	0.20255	2.8084	0.021481	0.52536	0.0049793	0.22349
RAD51AP1		2	-0.08199	-1.4711	0.56921	0.99839	0.14127	0.41596	0.20255	2.7944	0.021481	0.52536	0.0052003	0.22396
SLC1A2		2	0.044034	0.61547	0.48452	0.99839	0.53825	0.75595	0.20248	2.176	0.021481	0.52536	0.029558	0.38427
MECR		2	-0.71461	-4.8771	0.022227	0.32301	1.0764e-06	0.00041215	0.20245	1.0582	0.021481	0.52536	0.28998	0.7505
PEX26		2	-0.19223	-3.3953	0.35739	0.9598	0.00068553	0.012237	0.20235	2.7489	0.021481	0.52536	0.00598	0.2352
INPP4B		2	0.038997	0.66093	0.5375	0.99839	0.50866	0.73708	0.2023	2.6366	0.021481	0.52536	0.0083732	0.25667
PDIK1L		2	-0.028722	-0.56356	0.81547	0.99839	0.57305	0.77883	0.20226	3.0523	0.021534	0.52536	0.0022707	0.16996
GPR139		2	-0.038314	-0.68008	0.75396	0.99839	0.49645	0.72766	0.20212	2.7567	0.021747	0.52987	0.0058389	0.23442
SCN1A		2	-0.001481	-0.034734	0.96583	0.99839	0.97229	0.98775	0.20208	3.6441	0.021801	0.53048	0.00026828	0.083939
LYAR		2	-0.049293	-1.068	0.69458	0.99839	0.28554	0.56164	0.20159	3.3602	0.022227	0.53946	0.00077874	0.11975
CNIH4		2	-0.055313	-1.0968	0.66596	0.99839	0.27272	0.55142	0.2013	3.0662	0.022547	0.5437	0.0021681	0.16855
CDADC1		2	0.017964	0.2322	0.76915	0.99839	0.81639	0.91632	0.20118	1.9995	0.022547	0.5437	0.045554	0.45331
MAP3K2		2	0.036355	0.61073	0.56687	0.99839	0.54138	0.75763	0.20109	2.5983	0.0226	0.54429	0.0093675	0.26633
FBXO3		2	0.075005	0.94434	0.20974	0.83182	0.345	0.61177	0.20095	1.9449	0.02276	0.54744	0.051782	0.46518
NWD2		2	0.044299	0.54355	0.48132	0.99839	0.58675	0.78786	0.20091	1.895	0.022813	0.54802	0.058093	0.47796
EBLN2		2	-0.078993	-1.2966	0.57817	0.99839	0.19478	0.47614	0.20071	2.5293	0.023026	0.55243	0.01143	0.29017
PLD4		2	-0.093448	-1.702	0.53649	0.99839	0.088758	0.33829	0.20004	2.8029	0.02324	0.55513	0.0050645	0.22387
LAT		2	-0.11959	-2.5493	0.4778	0.99839	0.010793	0.087733	0.2	3.2788	0.02324	0.55513	0.0010427	0.13608
UBE2U		2	0.063758	0.81719	0.29497	0.9083	0.41382	0.66698	0.1999	1.9684	0.02324	0.55513	0.049019	0.45998
NDUFA6		2	-0.57699	-3.6863	0.05714	0.50998	0.00022751	0.0062747	0.19961	0.97649	0.023346	0.55513	0.32882	0.77622
FAM210B		2	0.069369	0.87317	0.24972	0.87019	0.38257	0.64173	0.19945	1.9296	0.0234	0.5557	0.053662	0.46825
MOB2		2	-0.017245	-0.3122	0.8991	0.99839	0.75489	0.88383	0.19943	2.7772	0.023453	0.55626	0.0054829	0.22808
ZBTB7B		2	-0.093883	-1.4818	0.53531	0.99839	0.1384	0.41214	0.19923	2.4173	0.023666	0.55779	0.015637	0.31681
ACAD9		2	-0.48493	-3.6761	0.095357	0.6353	0.00023683	0.0063827	0.1992	1.1561	0.023666	0.55779	0.24765	0.72344
BIRC6		2	0.10489	1.2299	0.066521	0.54355	0.21873	0.50044	0.19905	1.7952	0.023666	0.55779	0.072624	0.5149
PALMD		2	-0.022653	-0.44882	0.85848	0.99839	0.65356	0.82771	0.19892	3.0262	0.023719	0.55831	0.0024764	0.17927
ADAT1		2	0.018482	0.26425	0.76403	0.99839	0.79159	0.90381	0.19863	2.1847	0.023879	0.55831	0.02891	0.37956
ASB9		2	-0.054622	-1.0801	0.66915	0.99839	0.2801	0.55757	0.1984	3.0183	0.023933	0.55831	0.0025422	0.18057
CHST9		2	-0.13619	-2.2844	0.44497	0.99406	0.02235	0.15099	0.19836	2.5534	0.023933	0.55831	0.010667	0.28079
WWC1		2	0.0073447	0.12551	0.88236	0.99839	0.90012	0.95273	0.19833	2.6056	0.023986	0.55831	0.0091713	0.26512
ULK1		2	-0.12811	-2.1262	0.46138	0.99839	0.033488	0.19888	0.19828	2.5316	0.023986	0.55831	0.011354	0.28941
STMN3		2	-0.023509	-0.42669	0.85182	0.99839	0.66961	0.83522	0.19823	2.7673	0.023986	0.55831	0.0056517	0.23101
ATOH8		2	0.096407	1.0965	0.095944	0.63627	0.27287	0.55153	0.19781	1.7282	0.024252	0.56127	0.083951	0.53327
NFIA		2	-0.058933	-1.1987	0.6505	0.99839	0.23066	0.51089	0.19776	3.0909	0.024306	0.56127	0.0019952	0.16563
CDC7		2	-2.1206	-3.6266	0.00015991	0.086957	0.00028717	0.0070518	0.19773	0.31753	0.024306	0.56127	0.75084	0.94688
SEZ6L		2	0.029755	0.62005	0.64202	0.99839	0.53522	0.75402	0.19773	3.1698	0.024306	0.56127	0.0015256	0.15305
DEFB108B		2	-0.083786	-1.875	0.56404	0.99839	0.060797	0.27982	0.1976	3.3998	0.024359	0.56127	0.00067431	0.11709
NKTR		2	-0.15645	-1.9534	0.41011	0.98352	0.050774	0.25429	0.19745	1.8919	0.024412	0.56127	0.058507	0.47908
TIMM8A		2	-0.093339	-1.8845	0.5367	0.99839	0.059497	0.2767	0.19744	3.0642	0.024412	0.56127	0.0021824	0.16855
ZNF595		2	0.010621	0.1906	0.849	0.99839	0.84884	0.93036	0.19648	2.7116	0.024892	0.56796	0.0066956	0.2435
UBE2L6		2	0.10677	1.1218	0.061511	0.52336	0.26196	0.54181	0.19642	1.5865	0.024892	0.56796	0.11263	0.57638
SDCCAG8		2	-0.094916	-1.6434	0.53281	0.99839	0.1003	0.36015	0.19623	2.6122	0.024945	0.56796	0.0089951	0.26368
FPR2		2	-0.10693	-2.2707	0.50434	0.99839	0.023164	0.15495	0.19585	3.193	0.025318	0.56905	0.001408	0.14953
LNX1		2	-0.034544	-0.60848	0.77736	0.99839	0.54287	0.75822	0.19584	2.653	0.025318	0.56905	0.0079788	0.25475
LTA4H		2	-0.013671	-0.2887	0.92692	0.99839	0.77281	0.89229	0.19582	3.1814	0.025372	0.56905	0.0014657	0.15193
CYP4F12		2	0.11713	1.0353	0.037152	0.40713	0.30054	0.57581	0.19574	1.3296	0.025372	0.56905	0.18365	0.6603
ZNF576		2	0.00044775	0.0078078	0.94803	0.99839	0.99377	0.99664	0.1957	2.6241	0.025478	0.56905	0.008688	0.26079
GCNT2		2	-0.03082	-0.53769	0.80145	0.99839	0.59079	0.79034	0.19567	2.623	0.025478	0.56905	0.0087147	0.26084
YTHDC1		2	-0.19528	-2.35	0.35382	0.95705	0.018772	0.133	0.19564	1.8074	0.025478	0.56905	0.070707	0.51044
ARL5A		2	0.049353	0.69479	0.43004	0.98906	0.48719	0.72185	0.19548	2.1157	0.025585	0.57025	0.034368	0.40654
IL5		2	0.018483	0.30671	0.76403	0.99839	0.75906	0.88571	0.19543	2.4929	0.025638	0.57025	0.01267	0.2944
GIP		2	-0.014104	-0.22598	0.92335	0.99839	0.82122	0.91824	0.1954	2.4069	0.025638	0.57025	0.016091	0.31906
TAB2		2	0.041047	0.42986	0.51735	0.99839	0.6673	0.8345	0.19537	1.5723	0.025692	0.57025	0.11587	0.5799
EPN1		2	-0.14745	-2.1846	0.42487	0.98847	0.028915	0.18014	0.19522	2.2229	0.025745	0.57025	0.026224	0.36859
MORN5		2	-0.086815	-1.64	0.55461	0.99839	0.101	0.36133	0.19522	2.8345	0.025745	0.57025	0.0045898	0.21783
APBB1IP		2	0.023394	0.35362	0.71217	0.99839	0.72362	0.86622	0.19491	2.2646	0.025905	0.57244	0.023537	0.35609
CRACR2B		2	-0.038819	-0.5911	0.75065	0.99839	0.55445	0.76588	0.19482	2.2803	0.025958	0.57294	0.022589	0.35257
ZNF737		2	0.047826	0.78977	0.44582	0.99406	0.42966	0.68026	0.19475	2.4715	0.026011	0.57344	0.013454	0.30113
HSD17B12		2	-0.53925	-3.6613	0.071265	0.56059	0.00025098	0.0065229	0.19401	1.0072	0.026491	0.57974	0.31382	0.76621
PYM1		2	-0.34565	-3.5378	0.19343	0.8171	0.00040344	0.008839	0.19382	1.5225	0.026704	0.58102	0.12787	0.59648
MALL		2	-0.20936	-2.341	0.33463	0.94204	0.019235	0.13526	0.19372	1.6595	0.026704	0.58102	0.097006	0.55575
ANGPTL5		2	-0.063865	-1.0018	0.63046	0.99839	0.31642	0.58898	0.19364	2.3356	0.026758	0.58102	0.019512	0.34276
NME4		2	-0.13987	-3.1671	0.43772	0.99071	0.0015397	0.0211	0.19361	3.3709	0.026758	0.58102	0.00074936	0.11928
CDH18		2	-0.087376	-1.3634	0.55338	0.99839	0.17275	0.45456	0.19361	2.3227	0.026758	0.58102	0.020195	0.34559
NUP93		2	-0.38806	-2.0101	0.15879	0.77136	0.04442	0.23783	0.19329	0.75493	0.027077	0.58525	0.45029	0.84039
OR5M8		2	0.027321	0.40537	0.66947	0.99839	0.6852	0.84517	0.19326	2.2043	0.027184	0.58621	0.027502	0.37262
LURAP1L		2	-0.0054225	-0.084565	0.99979	0.99984	0.93261	0.97012	0.19317	2.3165	0.027184	0.58621	0.02053	0.34559
SLC39A1		2	-0.11875	-2.8671	0.4794	0.99839	0.0041423	0.043343	0.19307	3.5808	0.027291	0.58716	0.00034261	0.085402
DLL1		2	-0.084376	-1.4655	0.56234	0.99839	0.14278	0.41816	0.19291	2.5764	0.027397	0.58857	0.0099834	0.27383
RFC4		2	-1.1369	-3.5853	0.0027184	0.14167	0.00033673	0.0079067	0.19274	0.46277	0.027451	0.58857	0.64353	0.91476
SQOR		2	0.018057	0.28776	0.76846	0.99839	0.77353	0.89274	0.19271	2.361	0.027451	0.58857	0.018227	0.33275
TENT2		2	0.00065936	0.011049	0.94611	0.99839	0.99118	0.99558	0.19261	2.4816	0.02761	0.59065	0.013079	0.29823
RGS13		2	0.037954	0.58388	0.5489	0.99839	0.5593	0.76856	0.19238	2.2756	0.02777	0.59137	0.022871	0.35353
HIF1A		2	0.11554	1.0866	0.040296	0.42188	0.27723	0.55532	0.19209	1.3889	0.027877	0.59163	0.16487	0.64026
CAND1		2	-0.3848	-3.835	0.16145	0.77528	0.00012559	0.0045782	0.19184	1.4686	0.028037	0.59239	0.14193	0.62032
ACAT1		2	0.10285	1.188	0.073237	0.56422	0.23484	0.51424	0.19175	1.702	0.02809	0.59239	0.088755	0.5431
ZIC4		2	0.088745	1.032	0.1308	0.72304	0.30208	0.57682	0.1916	1.7129	0.02825	0.59284	0.086732	0.53839
TRIM27		2	-0.022958	-0.40784	0.85651	0.99839	0.68339	0.8439	0.19141	2.614	0.02841	0.5942	0.0089479	0.26271
USP46		2	-0.085954	-1.6662	0.55743	0.99839	0.095675	0.3513	0.19133	2.8498	0.028517	0.59489	0.004375	0.21318
ACOX1		2	0.082826	1.084	0.1622	0.77628	0.27835	0.55581	0.19113	1.924	0.02857	0.59489	0.054352	0.46927
RBM12		2	-0.38598	-3.2146	0.16076	0.77433	0.0013062	0.018821	0.19079	1.2189	0.02873	0.59756	0.2229	0.70093
OPN5		2	-0.034626	-0.5627	0.77672	0.99839	0.57364	0.77896	0.19062	2.3811	0.028836	0.59911	0.017262	0.3258
EDAR		2	-0.021613	-0.40942	0.86706	0.99839	0.68223	0.84339	0.19042	2.7705	0.02889	0.59956	0.0055965	0.23025
CD6		2	-0.015639	-0.3081	0.91072	0.99839	0.75801	0.88518	0.19024	2.8837	0.029103	0.60022	0.0039303	0.20581
TMPRSS13		2	-0.0019916	-0.035395	0.97004	0.99839	0.97176	0.98766	0.18997	2.5939	0.029103	0.60022	0.0094901	0.26663
NPRL2		2	-0.43895	-4.0856	0.1227	0.70749	4.3971e-05	0.0026799	0.18996	1.3566	0.029103	0.60022	0.17492	0.65068
IGSF9B		2	-0.043862	-0.68515	0.72187	0.99839	0.49325	0.72537	0.18988	2.2809	0.02921	0.60022	0.022556	0.35257
RAB3A		2	-0.034154	-0.66222	0.77992	0.99839	0.50783	0.73662	0.18988	2.829	0.02921	0.60022	0.0046697	0.21902
CCDC38		2	-0.03252	-0.40734	0.79026	0.99839	0.68376	0.84411	0.18959	1.8259	0.029529	0.60349	0.067863	0.50346
ORM1		2	-0.079396	-1.7224	0.5771	0.99839	0.084996	0.33119	0.18958	3.1618	0.029529	0.60349	0.001568	0.15309
IVD		2	0.11801	1.2842	0.035819	0.40095	0.19906	0.48091	0.18954	1.5854	0.029529	0.60349	0.11289	0.57682
SULT2A1		2	-0.044174	-0.86755	0.72	0.99839	0.38564	0.64412	0.18925	2.8586	0.029689	0.60365	0.0042545	0.21113
EXOC6		2	-0.30955	-3.3882	0.22504	0.84322	0.0007035	0.012463	0.18921	1.5916	0.029796	0.60365	0.11147	0.57524
LDB1		2	-0.91189	-4.7038	0.0071958	0.19081	2.5543e-06	0.00060486	0.18914	0.74257	0.029849	0.60365	0.45774	0.84416
EMC7		2	-0.58102	-3.3421	0.055701	0.5036	0.00083147	0.013839	0.18901	0.83136	0.029902	0.60365	0.40577	0.81974
OR4D6		2	0.039075	0.69927	0.5367	0.99839	0.48438	0.71958	0.189	2.6004	0.029902	0.60365	0.0093114	0.26633
NFYC		2	-0.16698	-1.303	0.39262	0.9771	0.19257	0.47378	0.18896	1.1277	0.029902	0.60365	0.25945	0.72986
SAV1		2	-0.0086454	-0.15151	0.96988	0.99839	0.87957	0.9443	0.18889	2.5466	0.029956	0.60365	0.010878	0.28385
CFAP45		2	-0.021104	-0.37355	0.8708	0.99839	0.70874	0.85854	0.18857	2.566	0.030222	0.60554	0.010288	0.27684
HSD17B7		2	0.033	0.46052	0.60519	0.99839	0.64514	0.82292	0.18821	2.0188	0.030276	0.60554	0.043513	0.44708
PGPEP1		2	-0.0037455	-0.056791	0.98566	0.99839	0.95471	0.97978	0.188	2.1912	0.030542	0.61022	0.028437	0.37657
ANKRD13C		2	0.03914	0.68587	0.53601	0.99839	0.4928	0.72537	0.18774	2.5257	0.030649	0.61146	0.011546	0.29076
VIPAS39		2	-0.064034	-1.2466	0.62955	0.99839	0.21255	0.49313	0.18772	2.8085	0.030702	0.61146	0.004977	0.22349
CZIB		2	-0.046077	-0.72946	0.70945	0.99839	0.46572	0.70645	0.18764	2.2851	0.030702	0.61146	0.022306	0.35151
CC2D2B		2	-0.0050858	-0.078988	0.99696	0.99963	0.93704	0.97244	0.18751	2.2403	0.030755	0.61188	0.02507	0.36211
TIPRL		2	-1.3435	-4.4059	0.0013859	0.12683	1.0534e-05	0.0012347	0.18748	0.46838	0.030809	0.61229	0.63951	0.91284
MRPL58		2	-0.53405	-3.6087	0.073024	0.56391	0.00030773	0.0074303	0.18742	0.96944	0.030862	0.6127	0.33232	0.77711
POGLUT1		2	0.03025	0.48971	0.63691	0.99839	0.62434	0.81049	0.18708	2.3285	0.031182	0.61555	0.019884	0.34509
PRDM8		2	0.018537	0.31469	0.7635	0.99839	0.75299	0.88306	0.18698	2.4397	0.031182	0.61555	0.014698	0.30983
NODAL		2	0.0019819	0.0315	0.93188	0.99839	0.97487	0.98852	0.18692	2.2838	0.031182	0.61555	0.022385	0.35232
PLAAT4		2	-0.011616	-0.23055	0.94515	0.99839	0.81766	0.91687	0.18679	2.8501	0.031235	0.61555	0.0043703	0.21318
GDPD1		2	0.012171	0.23754	0.83274	0.99839	0.81224	0.9145	0.18659	2.8004	0.031235	0.61555	0.0051045	0.22387
GLRX2		2	-0.1047	-1.9704	0.50941	0.99839	0.04879	0.24989	0.18646	2.6991	0.031342	0.61602	0.006953	0.24612
CDH11		2	0.0031263	0.054126	0.92117	0.99839	0.95684	0.98078	0.18638	2.4792	0.031342	0.61602	0.013169	0.29911
CRYBB3		2	0.039409	0.53522	0.53345	0.99839	0.59249	0.79167	0.18594	1.9412	0.031448	0.61602	0.05223	0.4656
SNCA		2	0.088956	1.0759	0.12984	0.7207	0.28199	0.55895	0.18584	1.7259	0.031448	0.61602	0.084368	0.53353
SAMD9L		2	0.053985	0.58638	0.38543	0.97497	0.55762	0.7679	0.18582	1.5512	0.031448	0.61602	0.12086	0.58789
CHRNA5		2	0.023399	0.40909	0.71217	0.99839	0.68247	0.84352	0.18556	2.4926	0.031555	0.61602	0.012679	0.2944
BIN2		2	0.0041294	0.078677	0.91168	0.99839	0.93729	0.9725	0.18536	2.7157	0.031555	0.61602	0.0066145	0.2435
ZP4		2	-0.065511	-1.3708	0.62459	0.99839	0.17044	0.45208	0.18535	2.9839	0.031555	0.61602	0.0028463	0.18574
BZW2		2	-0.14591	-3.0096	0.42732	0.98853	0.0026155	0.030554	0.18532	2.9367	0.031555	0.61602	0.0033167	0.19428
MRPL46		2	-0.62967	-3.6428	0.039337	0.41718	0.00026964	0.0067993	0.18523	0.81734	0.031661	0.61682	0.41374	0.82568
NKX2-3		2	-0.079067	-1.1763	0.57779	0.99839	0.23949	0.51936	0.18514	2.1153	0.031715	0.61722	0.034404	0.40657
IBTK		2	0.036074	0.5094	0.57007	0.99839	0.61047	0.80238	0.18497	2.0092	0.031821	0.61801	0.044518	0.45127
FAM171A2		2	0.072105	0.74707	0.22952	0.84948	0.45502	0.69812	0.18477	1.4714	0.031928	0.61944	0.14119	0.61975
GJB7		2	-0.0211	-0.42006	0.8708	0.99839	0.67444	0.83841	0.18452	2.8232	0.032194	0.62397	0.0047554	0.22028
ATP6V0D1		2	-0.37735	-1.9329	0.16721	0.78648	0.053248	0.26056	0.18435	0.72184	0.032354	0.62411	0.47039	0.85013
HAVCR1		2	-0.042016	-1.0588	0.7328	0.99839	0.28971	0.56482	0.18421	3.5676	0.032408	0.62411	0.00036032	0.085569
DVL2		2	-0.052128	-1.1112	0.68157	0.99839	0.26648	0.54518	0.18403	3.018	0.032568	0.62411	0.0025442	0.18057
TCF7L1		2	0.029755	0.46582	0.64202	0.99839	0.64135	0.8207	0.18399	2.212	0.032568	0.62411	0.026968	0.37175
SFTPA1		2	-0.032468	-0.7286	0.79063	0.99839	0.46625	0.70663	0.18388	3.173	0.032568	0.62411	0.0015085	0.15305
HNRNPF		2	-0.064023	-1.7274	0.6296	0.99839	0.084089	0.32927	0.1838	3.8144	0.032674	0.62487	0.00013651	0.072207
RESP18		2	-0.0035922	-0.066044	0.98396	0.99839	0.94734	0.9765	0.18359	2.5936	0.032834	0.62602	0.0094975	0.26663
GLCE		2	-0.057132	-1.2425	0.65844	0.99839	0.21405	0.49489	0.18348	3.0669	0.032834	0.62602	0.0021628	0.16855
AGR3		2	-0.044741	-0.58311	0.71659	0.99839	0.55982	0.76891	0.18326	1.8357	0.032887	0.6264	0.066409	0.49996
OLFM4		2	-0.009116	-0.18181	0.96669	0.99839	0.85573	0.93425	0.18299	2.8068	0.033047	0.62727	0.0050039	0.22352
PARVB		2	-0.073954	-1.125	0.59448	0.99839	0.26058	0.54039	0.18293	2.1381	0.033101	0.62727	0.032507	0.39939
CRTC2		2	-0.088658	-1.1334	0.54976	0.99839	0.25706	0.53686	0.1828	1.7939	0.033207	0.62802	0.072821	0.5149
SOAT1		2	-0.015434	-0.23714	0.91205	0.99839	0.81255	0.91463	0.18279	2.1592	0.033207	0.62802	0.030838	0.3911
TEKT2		2	-0.077913	-1.1748	0.58142	0.99839	0.24006	0.51987	0.1825	2.1158	0.033474	0.629	0.034364	0.40654
TFAP2B		2	-0.10407	-1.6625	0.51085	0.99839	0.096409	0.35272	0.18248	2.2418	0.033474	0.629	0.024976	0.36211
WDTC1		2	0.039039	0.5471	0.53696	0.99839	0.58431	0.78606	0.18232	1.9639	0.033474	0.629	0.049539	0.46089
IL36B		2	-0.061562	-1.3507	0.64037	0.99839	0.17678	0.45861	0.18225	3.0729	0.033527	0.629	0.0021199	0.16855
BBX		2	0.10426	1.175	0.068653	0.55184	0.24001	0.51987	0.18224	1.5794	0.033527	0.629	0.11425	0.5791
ABRAXAS2		2	0.037148	0.53962	0.55791	0.99839	0.58946	0.78935	0.18219	2.0354	0.033527	0.629	0.041807	0.43952
NPLOC4		2	-0.64625	-3.6885	0.035446	0.39892	0.0002256	0.0062517	0.18211	0.79388	0.03358	0.62937	0.42727	0.83182
TNMD		2	0.02939	0.48528	0.64602	0.99839	0.62748	0.81239	0.18199	2.309	0.033687	0.62985	0.020941	0.34559
THRAP3		2	-0.096548	-1.7565	0.52812	0.99839	0.078999	0.3199	0.18178	2.5403	0.034007	0.63357	0.011075	0.28666
GDNF		2	-0.10905	-2.184	0.49949	0.99839	0.02896	0.18032	0.18173	2.8001	0.034113	0.63366	0.0051087	0.22387
ZNF212		2	-0.07649	-1.3565	0.58622	0.99839	0.17494	0.45712	0.1817	2.4742	0.034113	0.63366	0.013352	0.29992
FAM166B		2	0.037464	0.58582	0.55434	0.99839	0.55799	0.76816	0.1817	2.1845	0.034113	0.63366	0.028926	0.37956
NOS2		2	0.020339	0.37666	0.74452	0.99839	0.70642	0.85763	0.18153	2.5842	0.03438	0.63672	0.0097608	0.26896
BPNT1		2	-0.077156	-1.7521	0.58382	0.99839	0.07976	0.32146	0.18146	3.17	0.03438	0.63672	0.0015242	0.15305
SNRPE		2	-0.76973	-3.5212	0.015618	0.26905	0.00042966	0.0090775	0.18144	0.63237	0.03438	0.63672	0.52714	0.87331
PEX7		2	-0.37615	-3.7383	0.16795	0.78696	0.00018526	0.0056791	0.18136	1.3833	0.034486	0.63807	0.16658	0.64158
FBXO39		2	0.036422	0.58002	0.56591	0.99839	0.5619	0.77014	0.181	2.2161	0.03486	0.64244	0.026688	0.3706
ACRV1		2	-0.063689	-1.1512	0.6311	0.99839	0.24965	0.52823	0.18066	2.5087	0.035233	0.64712	0.012117	0.29143
E2F5		2	-0.041719	-0.77081	0.7344	0.99839	0.44082	0.68814	0.18066	2.5652	0.035179	0.64712	0.010313	0.27684
GABRR3		2	-0.0065118	-0.15159	0.98982	0.99839	0.87951	0.94429	0.18063	3.2327	0.035286	0.64712	0.001226	0.14257
FBXO30		2	0.038841	0.6719	0.53904	0.99839	0.50165	0.73133	0.18055	2.4018	0.035286	0.64712	0.016314	0.31944
PDYN		2	-0.05277	-1.2772	0.67827	0.99839	0.20155	0.48317	0.18001	3.3473	0.035659	0.65141	0.00081602	0.12247
NEK4		2	0.026801	0.43121	0.67539	0.99839	0.66632	0.83399	0.17976	2.2234	0.035872	0.65213	0.02619	0.36859
ARRB1		2	0.048241	0.71354	0.44171	0.99211	0.47551	0.71364	0.1797	2.0424	0.035979	0.65344	0.041113	0.43859
GPSM2		2	-0.015915	-0.30449	0.90885	0.99839	0.76075	0.88631	0.17967	2.6436	0.036032	0.65377	0.008202	0.25559
GPAT4		2	0.46948	1.4732	0	0	0.14069	0.41522	0.17962	0.43288	0.036139	0.65444	0.6651	0.92045
C6orf223		2	-0.032213	-0.76326	0.7925	0.99839	0.44531	0.69115	0.17949	3.2702	0.036299	0.6567	0.0010747	0.13716
PLA2G4D		2	0.00055556	0.01163	0.94734	0.99839	0.99072	0.99555	0.1793	2.8864	0.036459	0.65706	0.0038965	0.20581
MYC		2	-1.2633	-3.4588	0.0019189	0.13738	0.00054249	0.010449	0.17925	0.38554	0.036459	0.65706	0.69984	0.93105
METTL18		2	0.063246	0.88005	0.29993	0.91288	0.37883	0.63909	0.1792	1.9179	0.036459	0.65706	0.055128	0.47001
NRK		2	0.12545	1.4253	0.025105	0.33739	0.15408	0.43189	0.17917	1.5647	0.036512	0.65739	0.11765	0.58195
MYOZ1		2	-0.093225	-1.9511	0.53691	0.99839	0.051044	0.25482	0.17912	2.8809	0.036619	0.65805	0.0039654	0.20581
HAGH		2	-0.16166	-2.7779	0.40078	0.98213	0.0054719	0.052819	0.17898	2.3652	0.036778	0.65966	0.01802	0.33053
DDX53		2	0.039876	0.6333	0.52876	0.99839	0.52654	0.74922	0.1787	2.1819	0.036992	0.66008	0.029117	0.38092
ZBTB34		2	-0.1556	-2.3888	0.41133	0.98352	0.016903	0.12283	0.17863	2.1066	0.037045	0.66008	0.035153	0.41014
ARHGAP20		2	-0.03799	-0.70164	0.75566	0.99839	0.48291	0.7181	0.17841	2.5325	0.037098	0.66008	0.011326	0.28928
INO80D		2	-0.16953	-3.0117	0.38895	0.97611	0.0025975	0.030391	0.1784	2.4379	0.037098	0.66008	0.014775	0.31021
MTERF1		2	0.0024879	0.035172	0.92788	0.99839	0.97194	0.98766	0.17829	1.9385	0.037258	0.66008	0.052566	0.4656
SV2B		2	-0.015802	-0.33657	0.90971	0.99839	0.73644	0.87379	0.17822	2.9209	0.037311	0.66008	0.0034904	0.19843
TMEM119		2	-0.063738	-1.1757	0.63088	0.99839	0.2397	0.51947	0.17821	2.5274	0.037311	0.66008	0.011491	0.29076
NDUFB7		2	-1.0379	-4.3973	0.0041043	0.15524	1.0961e-05	0.0012616	0.17818	0.57073	0.037311	0.66008	0.56818	0.88794
SLC15A2		2	-0.026724	-0.46373	0.82943	0.99839	0.64284	0.82134	0.17771	2.3716	0.037738	0.66052	0.017709	0.32893
FAIM		2	0.063297	0.87318	0.2994	0.91263	0.38256	0.64173	0.17765	1.8851	0.037791	0.66052	0.059422	0.48221
ATAD3C		2	0.02215	0.40469	0.72539	0.99839	0.6857	0.84563	0.17763	2.497	0.037844	0.66052	0.012525	0.2944
MBNL3		2	-0.072168	-1.4298	0.60077	0.99839	0.15278	0.43086	0.17759	2.707	0.037898	0.66052	0.0067899	0.24358
FIBP		2	0.14814	1.529	0.0085283	0.20752	0.12626	0.3967	0.17758	1.4098	0.037898	0.66052	0.1586	0.6343
EPS15		2	0.0092936	0.15203	0.86285	0.99839	0.87916	0.94421	0.17755	2.2342	0.038004	0.66052	0.02547	0.36366
CACYBP		2	-0.037281	-0.64846	0.75993	0.99839	0.51669	0.74255	0.17751	2.3713	0.038111	0.66052	0.017725	0.32893
CMAS		2	-0.37469	-3.7081	0.16939	0.79094	0.00020885	0.0060707	0.17744	1.3485	0.038164	0.66052	0.1775	0.65289
MAF1		2	-0.436	-3.904	0.12441	0.71029	9.4615e-05	0.0039446	0.1774	1.2182	0.038164	0.66052	0.22317	0.70128
CDCA5		2	-0.19923	-1.7039	0.3487	0.95379	0.088392	0.33779	0.17736	1.1619	0.038164	0.66052	0.24529	0.72123
C6orf201		2	0.069811	0.99024	0.24695	0.86695	0.32206	0.59358	0.17734	1.9342	0.038164	0.66052	0.053084	0.46713
KCNA4		2	-0.066632	-1.0612	0.62086	0.99839	0.28862	0.56386	0.17731	2.1676	0.038164	0.66052	0.030189	0.38819
COQ7		2	-0.83228	-4.9175	0.010927	0.22619	8.766e-07	0.00034991	0.1773	0.79917	0.038164	0.66052	0.42419	0.83146
AMIGO2		2	0.024374	0.42617	0.70092	0.99839	0.66999	0.83522	0.17729	2.3832	0.038164	0.66052	0.017165	0.32495
SPATA6L		2	0.023915	0.30728	0.70647	0.99839	0.75863	0.88556	0.17726	1.7515	0.038164	0.66052	0.079867	0.52363
COMMD2		2	-0.10557	-1.765	0.50722	0.99839	0.077572	0.31676	0.17717	2.2777	0.038271	0.66114	0.022744	0.35293
GRK4		2	0.0062736	0.11629	0.89222	0.99839	0.90742	0.95642	0.17695	2.5223	0.038377	0.66176	0.011659	0.29098
OR4A5		2	-0.025162	-0.34116	0.84111	0.99839	0.73298	0.87216	0.17682	1.8385	0.038591	0.66278	0.065991	0.49825
BRWD1		2	-0.15634	-2.7216	0.41021	0.98352	0.0064968	0.05969	0.17674	2.3655	0.038751	0.66278	0.018004	0.33053
ZNF34		2	-0.06453	-1.3332	0.62779	0.99839	0.18245	0.46356	0.17671	2.8091	0.038804	0.66278	0.0049673	0.22349
IQGAP3		2	-0.013938	-0.20525	0.92484	0.99839	0.83737	0.92631	0.17656	1.9986	0.038911	0.66278	0.045655	0.45331
UROS		2	-0.54399	-3.1795	0.069612	0.55693	0.0014752	0.020516	0.17653	0.79086	0.038911	0.66278	0.42903	0.83182
DYNLT3		2	0.019208	0.34703	0.75636	0.99839	0.72857	0.86912	0.1765	2.4524	0.038911	0.66278	0.014192	0.30582
KCTD5		2	-0.0045926	-0.079764	0.99275	0.99839	0.93642	0.97214	0.17647	2.358	0.038964	0.66278	0.018373	0.33304
SLC22A2		2	0.042703	0.71029	0.49965	0.99839	0.47753	0.71459	0.17643	2.2564	0.038964	0.66278	0.024043	0.35893
N4BP2L2		2	-0.077284	-1.2158	0.58344	0.99839	0.22406	0.50541	0.17636	2.1346	0.038964	0.66278	0.032796	0.40042
NPTX1		2	-0.029937	-0.4855	0.80785	0.99839	0.62732	0.81239	0.17622	2.1984	0.039124	0.66278	0.027922	0.3741
MFSD8		2	0.10356	1.1036	0.071212	0.5604	0.26976	0.54863	0.17598	1.4421	0.039337	0.66278	0.14929	0.62572
SCAF4		2	-0.37652	-3.4895	0.16758	0.7867	0.00048393	0.0097209	0.17597	1.2515	0.039337	0.66278	0.21076	0.68985
COQ5		2	-0.59192	-3.9451	0.05133	0.48416	7.9776e-05	0.0035851	0.17595	0.89518	0.03939	0.66278	0.37069	0.80249
NKG7		2	-0.015562	-0.28402	0.9112	0.99839	0.77639	0.89433	0.17593	2.4652	0.03939	0.66278	0.013695	0.30263
ZNF773		2	-0.033293	-0.69263	0.78509	0.99839	0.48854	0.72277	0.17592	2.8155	0.03939	0.66278	0.0048709	0.22288
VWCE		2	0.0080994	0.15287	0.87559	0.99839	0.8785	0.94382	0.17554	2.5456	0.040083	0.66901	0.010908	0.28423
DACH1		2	-0.24383	-3.0307	0.29135	0.90827	0.0024403	0.029179	0.17536	1.6726	0.04019	0.66901	0.094411	0.55284
SLCO2A1		2	0.019073	0.27665	0.75758	0.99839	0.78205	0.89792	0.17536	1.9552	0.04019	0.66901	0.050564	0.46164
LYPD6B		2	0.052301	0.59191	0.40126	0.98213	0.55391	0.76563	0.17533	1.5256	0.04019	0.66901	0.1271	0.59549
PLEKHM3		2	0.077441	0.91748	0.19498	0.81871	0.35889	0.62258	0.17517	1.5948	0.040296	0.66901	0.11076	0.57524
CYP4F3		2	-0.05716	-1.0844	0.65817	0.99839	0.27821	0.55574	0.17516	2.5541	0.040296	0.66901	0.010645	0.28079
UPF3B		2	-0.10169	-1.8318	0.51532	0.99839	0.066985	0.29521	0.17504	2.4241	0.040403	0.66901	0.015345	0.31394
THAP5		2	0.037048	0.54705	0.55925	0.99839	0.58434	0.78606	0.17495	1.9846	0.04051	0.66901	0.047184	0.45554
NME8		2	-0.0636	-1.3624	0.63174	0.99839	0.17306	0.4549	0.17494	2.8812	0.04051	0.66901	0.0039612	0.20581
OR4A16		2	-0.021392	-0.48139	0.86861	0.99839	0.63024	0.81455	0.17494	3.0269	0.04051	0.66901	0.0024704	0.17927
GTSE1		2	-0.22755	-2.6602	0.31006	0.92381	0.0078094	0.068476	0.17488	1.5681	0.04051	0.66901	0.11686	0.58137
PCGF2		2	-0.021688	-0.33868	0.86637	0.99839	0.73485	0.87312	0.17455	2.0969	0.040723	0.67076	0.036003	0.41586
VIP		2	0.085587	1.1495	0.14669	0.75068	0.25033	0.52869	0.17455	1.8018	0.040723	0.67076	0.071583	0.51264
SNX13		2	0.044571	0.67756	0.47839	0.99839	0.49805	0.7287	0.17453	2.0401	0.040723	0.67076	0.041339	0.43879
FAM43A		2	0.014692	0.23643	0.803	0.99839	0.8131	0.91466	0.17426	2.1545	0.041149	0.6766	0.031198	0.39229
ITIH2		2	0.0061927	0.093571	0.89265	0.99839	0.92545	0.96672	0.17415	2.0228	0.041309	0.6777	0.04309	0.44633
TRDMT1		2	-0.0078398	-0.14181	0.97745	0.99839	0.88723	0.94732	0.17412	2.4234	0.041309	0.6777	0.015377	0.31426
CRY2		2	0.064723	0.81306	0.28746	0.90827	0.41618	0.66895	0.17402	1.6813	0.041416	0.6777	0.092713	0.55053
WNT6		2	0.030937	0.42633	0.62811	0.99839	0.66987	0.83522	0.17399	1.8432	0.041469	0.6777	0.065294	0.49697
DTL		2	-0.43574	-1.6076	0.12483	0.71112	0.10793	0.37146	0.17386	0.48137	0.041682	0.67792	0.63025	0.90951
ZBTB10		2	-0.1053	-1.6855	0.5077	0.99839	0.09189	0.34444	0.17382	2.139	0.041682	0.67792	0.032437	0.39931
HHIP		2	0.027399	0.42114	0.66883	0.99839	0.67366	0.83779	0.17342	2.0505	0.042109	0.68103	0.040311	0.4348
INSL6		2	-0.05521	-1.0859	0.66638	0.99839	0.27754	0.55558	0.17341	2.6215	0.042109	0.68103	0.0087542	0.26153
RAB20		2	-0.0082076	-0.15405	0.97351	0.99839	0.87757	0.94325	0.17339	2.5029	0.042109	0.68103	0.012317	0.29192
OSBP2		2	0.04551	0.69791	0.46895	0.99839	0.48524	0.72018	0.17317	2.0424	0.042428	0.68263	0.041109	0.43859
LYL1		2	-0.27557	-2.57	0.25777	0.87943	0.010169	0.083491	0.17311	1.2389	0.042428	0.68263	0.2154	0.69354
USP2		2	0.054402	0.68892	0.38186	0.97403	0.49087	0.7239	0.17305	1.6842	0.042428	0.68263	0.092138	0.54946
MORC1		2	0.020864	0.34075	0.73882	0.99839	0.73329	0.87231	0.17304	2.1729	0.042428	0.68263	0.029788	0.38567
IL1R1		2	-0.012993	-0.20991	0.93263	0.99839	0.83374	0.9242	0.17299	2.1498	0.042482	0.68263	0.031572	0.39515
PRORY		2	-0.018741	-0.48784	0.88775	0.99839	0.62567	0.81148	0.17298	3.4637	0.042482	0.68263	0.00053284	0.10523
NPAS1		2	0.034631	0.53035	0.58691	0.99839	0.59587	0.79364	0.17289	2.0338	0.042535	0.68263	0.041974	0.43952
ACOT6		2	-0.01166	-0.1918	0.94483	0.99839	0.8479	0.93001	0.17288	2.1854	0.042535	0.68263	0.028856	0.37956
DCLRE1B		2	-0.63001	-4.3528	0.039337	0.41718	1.3438e-05	0.0014006	0.17282	0.91291	0.042535	0.68263	0.36129	0.79697
SPEF2		2	-0.0046596	-0.066035	0.99323	0.99839	0.94735	0.9765	0.17273	1.8822	0.042642	0.68376	0.059811	0.48367
STK17A		2	0.0038395	0.066659	0.9144	0.99839	0.94685	0.9764	0.17268	2.3058	0.042802	0.68457	0.021122	0.34603
SLCO1B3		2	-0.028867	-0.45097	0.81499	0.99839	0.65201	0.82695	0.17258	2.0743	0.042908	0.68569	0.038051	0.42503
DUSP5		2	-0.012031	-0.23257	0.94142	0.99839	0.8161	0.91627	0.17255	2.5663	0.042961	0.68596	0.01028	0.27684
NADK		2	-0.36055	-3.5399	0.18123	0.80607	0.00040033	0.0087945	0.17243	1.2993	0.043281	0.68872	0.19383	0.67224
POLR3A		2	-0.8964	-3.7035	0.0076755	0.19486	0.00021267	0.0060936	0.17242	0.54174	0.043281	0.68872	0.58799	0.89628
JSRP1		2	-0.0047207	-0.080064	0.9936	0.99839	0.93619	0.97204	0.17241	2.2484	0.043281	0.68872	0.024548	0.36211
FTH1		2	-0.22461	-2.7388	0.31422	0.92747	0.0061655	0.057548	0.1721	1.6105	0.043814	0.69426	0.10729	0.57004
TCERG1L		2	-0.027739	-0.6473	0.82224	0.99839	0.51744	0.74291	0.1721	3.0884	0.043814	0.69426	0.0020126	0.16634
CARD14		2	-0.018047	-0.38758	0.89244	0.99839	0.69832	0.85374	0.17183	2.8389	0.043974	0.69521	0.0045267	0.21555
ERGIC2		2	0.053648	0.76167	0.38868	0.97611	0.44626	0.69135	0.17176	1.875	0.044028	0.69521	0.060796	0.4858
C20orf96		2	-0.023978	-0.49983	0.84963	0.99839	0.61719	0.8056	0.17171	2.7525	0.044081	0.69521	0.0059149	0.235
GGA2		2	0.069103	1.0387	0.2518	0.87239	0.29894	0.57387	0.17169	1.9848	0.044081	0.69521	0.047169	0.45554
KRTAP19-4		2	0.033603	0.61792	0.5989	0.99839	0.53663	0.75476	0.17159	2.4253	0.044134	0.69521	0.015296	0.31394
TF		2	0.041709	0.56823	0.50978	0.99839	0.56988	0.77649	0.17158	1.7973	0.044187	0.69547	0.072295	0.5141
WASHC5		2	-0.30405	-2.9325	0.23026	0.8508	0.0033624	0.037278	0.1714	1.269	0.044454	0.69732	0.20446	0.68265
KDR		2	-0.24062	-2.5892	0.29401	0.90827	0.0096207	0.080113	0.17123	1.4161	0.044774	0.7005	0.15673	0.63177
OR5V1		2	-0.15229	-2.9535	0.41608	0.98352	0.0031424	0.035365	0.17119	2.5504	0.044827	0.7005	0.010759	0.28201
PELO		2	-0.55054	-3.6801	0.066521	0.54355	0.00023316	0.0063395	0.17114	0.87697	0.044987	0.70158	0.3805	0.80708
GPC1		2	-0.011312	-0.25289	0.9476	0.99839	0.80035	0.9082	0.17105	2.9392	0.045253	0.70398	0.0032907	0.19428
TERB2		2	-0.034711	-0.65272	0.77618	0.99839	0.51393	0.74072	0.17062	2.4688	0.045733	0.70748	0.013557	0.30135
GPR31		2	0.026171	0.4899	0.68141	0.99839	0.6242	0.81039	0.17062	2.4565	0.045733	0.70748	0.01403	0.30512
DUSP16		2	0.079113	0.97162	0.18554	0.80873	0.33124	0.60103	0.17044	1.6091	0.045893	0.70748	0.1076	0.57059
FOXI1		2	-0.061144	-1.1384	0.6417	0.99839	0.25495	0.53454	0.17043	2.4414	0.045893	0.70748	0.014631	0.30933
LAMP3		2	0.033916	0.51709	0.5956	0.99839	0.60509	0.79916	0.17037	1.998	0.045893	0.70748	0.045716	0.45331
KCNIP1		2	0.017965	0.33323	0.76915	0.99839	0.73896	0.87499	0.17033	2.4306	0.045893	0.70748	0.015074	0.31174
MDH1		2	-0.017279	-0.28052	0.89905	0.99839	0.77908	0.89604	0.17023	2.1256	0.046053	0.70813	0.033536	0.40198
CLEC19A		2	-0.036468	-0.67046	0.76542	0.99839	0.50257	0.73207	0.17013	2.4065	0.046266	0.70813	0.016106	0.31906
TMEM59L		2	-0.01875	-0.30291	0.88775	0.99839	0.76196	0.8869	0.17005	2.1128	0.046319	0.70813	0.034621	0.40773
ZMYND11		2	0.14292	1.4798	0.010554	0.22398	0.13893	0.4131	0.17003	1.3538	0.046319	0.70813	0.17582	0.6511
NDN		2	0.0085202	0.15664	0.87133	0.99839	0.87553	0.94228	0.16996	2.4038	0.046426	0.70813	0.016227	0.31906
HLA-G		2	-0.020889	-0.33492	0.87234	0.99839	0.73769	0.87427	0.16991	2.0948	0.046426	0.70813	0.036193	0.41632
BCLAF3		2	0.04175	0.73453	0.50946	0.99839	0.46262	0.70444	0.1698	2.2979	0.046426	0.70813	0.021566	0.34762
KANK4		2	0.050115	0.87163	0.42178	0.98641	0.38341	0.64233	0.16971	2.2702	0.046426	0.70813	0.023197	0.35556
PLAA		2	0.061336	0.68159	0.31629	0.92922	0.4955	0.72724	0.16971	1.4491	0.046426	0.70813	0.14731	0.62483
PPIC		2	-0.068008	-1.387	0.61564	0.99839	0.16544	0.44632	0.1696	2.6584	0.046426	0.70813	0.0078508	0.25233
ZNF142		2	-0.01658	-0.31374	0.90374	0.99839	0.75372	0.88324	0.16949	2.4629	0.046533	0.7086	0.013781	0.3031
COL10A1		2	0.040006	0.65934	0.52748	0.99839	0.50968	0.73787	0.16947	2.147	0.046639	0.70965	0.031795	0.39593
SPRED2		2	0.074656	1.0787	0.21177	0.83484	0.28071	0.55792	0.16938	1.8823	0.046693	0.70989	0.059794	0.48367
NDC80		2	-1.0925	-2.778	0.0032514	0.14319	0.005469	0.052819	0.16932	0.33728	0.046799	0.71036	0.7359	0.94332
CDC42SE1		2	0.011715	0.1978	0.83817	0.99839	0.8432	0.92794	0.16919	2.1971	0.046959	0.71221	0.028014	0.3741
GRAMD2A		2	-0.0009144	-0.013793	0.96114	0.99839	0.989	0.99462	0.16904	1.9612	0.047172	0.71394	0.04986	0.46104
FKBP10		2	0.012428	0.21447	0.83002	0.99839	0.83018	0.92258	0.16902	2.2437	0.047226	0.71394	0.024854	0.36211
AFG1L		2	0.0046956	0.088049	0.90582	0.99839	0.92984	0.969	0.16895	2.4373	0.047332	0.71498	0.014799	0.31021
ALG13		2	-0.98275	-4.0533	0.0053835	0.17504	5.0502e-05	0.0029105	0.16869	0.52573	0.047919	0.72115	0.59908	0.89958
FGFR1OP2		2	-0.090655	-1.6859	0.54432	0.99839	0.091811	0.34439	0.16867	2.4095	0.047919	0.72115	0.015973	0.3188
BVES		2	0.068235	0.86064	0.25852	0.8799	0.38944	0.64671	0.16861	1.6345	0.047972	0.72115	0.10215	0.56273
ZNF778		2	-0.047608	-0.93048	0.70177	0.99839	0.35212	0.6174	0.16858	2.535	0.047972	0.72115	0.011246	0.2888
MEPCE		2	-1.0568	-4.7289	0.0037844	0.15106	2.2578e-06	0.00056479	0.16855	0.57679	0.048078	0.72192	0.56408	0.88628
CHRDL1		2	0.080134	1.2763	0.17899	0.80282	0.20185	0.48326	0.16839	2.062	0.048185	0.72192	0.039203	0.43075
TSPAN19		2	-0.055647	-1.2131	0.66452	0.99839	0.2251	0.50631	0.16836	2.8218	0.048185	0.72192	0.004776	0.22062
C9orf153		2	0.062291	0.7707	0.30777	0.92183	0.44088	0.68814	0.1681	1.5982	0.048452	0.72192	0.10999	0.57449
GSTM4		2	-0.065761	-1.3656	0.62369	0.99839	0.17207	0.45377	0.16809	2.6858	0.048505	0.72192	0.0072364	0.24707
TBATA		2	0.048849	0.72594	0.43484	0.98945	0.46788	0.708	0.16805	1.9198	0.048505	0.72192	0.054885	0.46973
RBM47		2	-0.01271	-0.27068	0.9354	0.99839	0.78664	0.90088	0.16802	2.7517	0.048505	0.72192	0.005928	0.235
GGN		2	-0.028326	-0.56015	0.8184	0.99839	0.57537	0.78001	0.16797	2.5541	0.048558	0.72192	0.010646	0.28079
RPL13		2	-1.2945	-3.8699	0.0015458	0.13488	0.0001089	0.0042174	0.1679	0.39155	0.048718	0.72192	0.69539	0.92961
DACT1		2	-0.17909	-2.7245	0.37541	0.97118	0.0064402	0.059402	0.16788	1.9648	0.048718	0.72192	0.049432	0.46089
ALOX5AP		2	0.038547	0.4804	0.54198	0.99839	0.63094	0.81503	0.16787	1.6089	0.048718	0.72192	0.10764	0.57059
SUB1		2	-0.22065	-2.9038	0.31923	0.92976	0.0036863	0.039769	0.16766	1.6922	0.048931	0.72192	0.090616	0.54609
LCMT2		2	0.053113	0.84504	0.39316	0.9771	0.39809	0.65388	0.16752	2.0498	0.048931	0.72192	0.040387	0.4348
NDRG1		2	-0.14232	-2.1887	0.43345	0.98906	0.02862	0.1791	0.16751	1.9812	0.048931	0.72192	0.047565	0.45763
PROC		2	0.051395	0.86362	0.41096	0.98352	0.3878	0.64548	0.16728	2.1612	0.048985	0.72192	0.030681	0.3911
ZNF76		2	-0.034644	-0.57364	0.77666	0.99839	0.56621	0.77369	0.16726	2.1297	0.048985	0.72192	0.033198	0.40098
RPS6KA1		2	-0.47924	-3.8492	0.099035	0.64649	0.00011849	0.0044476	0.16699	1.0282	0.049304	0.72551	0.30387	0.76028
LACTB2		2	0.085305	0.93247	0.14802	0.75339	0.3511	0.61623	0.1669	1.4022	0.049411	0.72551	0.16085	0.63828
ARL6IP4		2	0.093955	1.2781	0.1065	0.66489	0.20121	0.48298	0.16663	1.7425	0.049571	0.72551	0.081421	0.52529
PTPN18		2	0.0094364	0.15893	0.86147	0.99839	0.87373	0.94136	0.1666	2.1568	0.049571	0.72551	0.031025	0.39126
SDR9C7		2	0.051209	0.73734	0.41256	0.98352	0.46091	0.70314	0.16654	1.8438	0.049731	0.72551	0.065209	0.49679
ZNF335		2	-0.763	-2.7415	0.016737	0.28161	0.0061161	0.057229	0.16642	0.44623	0.049891	0.72614	0.65543	0.91803
NXF1		2	-0.18622	-0.95584	0.36533	0.96293	0.33915	0.60695	0.16627	0.64391	0.050104	0.72699	0.51964	0.87067
TASOR		2	-0.43202	-3.4929	0.12761	0.71505	0.00047781	0.0096596	0.16622	1.0279	0.050104	0.72699	0.30399	0.76028
AGMO		2	0.053888	0.97343	0.38644	0.97512	0.33034	0.60014	0.1662	2.309	0.050104	0.72699	0.020941	0.34559
SESN2		2	-0.055386	-0.98902	0.66542	0.99839	0.32265	0.59385	0.16618	2.2818	0.050104	0.72699	0.0225	0.35257
ZNF74		2	0.041886	0.63436	0.50808	0.99839	0.52584	0.74883	0.16609	1.9346	0.050211	0.72776	0.053035	0.46702
FAM166A		2	-0.077348	-1.8141	0.58323	0.99839	0.069659	0.30057	0.16599	2.9925	0.050317	0.72776	0.0027667	0.18341
TSPAN33		2	0.014822	0.24393	0.80166	0.99839	0.80728	0.91203	0.16595	2.0998	0.050317	0.72776	0.035748	0.41404
PLEKHA6		2	-0.18458	-2.5092	0.36736	0.9654	0.012101	0.095532	0.16589	1.7274	0.05037	0.72776	0.084089	0.53333
OSBPL10		2	0.01489	0.29477	0.80097	0.99839	0.76817	0.89027	0.16588	2.5246	0.050477	0.72776	0.011583	0.29098
OXR1		2	0.044297	0.62318	0.48137	0.99839	0.53316	0.75262	0.16578	1.7933	0.050637	0.72776	0.072922	0.51494
ABI2		2	-0.024485	-0.41513	0.84505	0.99839	0.67804	0.84089	0.16567	2.1612	0.050744	0.72776	0.03068	0.3911
GAREM1		2	-0.022363	-0.33396	0.8604	0.99839	0.73841	0.8748	0.16563	1.9014	0.05085	0.72776	0.057248	0.47627
NUCB1		2	-0.0023119	-0.044962	0.97308	0.99839	0.96414	0.98348	0.16559	2.4773	0.050957	0.72776	0.013237	0.29941
MARCHF10		2	-0.15277	-2.4973	0.41544	0.98352	0.012514	0.098024	0.16558	2.0811	0.05101	0.72776	0.037427	0.42172
C2orf50		2	0.039784	0.58122	0.52961	0.99839	0.56109	0.76954	0.16544	1.8592	0.051063	0.72789	0.063004	0.49108
TBPL2		2	-0.028836	-0.6464	0.81515	0.99839	0.51802	0.74341	0.16537	2.8477	0.05117	0.72789	0.0044032	0.21318
ZRANB1		2	0.026366	0.41691	0.6796	0.99839	0.67674	0.83999	0.16524	2.0087	0.051277	0.72789	0.04457	0.45127
PSAP		2	-0.17067	-2.2031	0.38681	0.9758	0.027584	0.1746	0.16523	1.6409	0.05133	0.72789	0.10082	0.56107
LETM2		2	-0.033646	-0.68155	0.7829	0.99839	0.49552	0.72724	0.16523	2.5736	0.05133	0.72789	0.010064	0.27475
RRP12		2	-0.58628	-2.9846	0.053409	0.49408	0.0028394	0.032621	0.16519	0.63793	0.051436	0.7285	0.52352	0.87274
TRPM1		2	-0.086433	-1.3058	0.55557	0.99839	0.19163	0.47286	0.16517	1.9184	0.05149	0.7285	0.055064	0.47001
IDI2		2	0.049763	0.83681	0.42562	0.98853	0.4027	0.65805	0.16512	2.1355	0.05149	0.7285	0.032721	0.40042
NUDCD1		2	-0.081878	-1.8287	0.56975	0.99839	0.067442	0.29637	0.16493	2.8274	0.051703	0.7285	0.0046921	0.21929
DMD		2	0.023744	0.37775	0.70854	0.99839	0.70561	0.85733	0.16491	2.0162	0.051756	0.7285	0.04378	0.44883
AMIGO1		2	-0.0039128	-0.078293	0.98715	0.99839	0.9376	0.97253	0.16489	2.5379	0.051863	0.7285	0.011152	0.28724
LRRC70		2	-0.012567	-0.21837	0.93614	0.99839	0.82714	0.92062	0.16485	2.2035	0.051916	0.7285	0.027559	0.37262
CYP2C18		2	0.081062	1.1567	0.17323	0.79696	0.24741	0.52657	0.16478	1.8073	0.05197	0.7287	0.070713	0.51044
SFXN4		2	-0.087546	-1.8724	0.55296	0.99839	0.061147	0.28033	0.16448	2.707	0.052503	0.73447	0.0067903	0.24358
DSC1		2	-0.004177	-0.10132	0.98939	0.99839	0.9193	0.9631	0.16431	3.0659	0.052716	0.73447	0.0021698	0.16855
GCK		2	0.029347	0.60551	0.64671	0.99839	0.54484	0.7597	0.16423	2.6065	0.052769	0.73447	0.009146	0.2648
ANKRD46		2	0.0069885	0.12219	0.88492	0.99839	0.90275	0.954	0.16422	2.2089	0.052769	0.73447	0.027181	0.37262
ZNF429		2	0.092075	1.118	0.11481	0.68575	0.26358	0.54256	0.16418	1.5321	0.052822	0.73447	0.12549	0.59377
SP110		2	0.008319	0.17446	0.87362	0.99839	0.8615	0.93659	0.16415	2.648	0.052876	0.73447	0.0080981	0.25559
MTHFD2		2	-0.64911	-3.791	0.034806	0.39624	0.00015006	0.004974	0.16409	0.73144	0.052929	0.73447	0.46451	0.84718
ZNF805		2	-0.014582	-0.32272	0.9193	0.99839	0.74691	0.87915	0.16408	2.7938	0.052929	0.73447	0.0052099	0.22396
RPAP2		2	-0.51948	-3.2724	0.0791	0.58059	0.0010665	0.01644	0.16406	0.7891	0.053089	0.73471	0.43005	0.83182
ZNF853		2	0.021827	0.39529	0.72832	0.99839	0.69263	0.85005	0.16403	2.2834	0.053089	0.73471	0.022405	0.35235
ZNF33B		2	-0.018772	-0.46846	0.88775	0.99839	0.63946	0.82013	0.16371	3.1395	0.053675	0.73935	0.0016923	0.15309
RPS5		2	-0.49193	-2.8087	0.092426	0.6269	0.0049737	0.049371	0.16367	0.70865	0.053675	0.73935	0.47854	0.854
ORC5		2	-0.71096	-3.4527	0.02276	0.32571	0.00055493	0.010615	0.16355	0.60603	0.053942	0.7409	0.5445	0.87834
NDUFAF6		2	-0.30758	-3.1428	0.22664	0.84583	0.0016736	0.022486	0.16338	1.2828	0.054208	0.7409	0.19958	0.6771
NPAS3		2	-0.013569	-0.29236	0.92783	0.99839	0.77001	0.89104	0.16337	2.708	0.054208	0.7409	0.0067687	0.24358
TWIST1		2	0.033241	0.5952	0.60274	0.99839	0.55171	0.76457	0.16335	2.249	0.054208	0.7409	0.024514	0.36211
CSTB		2	-0.05161	-1.2183	0.6836	0.99839	0.22313	0.50459	0.16334	2.9645	0.054208	0.7409	0.0030319	0.18897
TUBB6		2	0.01801	0.33573	0.76883	0.99839	0.73708	0.87401	0.16327	2.3376	0.054208	0.7409	0.019407	0.34251
PPP1R36		2	0.020523	0.29775	0.74218	0.99839	0.76589	0.88896	0.16324	1.8201	0.054261	0.7409	0.068738	0.50627
TFG		2	-0.20884	-3.332	0.33516	0.94204	0.00086218	0.014115	0.16298	1.9939	0.054635	0.74275	0.046168	0.45522
KIF2C		2	0.0088421	0.16039	0.86797	0.99839	0.87258	0.94112	0.16297	2.2736	0.054635	0.74275	0.02299	0.35353
EIF3L		2	-0.44143	-3.9622	0.12105	0.7021	7.4259e-05	0.0034656	0.16273	1.1214	0.054795	0.74385	0.26214	0.73264
CNKSR2		2	0.034359	0.58675	0.59027	0.99839	0.55737	0.76789	0.16264	2.1247	0.054848	0.74387	0.033612	0.40208
MRPL30		2	-0.09166	-1.2112	0.5408	0.99839	0.22583	0.50675	0.1626	1.6484	0.054954	0.74387	0.099268	0.55804
SEC11C		2	0.045326	0.66143	0.4705	0.99839	0.50834	0.73695	0.16256	1.8229	0.054954	0.74387	0.068312	0.50532
EEF2K		2	0.012119	0.26346	0.83338	0.99839	0.7922	0.90414	0.1625	2.7171	0.055114	0.74549	0.0065855	0.2435
G6PC		2	-0.025087	-0.38331	0.84148	0.99839	0.70149	0.85505	0.16242	1.9071	0.055221	0.7464	0.056513	0.47418
CHM		2	0.091563	1.3506	0.11716	0.69316	0.17682	0.45861	0.16238	1.8412	0.055328	0.74713	0.065593	0.49761
AKT2		2	-0.021195	-0.33196	0.87	0.99839	0.73992	0.87559	0.16232	1.9546	0.055434	0.74713	0.05063	0.46164
LITAF		2	0.021545	0.25003	0.73141	0.99839	0.80256	0.90947	0.16232	1.4475	0.055434	0.74713	0.14775	0.62493
ZNF510		2	-0.010257	-0.19551	0.95731	0.99839	0.84499	0.9287	0.16218	2.3778	0.055807	0.74982	0.017415	0.32609
IFT46		2	-0.0030579	-0.069421	0.97927	0.99839	0.94465	0.97551	0.16214	2.8323	0.055861	0.74982	0.0046211	0.21783
CILP		2	0.0054314	0.115	0.89926	0.99839	0.90844	0.95663	0.16213	2.6393	0.055861	0.74982	0.0083086	0.25559
GNAI2		2	-0.054215	-1.0868	0.67102	0.99839	0.27713	0.55519	0.16206	2.4976	0.055914	0.74982	0.012505	0.2944
HABP4		2	0.060078	0.96974	0.32786	0.93708	0.33217	0.60148	0.16206	2.0113	0.055914	0.74982	0.044293	0.45107
NDUFV3		2	-0.025729	-0.50669	0.83743	0.99839	0.61237	0.80289	0.16203	2.4536	0.055967	0.75	0.014145	0.30538
LRRC9		2	-0.03115	-0.62272	0.79905	0.99839	0.53347	0.75277	0.16191	2.4891	0.056074	0.75018	0.012808	0.29556
N4BP2		2	-0.03017	-0.65111	0.80609	0.99839	0.51498	0.74148	0.16178	2.6855	0.05618	0.75018	0.0072429	0.24707
COPZ1		2	-0.36767	-1.8031	0.17552	0.80083	0.071367	0.30393	0.16175	0.60054	0.05618	0.75018	0.54815	0.87956
P2RX7		2	-0.038482	-0.7751	0.75273	0.99839	0.43828	0.68578	0.16175	2.5052	0.05618	0.75018	0.012239	0.29175
ACTG2		2	-0.25686	-2.5076	0.27696	0.90005	0.012157	0.095749	0.16174	1.2092	0.05618	0.75018	0.22658	0.70342
PLPPR3		2	-0.074358	-1.5571	0.59288	0.99839	0.11945	0.3874	0.16157	2.5986	0.05634	0.75053	0.0093598	0.26633
RBFOX1		2	-0.028858	-0.62215	0.81499	0.99839	0.53384	0.75309	0.16155	2.6776	0.05634	0.75053	0.0074145	0.24707
TMEM256		2	-0.022576	-0.45008	0.85912	0.99839	0.65265	0.82705	0.16146	2.4739	0.056447	0.75053	0.013364	0.29992
DLG2		2	0.023662	0.41655	0.70913	0.99839	0.677	0.84014	0.16125	2.1816	0.056553	0.75053	0.029136	0.38092
RYR3		2	0.055731	0.913	0.36853	0.96686	0.36124	0.62461	0.16122	2.031	0.056607	0.75053	0.042258	0.44143
EIF2AK1		2	-0.12703	-2.3945	0.46357	0.99839	0.016641	0.12148	0.16117	2.337	0.056607	0.75053	0.019439	0.34275
ARHGAP6		2	0.0017139	0.033007	0.93439	0.99839	0.97367	0.98813	0.16101	2.3845	0.05666	0.75053	0.017101	0.32439
PHLPP2		2	-0.0027801	-0.058723	0.97729	0.99839	0.95317	0.97906	0.16093	2.6152	0.056713	0.75053	0.0089178	0.26271
MTURN		2	0.00071972	0.013285	0.94563	0.99839	0.9894	0.99476	0.16089	2.2826	0.056767	0.75053	0.022451	0.35253
SLC17A6		2	0.0879	1.1073	0.13469	0.73085	0.26815	0.54676	0.16087	1.5573	0.056767	0.75053	0.11939	0.58544
BTBD16		2	0.0078444	0.15235	0.87778	0.99839	0.87891	0.94412	0.16067	2.4004	0.056873	0.75088	0.016376	0.31944
TPR		2	-0.24957	-2.6949	0.28549	0.90595	0.0070404	0.063259	0.16054	1.3325	0.057033	0.75193	0.18269	0.659
ITGBL1		2	0.025567	0.46098	0.6884	0.99839	0.64481	0.82272	0.16043	2.2236	0.057193	0.7528	0.026177	0.36859
ACP5		2	0.068165	1.0041	0.25931	0.88065	0.31532	0.58813	0.16032	1.8147	0.0573	0.7528	0.069576	0.50696
CAPN11		2	0.015753	0.31082	0.79084	0.99839	0.75594	0.8844	0.16022	2.4303	0.05746	0.75401	0.015085	0.31174
UFSP2		2	-0.39454	-3.9101	0.15367	0.7631	9.2246e-05	0.0039155	0.16015	1.2184	0.057566	0.75401	0.22308	0.70128
CFAP46		2	0.0011633	0.026239	0.94073	0.99839	0.97907	0.99012	0.16002	2.7742	0.05762	0.75401	0.0055334	0.22866
SUPT20HL1		2	0.066154	1.0608	0.27584	0.89892	0.28878	0.56395	0.16002	1.9736	0.05762	0.75401	0.04843	0.45998
DBR1		2	-1.057	-3.8836	0.0037844	0.15106	0.00010293	0.0041001	0.15999	0.44587	0.057833	0.75557	0.65569	0.91803
NDUFAF5		2	-0.70322	-3.9665	0.023666	0.33134	7.2932e-05	0.0034482	0.15995	0.68837	0.057886	0.75574	0.49122	0.85985
FOXJ2		2	-0.027574	-0.5854	0.82314	0.99839	0.55828	0.76826	0.15978	2.6078	0.058099	0.75747	0.0091119	0.26429
TRIM15		2	-0.14208	-2.0214	0.43383	0.98918	0.043238	0.23463	0.15957	1.7468	0.058579	0.76177	0.080667	0.52467
PPARGC1A		2	-0.014235	-0.29407	0.92186	0.99839	0.7687	0.8905	0.15945	2.5338	0.058899	0.76365	0.011283	0.2888
PCOLCE2		2	0.068449	0.93016	0.25686	0.87912	0.35229	0.61752	0.15921	1.6628	0.059272	0.76495	0.096356	0.55518
NTRK3		2	0.066712	0.88986	0.27099	0.89661	0.37354	0.63467	0.15909	1.63	0.059325	0.76495	0.10309	0.56273
BDP1		2	-0.29433	-2.8263	0.23863	0.85881	0.0047096	0.047406	0.15905	1.1726	0.059325	0.76495	0.24094	0.71724
H2BC9		2	-0.47063	-3.0848	0.10367	0.65632	0.0020366	0.025705	0.15901	0.79076	0.059485	0.76596	0.42908	0.83182
DPM2		2	-0.17919	-2.7679	0.37482	0.97034	0.005642	0.05395	0.15868	1.8836	0.060071	0.77086	0.059619	0.48295
CTSZ		2	0.028026	0.4881	0.6627	0.99839	0.62548	0.8113	0.15867	2.1258	0.060071	0.77086	0.033521	0.40198
UBA6		2	-0.10289	-1.915	0.51314	0.99839	0.055498	0.2666	0.15866	2.2689	0.060071	0.77086	0.023275	0.35609
PHC2		2	-0.089281	-1.5619	0.54816	0.99839	0.11831	0.38596	0.15838	2.1306	0.060658	0.7752	0.033122	0.40064
NUMA1		2	-0.13744	-1.8792	0.44198	0.99211	0.060215	0.27811	0.15837	1.663	0.060711	0.77536	0.096318	0.55518
HOXB8		2	-0.017103	-0.25235	0.8999	0.99839	0.80077	0.90841	0.15801	1.7917	0.061137	0.7771	0.073187	0.51574
H2BC15		2	-0.035277	-0.64016	0.77309	0.99839	0.52207	0.74585	0.158	2.2047	0.061191	0.77725	0.027477	0.37262
FRAT1		2	0.0094692	0.18064	0.8612	0.99839	0.85665	0.93461	0.15796	2.3177	0.061404	0.7777	0.020464	0.34559
DNAJC3		2	-0.022633	-0.30546	0.85864	0.99839	0.76001	0.88611	0.1579	1.6369	0.061511	0.7777	0.10166	0.56211
CBS		2	-0.066829	-1.3718	0.61985	0.99839	0.17013	0.45178	0.1578	2.49	0.061617	0.7777	0.012773	0.29527
NCF4		2	0.038043	0.46804	0.54795	0.99839	0.63976	0.82022	0.15777	1.4931	0.06167	0.7777	0.1354	0.61078
ADGRF2		2	-0.10666	-1.6813	0.5045	0.99839	0.092703	0.34624	0.15775	1.911	0.06167	0.7777	0.056009	0.47341
KIAA1586		2	-0.013745	-0.27098	0.92655	0.99839	0.78641	0.90072	0.15774	2.3915	0.06167	0.7777	0.016782	0.32301
ERICH4		2	-0.17824	-2.9233	0.37669	0.97248	0.0034636	0.038179	0.15765	1.9865	0.061724	0.7777	0.046975	0.45522
SAMHD1		2	-0.18481	-2.5149	0.36704	0.9651	0.011906	0.094411	0.15759	1.6495	0.061724	0.7777	0.099036	0.55776
NAT2		2	0.019269	0.31167	0.75556	0.99839	0.75529	0.8841	0.15744	1.9581	0.062044	0.78016	0.050222	0.46104
WLS		2	0.10372	1.3019	0.070519	0.55823	0.19294	0.47392	0.15726	1.5154	0.062257	0.78096	0.12966	0.6011
COX8A		2	-0.050741	-1.0425	0.6876	0.99839	0.29716	0.57249	0.15721	2.4837	0.062363	0.78096	0.013001	0.29744
MTMR3		2	-0.10187	-1.9289	0.515	0.99839	0.053738	0.2616	0.15715	2.2892	0.062523	0.78096	0.02207	0.35059
DTX2		2	-0.10953	-1.5583	0.49875	0.99839	0.11916	0.38704	0.15713	1.7172	0.062523	0.78096	0.085937	0.53748
HNRNPCL2		2	0.0363	0.64848	0.5674	0.99839	0.51668	0.74255	0.15711	2.1586	0.062523	0.78096	0.030883	0.3911
ERMN		2	-0.006868	-0.11957	0.98646	0.99839	0.90482	0.95534	0.15686	2.1006	0.06295	0.78382	0.035672	0.41388
PROB1		2	-0.01692	-0.4304	0.90123	0.99839	0.6669	0.83428	0.15683	3.0679	0.06295	0.78382	0.0021557	0.16855
KLRC4		2	0.084124	1.1029	0.15458	0.76376	0.27007	0.54886	0.1568	1.5809	0.063003	0.78382	0.11391	0.57874
CDK11A		2	-0.43773	-2.8905	0.12334	0.70786	0.0038462	0.041026	0.15677	0.78905	0.063003	0.78382	0.43008	0.83182
PLEKHS1		2	0.05113	0.81157	0.41309	0.98352	0.41704	0.66952	0.15635	1.909	0.063749	0.78408	0.056257	0.47375
NOBOX		2	0.071087	0.9776	0.2373	0.85615	0.32827	0.59821	0.15635	1.6534	0.063856	0.78408	0.098256	0.55765
SLC16A1		2	0.087999	1.2137	0.13443	0.73085	0.22488	0.50605	0.15635	1.6577	0.063749	0.78408	0.097379	0.55673
SLC28A3		2	-0.013519	-0.2257	0.92847	0.99839	0.82143	0.91824	0.15634	2.0076	0.063856	0.78408	0.044682	0.45127
PLCZ1		2	-0.010374	-0.20031	0.95619	0.99839	0.84124	0.92712	0.1563	2.3196	0.063909	0.78408	0.020362	0.34559
SERPINI1		2	-0.023356	-0.35422	0.85283	0.99839	0.72318	0.86588	0.15624	1.8214	0.064016	0.78408	0.06854	0.50606
C5orf60		2	-0.075538	-1.3264	0.58909	0.99839	0.1847	0.46616	0.15622	2.1108	0.064016	0.78408	0.034789	0.40836
EMP1		2	-0.06532	-1.0536	0.62513	0.99839	0.29206	0.56698	0.15615	1.935	0.064069	0.78408	0.052985	0.46691
TIMM8B		2	-0.10709	-1.8989	0.50402	0.99839	0.057574	0.27167	0.15588	2.1268	0.064442	0.78711	0.033434	0.40198
KCNS1		2	0.0069844	0.11335	0.88497	0.99839	0.90976	0.95726	0.15585	1.9449	0.064442	0.78711	0.051791	0.46518
ERCC6L		2	-0.19965	-2.2011	0.34801	0.95258	0.027727	0.17527	0.1557	1.3179	0.064602	0.78821	0.18754	0.66437
TNFAIP8L2		2	0.079434	1.06	0.18331	0.80811	0.28913	0.5644	0.15561	1.5964	0.064709	0.78821	0.11041	0.57497
KCNH4		2	-0.047459	-0.76892	0.70263	0.99839	0.44194	0.68905	0.15553	1.9375	0.064869	0.78821	0.052684	0.4656
HIGD2B		2	0.024898	0.39506	0.69575	0.99839	0.6928	0.85017	0.15546	1.896	0.064869	0.78821	0.057955	0.47785
ATPAF2		2	-0.55193	-4.393	0.066201	0.54355	1.1179e-05	0.0012711	0.1554	0.94703	0.064869	0.78821	0.34362	0.78532
MYL5		2	-0.022106	-0.48375	0.86264	0.99839	0.62857	0.81311	0.15536	2.6154	0.064922	0.78835	0.0089126	0.26271
MYO7B		2	0.0064248	0.11348	0.8911	0.99839	0.90965	0.95721	0.1553	2.11	0.065029	0.78913	0.034863	0.40853
SLC11A2		2	-0.36402	-3.6522	0.17824	0.80282	0.00025997	0.0066361	0.15529	1.1966	0.065082	0.78917	0.23148	0.70643
YBEY		2	-0.95846	-5.4702	0.0059698	0.18182	4.495e-08	5.4499e-05	0.15523	0.67476	0.065295	0.78917	0.49983	0.86454
RHOG		2	-0.064606	-1.3218	0.62763	0.99839	0.18623	0.46758	0.15523	2.4416	0.065295	0.78917	0.01462	0.30933
SHROOM2		2	0.033621	0.51036	0.59869	0.99839	0.6098	0.80196	0.15523	1.7957	0.065295	0.78917	0.072538	0.51471
CCL28		2	-0.067239	-1.4978	0.61862	0.99839	0.13419	0.40719	0.15518	2.6589	0.065295	0.78917	0.0078407	0.25233
RHBDF2		2	-0.031114	-0.65768	0.79916	0.99839	0.51075	0.73864	0.15509	2.517	0.065402	0.78917	0.011835	0.29098
AGBL4		2	0.01865	0.32007	0.76238	0.99839	0.74891	0.88007	0.15489	2.043	0.065615	0.78917	0.04105	0.43859
EPHX1		2	-0.12011	-1.4747	0.47684	0.99839	0.1403	0.41483	0.15486	1.4595	0.065668	0.78917	0.14444	0.62153
C1orf56		2	-0.079554	-1.4279	0.57678	0.99839	0.15332	0.43153	0.15484	2.136	0.065775	0.78917	0.032679	0.40042
XKR9		2	0.0055807	0.095561	0.89777	0.99839	0.92387	0.96565	0.1548	2.0393	0.065881	0.78917	0.041417	0.43899
CLDN22		2	0.088839	1.3196	0.13027	0.72094	0.18696	0.46845	0.15459	1.7659	0.066414	0.79212	0.077409	0.52189
TCF3		2	-0.29176	-2.8915	0.24103	0.86265	0.0038346	0.040969	0.1545	1.1759	0.066734	0.79254	0.23962	0.71705
NECTIN2		2	0.049143	0.90835	0.43175	0.98906	0.36369	0.62682	0.15448	2.1962	0.066734	0.79254	0.028078	0.37439
NOTCH4		2	-0.059947	-1.2189	0.6457	0.99839	0.22288	0.50439	0.15445	2.4155	0.066734	0.79254	0.015714	0.31703
MTRF1L		2	-0.24538	-2.8492	0.29002	0.90827	0.0043834	0.045111	0.15444	1.3778	0.066787	0.79254	0.16828	0.64335
NMUR2		2	-0.010431	-0.192	0.95565	0.99839	0.84774	0.93001	0.15444	2.1856	0.066787	0.79254	0.028845	0.37956
COA4		2	-0.29655	-3.3276	0.23666	0.85585	0.00087594	0.01429	0.15435	1.3306	0.067054	0.79469	0.18333	0.66009
SLC29A1		2	-0.11622	-1.5867	0.48526	0.99839	0.11257	0.37822	0.15434	1.6188	0.067054	0.79469	0.10548	0.56651
UGT3A2		2	0.0053688	0.11912	0.89985	0.99839	0.90518	0.95534	0.15429	2.6336	0.067107	0.79482	0.0084493	0.25775
SSBP1		2	-0.70469	-4.0797	0.02356	0.33109	4.5091e-05	0.0027114	0.15423	0.68106	0.067161	0.79484	0.49583	0.86204
CST9		2	0.043187	0.71279	0.49432	0.99839	0.47597	0.71364	0.15409	1.9556	0.067267	0.79484	0.050517	0.46164
ERC1		2	-0.088658	-1.392	0.54976	0.99839	0.16393	0.44398	0.15361	1.8556	0.06796	0.79877	0.063517	0.49246
CNP		2	-0.012911	-0.27426	0.93343	0.99839	0.78389	0.8991	0.15354	2.508	0.068067	0.79877	0.012142	0.29143
ARHGAP31		2	0.035511	0.59585	0.57652	0.99839	0.55128	0.76421	0.15334	1.9789	0.06844	0.79877	0.047822	0.45766
SFXN1		2	-0.071549	-1.4049	0.6029	0.99839	0.16006	0.43847	0.15333	2.3161	0.06844	0.79877	0.020553	0.34559
C12orf57		2	0.082083	1.1088	0.16726	0.78648	0.26751	0.5462	0.15327	1.5915	0.068493	0.79877	0.1115	0.57524
ZNF613		2	0.029953	0.58252	0.6401	0.99839	0.56022	0.76915	0.15325	2.2919	0.068493	0.79877	0.021911	0.34897
OSCP1		2	0.032535	0.46181	0.61047	0.99839	0.64422	0.82225	0.15324	1.6713	0.068493	0.79877	0.094669	0.55313
SOCS3		2	0.015256	0.26153	0.79681	0.99839	0.79369	0.90463	0.15321	2.0202	0.068546	0.79877	0.043366	0.44702
KCNJ6		2	-0.078756	-1.6827	0.57897	0.99839	0.092431	0.34578	0.15317	2.5152	0.0686	0.79877	0.011896	0.29098
HSP90AB1		2	-0.17524	-2.9445	0.38074	0.97403	0.0032343	0.036266	0.15312	1.9775	0.068653	0.79877	0.047984	0.45767
KIF27		2	-0.032501	-0.78074	0.79042	0.99839	0.43496	0.68407	0.15309	2.8249	0.068653	0.79877	0.004729	0.22015
PRKAG3		2	0.025814	0.48292	0.68525	0.99839	0.62915	0.8137	0.15301	2.1992	0.06876	0.79877	0.02786	0.37399
ATP5MD		2	0.021027	0.37632	0.73738	0.99839	0.70668	0.85782	0.15298	2.106	0.068866	0.79877	0.035202	0.41015
LEMD1		2	-0.049584	-1.0552	0.69277	0.99839	0.29132	0.56607	0.15294	2.5033	0.068866	0.79877	0.012306	0.29192
NMI		2	-0.014104	-0.23396	0.92335	0.99839	0.81501	0.91585	0.15292	1.9505	0.06892	0.79877	0.051112	0.46257
IMPACT		2	0.012461	0.221	0.82959	0.99839	0.82509	0.9196	0.1529	2.0861	0.06892	0.79877	0.036973	0.41912
DMAC2		2	-0.8603	-4.672	0.0092213	0.21201	2.9826e-06	0.00062008	0.15283	0.63144	0.068973	0.79877	0.52776	0.87354
SRR		2	0.022836	0.40157	0.71766	0.99839	0.688	0.84762	0.1528	2.0644	0.068973	0.79877	0.038978	0.43016
ZNF669		2	-0.013556	-0.24762	0.9281	0.99839	0.80442	0.91046	0.15275	2.1453	0.068973	0.79877	0.031927	0.39593
ZFAND3		2	0.012646	0.18207	0.82746	0.99839	0.85553	0.93425	0.15265	1.6891	0.069239	0.80061	0.091199	0.54782
RPS29		2	-0.48475	-2.7058	0.095517	0.63572	0.006813	0.061718	0.15261	0.64177	0.069293	0.80061	0.52102	0.87149
MTX2		2	-0.52556	-4.3176	0.076648	0.575	1.5775e-05	0.00151	0.15254	0.96175	0.069399	0.80061	0.33618	0.77893
HMGB1		2	-0.47222	-3.8564	0.1025	0.65408	0.00011507	0.0043614	0.15251	0.9535	0.069506	0.80061	0.34034	0.78162
HLCS		2	-0.85353	-4.2961	0.0095944	0.21557	1.7383e-05	0.0015976	0.15241	0.58527	0.069612	0.80061	0.55837	0.88446
CDCA7L		2	-0.017603	-0.38576	0.89585	0.99839	0.69967	0.8544	0.15241	2.5693	0.069612	0.80061	0.010191	0.27604
DEPDC5		2	-0.28794	-3.3364	0.24487	0.86426	0.00084879	0.014018	0.15237	1.3566	0.069612	0.80061	0.17492	0.65068
METTL15		2	-0.050855	-0.80251	0.6869	0.99839	0.42226	0.67398	0.15228	1.8486	0.069719	0.80061	0.06451	0.49535
SNX14		2	-0.019888	-0.35849	0.87922	0.99839	0.71998	0.86405	0.15225	2.1114	0.069772	0.80061	0.034737	0.40836
CCDC58		2	0.032519	0.37621	0.61068	0.99839	0.70676	0.85782	0.15224	1.3543	0.069772	0.80061	0.17565	0.6511
FGF11		2	-0.0078916	-0.13219	0.97676	0.99839	0.89483	0.95044	0.15214	1.9603	0.070039	0.80171	0.049962	0.46104
ADNP2		2	-0.24606	-3.0637	0.28948	0.90827	0.0021864	0.02695	0.15202	1.4557	0.070305	0.80192	0.14548	0.6225
DSC3		2	0.053349	0.7244	0.39102	0.97671	0.46882	0.70846	0.15201	1.5871	0.070305	0.80192	0.1125	0.57638
OPALIN		2	-0.0080652	-0.1481	0.97495	0.99839	0.88227	0.94503	0.15197	2.1471	0.070412	0.80192	0.031786	0.39593
ZNF213		2	-0.097797	-1.5464	0.52519	0.99839	0.122	0.39107	0.15191	1.8481	0.070519	0.80192	0.064582	0.49539
COL1A1		2	0.044132	0.72513	0.4834	0.99839	0.46837	0.7083	0.1519	1.9178	0.070625	0.80192	0.05514	0.47001
FLRT3		2	-0.048442	-0.81686	0.69826	0.99839	0.41401	0.66703	0.1518	1.9685	0.070732	0.80192	0.049007	0.45998
TRIM28		2	0.10018	1.0973	0.082352	0.59077	0.2725	0.55126	0.1518	1.2789	0.070732	0.80192	0.20093	0.6784
ZNF618		2	0.030676	0.56109	0.6312	0.99839	0.57473	0.77965	0.15172	2.1336	0.071052	0.80192	0.032876	0.40042
SLC27A5		2	-0.063095	-1.4069	0.63371	0.99839	0.15945	0.43816	0.15165	2.6007	0.071158	0.80192	0.0093022	0.26633
CNGA2		2	0.031146	0.53193	0.62598	0.99839	0.59477	0.79319	0.15162	1.9914	0.071158	0.80192	0.04644	0.45522
MIPEP		2	-0.29822	-3.111	0.23485	0.8544	0.0018644	0.024223	0.15158	1.2135	0.071158	0.80192	0.22495	0.7021
MOCS3		2	-0.80311	-4.1098	0.012579	0.24008	3.9609e-05	0.0025624	0.15142	0.59091	0.071585	0.80516	0.55458	0.88308
TLX3		2	-0.01846	-0.51243	0.88956	0.99839	0.60835	0.80131	0.15141	3.2316	0.071585	0.80516	0.001231	0.14257
TMEM223		2	-0.061003	-1.3059	0.64229	0.99839	0.19158	0.47286	0.15139	2.4883	0.071638	0.80527	0.012835	0.29582
RPL13A		2	-1.0971	-2.8019	0.0032514	0.14319	0.005081	0.050039	0.15137	0.30108	0.071691	0.80539	0.76335	0.94972
MGMT		2	0.056788	0.90402	0.35904	0.9598	0.36598	0.62883	0.15134	1.8523	0.071745	0.80551	0.063985	0.4942
C6orf52		2	0.00011774	0.0023302	0.95107	0.99839	0.99814	0.99901	0.15118	2.3014	0.072171	0.80836	0.021369	0.3468
PRR11		2	-0.042378	-0.8476	0.73072	0.99839	0.39666	0.65307	0.15116	2.3261	0.072224	0.80847	0.020015	0.34559
ARL10		2	-0.15762	-2.6042	0.40787	0.98352	0.0092094	0.077653	0.15114	1.9183	0.072331	0.80918	0.055076	0.47001
GREB1		2	0.051163	0.85671	0.41288	0.98352	0.39161	0.64879	0.15096	1.9431	0.072544	0.80998	0.052002	0.4656
PTK6		2	-0.22489	-2.692	0.31379	0.92747	0.007103	0.06376	0.15095	1.3861	0.072544	0.80998	0.1657	0.64143
CETN3		2	0.059396	0.9415	0.33431	0.94204	0.34645	0.61292	0.15081	1.8381	0.072651	0.80998	0.066043	0.49828
C5orf58		2	0.081445	0.97093	0.17099	0.79446	0.33158	0.60103	0.1506	1.38	0.072971	0.81198	0.16759	0.64255
BMP3		2	0.046527	0.68511	0.4593	0.99839	0.49327	0.72537	0.1505	1.7038	0.07329	0.8132	0.088417	0.54209
OR2V2		2	-0.1372	-2.4394	0.44241	0.99211	0.014714	0.1103	0.15047	2.0587	0.07345	0.8132	0.039523	0.43254
DCAF15		2	-0.34988	-3.4169	0.18949	0.81332	0.00063345	0.011527	0.15046	1.1285	0.07345	0.8132	0.2591	0.72957
PMEL		2	-0.011247	-0.22485	0.94819	0.99839	0.8221	0.91861	0.1504	2.3122	0.073557	0.8132	0.020764	0.34559
AMACR		2	-0.065087	-1.622	0.62593	0.99839	0.10481	0.36736	0.15039	2.8827	0.073557	0.8132	0.0039425	0.20581
ICA1		2	0.03194	0.4508	0.61676	0.99839	0.65213	0.82695	0.15033	1.6321	0.073717	0.81449	0.10265	0.56273
DMPK		2	-0.037054	-0.73081	0.76126	0.99839	0.46489	0.70621	0.15026	2.2797	0.07393	0.81488	0.022625	0.35283
PMM1		2	-0.037876	-0.67027	0.75646	0.99839	0.50268	0.73208	0.15015	2.0428	0.074037	0.81488	0.041075	0.43859
KLK13		2	-0.010412	-0.2055	0.95587	0.99839	0.83718	0.92626	0.15012	2.2781	0.07409	0.81488	0.022718	0.35293
PLEKHO1		2	0.0088859	0.17472	0.86744	0.99839	0.8613	0.93659	0.15007	2.2669	0.07409	0.81488	0.023394	0.35609
JARID2		2	-0.15363	-2.6365	0.41384	0.98352	0.0083757	0.07218	0.15002	1.9794	0.07409	0.81488	0.047766	0.45766
EFNB2		2	-0.010187	-0.14795	0.95762	0.99839	0.88238	0.94504	0.14999	1.6753	0.074143	0.81488	0.093873	0.55235
IFT22		2	-0.026212	-0.53741	0.8338	0.99839	0.59099	0.7905	0.14997	2.3633	0.074143	0.81488	0.018114	0.33154
CAPS		2	-0.014917	-0.33788	0.91653	0.99839	0.73545	0.87338	0.14988	2.6108	0.074463	0.81622	0.0090334	0.26412
DCTN6		2	-0.38448	-3.1281	0.16167	0.77559	0.0017596	0.023313	0.14979	0.93037	0.074516	0.81622	0.35218	0.79089
CNOT10		2	-0.60069	-3.2621	0.048452	0.46977	0.0011057	0.016793	0.14977	0.61971	0.074729	0.81749	0.53545	0.87654
CEP192		2	-0.26252	-2.0221	0.27163	0.89661	0.043161	0.2345	0.14972	0.8815	0.074836	0.81771	0.37805	0.80554
PTH2		2	-0.12514	-1.9981	0.46666	0.99839	0.045707	0.24128	0.14971	1.8348	0.074836	0.81771	0.066535	0.50031
NATD1		2	0.048631	0.87231	0.43702	0.99046	0.38304	0.642	0.14963	2.0635	0.074943	0.81802	0.039064	0.4306
BMP2		2	-0.072307	-1.4597	0.60013	0.99839	0.14436	0.42009	0.14956	2.3216	0.075209	0.81834	0.020255	0.34559
PEA15		2	-0.064784	-1.1571	0.62721	0.99839	0.24723	0.52629	0.1495	2.0509	0.075369	0.81834	0.040277	0.4348
OR5AK2		2	0.032864	0.62872	0.60668	0.99839	0.52953	0.75133	0.14945	2.1973	0.075529	0.81834	0.027999	0.3741
AMD1		2	-1.1224	-5.8282	0.0029316	0.14319	5.6017e-09	2.1019e-05	0.14943	0.5887	0.075529	0.81834	0.55606	0.88365
IRF6		2	-0.078509	-1.1629	0.57961	0.99839	0.24489	0.52437	0.14936	1.7012	0.075636	0.81834	0.0889	0.5431
TICAM1		2	-0.016564	-0.40071	0.90379	0.99839	0.68863	0.84784	0.14936	2.7804	0.075636	0.81834	0.0054288	0.22757
RBM23		2	0.0013472	0.025066	0.93854	0.99839	0.98	0.99038	0.14933	2.1378	0.075636	0.81834	0.032529	0.3994
GRM7		2	0.021591	0.3999	0.73109	0.99839	0.68923	0.84825	0.14928	2.1266	0.075742	0.81839	0.033452	0.40198
SERPINF2		2	-0.033384	-0.60316	0.78455	0.99839	0.5464	0.76097	0.14919	2.0729	0.075902	0.81839	0.038182	0.42512
NUTF2		2	-1.1062	-4.2279	0.0030382	0.14319	2.3592e-05	0.0019328	0.14916	0.42889	0.075902	0.81839	0.668	0.92143
NDUFS2		2	-0.73278	-3.9053	0.020308	0.31102	9.4101e-05	0.0039407	0.1491	0.60414	0.075902	0.81839	0.54575	0.87871
HAUS7		2	-0.92461	-3.7998	0.0069293	0.19081	0.00014484	0.0048522	0.14897	0.46217	0.076329	0.82125	0.64396	0.91504
CCDC63		2	-0.020771	-0.2645	0.87335	0.99839	0.7914	0.90378	0.14891	1.4574	0.076382	0.82125	0.145	0.62208
CLC		2	0.029252	0.54981	0.64767	0.99839	0.58245	0.78501	0.14885	2.1517	0.076488	0.82125	0.031419	0.39427
SPG21		2	0.038803	0.6766	0.53942	0.99839	0.49866	0.72895	0.1488	1.9953	0.076595	0.82125	0.046006	0.45475
ZFX		2	-0.28221	-3.248	0.25084	0.87134	0.0011621	0.017455	0.14879	1.3156	0.076595	0.82125	0.18832	0.66498
CKM		2	-0.0028762	-0.068914	0.97777	0.99839	0.94506	0.97554	0.14877	2.7409	0.076595	0.82125	0.0061264	0.23747
AGT		2	-0.044359	-0.57663	0.7192	0.99839	0.56419	0.77198	0.14876	1.4876	0.076595	0.82125	0.13685	0.61305
CAPN6		2	0.066367	1.0922	0.27403	0.89818	0.27476	0.55339	0.14874	1.881	0.076595	0.82125	0.059968	0.4845
CCZ1B		2	-0.32546	-3.2955	0.21134	0.83446	0.00098234	0.015487	0.14872	1.1556	0.076648	0.82125	0.24785	0.72344
PANX2		2	-0.023081	-0.57025	0.85587	0.99839	0.56851	0.7754	0.14872	2.827	0.076648	0.82125	0.0046988	0.21929
HDDC3		2	-0.037588	-0.53283	0.75833	0.99839	0.59415	0.7926	0.14828	1.6164	0.077181	0.82507	0.10601	0.5671
TAS2R3		2	0.035038	0.61703	0.58217	0.99839	0.53722	0.75536	0.14822	2.0074	0.077235	0.82517	0.044706	0.45127
ITGA6		2	0.079337	1.0636	0.18384	0.80811	0.28752	0.56277	0.14805	1.5258	0.077714	0.82739	0.12707	0.59549
L1CAM		2	0.023531	0.41829	0.71084	0.99839	0.67573	0.8392	0.14803	2.0243	0.077714	0.82739	0.042938	0.44551
FLACC1		2	-0.01765	-0.37328	0.89547	0.99839	0.70894	0.85854	0.148	2.4061	0.077768	0.82739	0.016123	0.31906
GIMAP5		2	-0.0084591	-0.18164	0.97154	0.99839	0.85587	0.9343	0.14787	2.4411	0.077928	0.82739	0.014641	0.30933
LRRC8A		2	0.039758	0.5836	0.52977	0.99839	0.55949	0.76865	0.14786	1.6696	0.077928	0.82739	0.094996	0.55399
RNF222		2	0.051541	0.81714	0.40957	0.98352	0.41385	0.66698	0.14785	1.8021	0.077928	0.82739	0.071528	0.51264
ZBTB16		2	0.061924	0.97805	0.31118	0.92476	0.32805	0.59815	0.14784	1.7961	0.077981	0.82749	0.072483	0.51451
C5orf34		2	-0.060571	-1.473	0.64346	0.99839	0.14075	0.41532	0.14767	2.7601	0.078407	0.83107	0.0057778	0.23311
SPIN2B		2	-0.0091749	-0.19789	0.96631	0.99839	0.84313	0.92794	0.1476	2.4476	0.078514	0.83108	0.014382	0.30767
ST6GAL1		2	0.029162	0.544	0.64837	0.99839	0.58644	0.78767	0.14758	2.1161	0.078567	0.83108	0.034339	0.40654
SRA1		2	-0.020605	-0.38338	0.87463	0.99839	0.70144	0.85505	0.14749	2.1094	0.078674	0.83108	0.034908	0.40855
CLDN17		2	-0.0011819	-0.02472	0.96354	0.99839	0.98028	0.99039	0.14744	2.372	0.07878	0.83127	0.017692	0.32893
LRATD2		2	0.030219	0.54409	0.63755	0.99839	0.58638	0.78767	0.14734	2.0409	0.07894	0.83156	0.041259	0.43879
COL19A1		2	0.02752	0.378	0.66766	0.99839	0.70543	0.85731	0.14724	1.5537	0.078994	0.83165	0.12025	0.58729
CLSTN1		2	0.080603	1.1532	0.1767	0.80169	0.24884	0.52735	0.14715	1.617	0.07926	0.83361	0.10587	0.56683
SCN2A		2	0.0943	1.2111	0.10479	0.66118	0.22584	0.50675	0.14704	1.4513	0.07942	0.83398	0.1467	0.62341
SKI		2	0.1156	1.4934	0.040296	0.42188	0.13534	0.40885	0.14694	1.4599	0.079633	0.83398	0.14431	0.62153
SOBP		2	-0.068877	-1.4312	0.61217	0.99839	0.15236	0.43053	0.14681	2.3471	0.079953	0.83398	0.018918	0.33899
SPSB1		2	0.16711	1.6104	0.004051	0.15524	0.10731	0.37068	0.1467	1.087	0.08006	0.83398	0.27702	0.74148
ADCY5		2	0.05136	0.79117	0.41128	0.98352	0.42884	0.67972	0.14665	1.7375	0.080166	0.83398	0.082299	0.52903
CCL27		2	-0.041403	-0.59564	0.73599	0.99839	0.55142	0.76427	0.14657	1.6223	0.08022	0.83398	0.10474	0.56558
LIN9		2	-0.14962	-2.194	0.42098	0.98577	0.028236	0.17746	0.14654	1.6507	0.08022	0.83398	0.098805	0.55765
DYNC1H1		2	-0.65568	-3.238	0.03358	0.39058	0.0012038	0.017754	0.14648	0.5478	0.080326	0.83398	0.58383	0.89508
KDF1		2	-0.02997	-0.72311	0.80747	0.99839	0.46961	0.70894	0.14647	2.7186	0.080326	0.83398	0.0065558	0.2435
ZNF473		2	-0.022355	-0.54421	0.86046	0.99839	0.5863	0.78767	0.14647	2.7412	0.080326	0.83398	0.0061214	0.23747
B3GNT4		2	-0.0035659	-0.075645	0.9838	0.99839	0.9397	0.97345	0.14647	2.3904	0.080326	0.83398	0.016829	0.32301
KCTD8		2	0.0021585	0.034394	0.93049	0.99839	0.97256	0.98775	0.14644	1.7937	0.080433	0.83416	0.072867	0.5149
CYB5R3		2	-0.075319	-1.5963	0.58957	0.99839	0.11043	0.37512	0.14637	2.3857	0.080593	0.8349	0.017046	0.32369
OR5T3		2	0.022744	0.35966	0.71883	0.99839	0.7191	0.8637	0.14634	1.7779	0.080753	0.83563	0.075424	0.51934
NDRG4		2	0.0031081	0.057375	0.92149	0.99839	0.95425	0.97964	0.14631	2.0767	0.080806	0.83572	0.037831	0.42322
SFPQ		2	-0.08838	-0.97985	0.55024	0.99839	0.32716	0.59741	0.1462	1.2388	0.080966	0.83663	0.21542	0.69354
TBC1D10B		2	-0.20983	-2.6064	0.33362	0.94204	0.0091491	0.077318	0.14615	1.3954	0.081072	0.83663	0.16288	0.63904
CALHM5		2	0.031388	0.52503	0.62321	0.99839	0.59956	0.79595	0.14601	1.8785	0.081286	0.83745	0.060317	0.48505
TNFRSF8		2	-0.063685	-1.0681	0.6311	0.99839	0.28546	0.56155	0.14592	1.8796	0.081499	0.83781	0.060162	0.4845
PITPNM3		2	-0.013461	-0.22336	0.929	0.99839	0.82326	0.91875	0.14591	1.8627	0.081499	0.83781	0.062499	0.49076
STAT1		2	0.0051303	0.092468	0.90176	0.99839	0.92633	0.96716	0.14584	2.0205	0.081605	0.83844	0.043336	0.44702
FABP7		2	0.067307	0.83752	0.26608	0.88873	0.4023	0.65798	0.1458	1.3943	0.081712	0.83906	0.16323	0.63904
RRP1B		2	-0.030103	-0.82007	0.80651	0.99839	0.41218	0.66605	0.14563	3.0519	0.081979	0.83906	0.0022739	0.16996
ABO		2	-0.071888	-1.6839	0.60167	0.99839	0.092211	0.34537	0.1456	2.6204	0.081979	0.83906	0.0087817	0.26193
CTAGE1		2	0.030442	0.54959	0.63403	0.99839	0.5826	0.78506	0.14555	2.0204	0.082298	0.84013	0.043343	0.44702
ZSCAN4		2	0.029449	0.43713	0.64533	0.99839	0.66202	0.83184	0.14548	1.6575	0.082352	0.84013	0.097409	0.55673
WTIP		2	0.0082863	0.13446	0.87399	0.99839	0.89304	0.94941	0.14547	1.8144	0.082458	0.84039	0.069609	0.50696
CPNE3		2	0.053942	0.82907	0.38591	0.97497	0.40706	0.66138	0.14542	1.719	0.082565	0.84048	0.085607	0.53688
COX14		2	-0.21546	-2.8081	0.32552	0.93422	0.0049842	0.049374	0.14532	1.4556	0.082725	0.84063	0.1455	0.6225
THADA		2	0.12375	1.4997	0.027237	0.35217	0.13368	0.40662	0.14522	1.353	0.082938	0.84063	0.17604	0.65149
MSRB3		2	-0.049395	-1.4419	0.69399	0.99839	0.14934	0.42677	0.14501	3.2559	0.083258	0.84159	0.0011303	0.14062
UGGT2		2	0.073532	0.87414	0.2196	0.84072	0.38204	0.6414	0.145	1.3255	0.083258	0.84159	0.18502	0.66207
NRSN1		2	0.037386	0.76379	0.55503	0.99839	0.44499	0.69115	0.14497	2.2782	0.083258	0.84159	0.022713	0.35293
LRRC8B		2	0.12651	1.1463	0.024359	0.33333	0.25166	0.53028	0.14486	1.0076	0.083364	0.84222	0.31362	0.76621
MRPS31		2	-0.19494	-2.7068	0.35462	0.95784	0.0067926	0.061564	0.14473	1.5438	0.083578	0.84263	0.12263	0.59007
GLOD5		2	0.052007	0.69337	0.40478	0.98352	0.48808	0.72255	0.14467	1.4817	0.083631	0.84263	0.13843	0.61528
PGF		2	-0.03121	-0.65695	0.79862	0.99839	0.51121	0.73888	0.14463	2.3405	0.083738	0.84263	0.019258	0.34151
COMMD1		2	0.063607	1.035	0.29684	0.91056	0.30067	0.57595	0.1444	1.8054	0.084217	0.84263	0.071012	0.51123
REXO2		2	-0.28189	-3.0946	0.25116	0.87162	0.0019705	0.025234	0.14436	1.2168	0.084324	0.84263	0.22369	0.70146
PRAMEF11		2	-0.25335	-2.0174	0.28106	0.90463	0.043657	0.23549	0.14436	0.87677	0.084324	0.84263	0.38061	0.80708
PLEK		2	0.041784	0.74661	0.50909	0.99839	0.4553	0.6982	0.14435	1.9823	0.084324	0.84263	0.047449	0.45744
FZD1		2	0.063976	1.0608	0.29337	0.90827	0.28877	0.56395	0.14433	1.8413	0.084377	0.84263	0.065577	0.49761
SLC35G5		2	-0.024473	-0.52806	0.8451	0.99839	0.59746	0.79441	0.14432	2.3961	0.084377	0.84263	0.016569	0.32113
NAPEPLD		2	0.065345	1.0514	0.28293	0.90463	0.29305	0.56827	0.14429	1.7854	0.08443	0.84263	0.074197	0.51703
SNIP1		2	-0.4625	-2.7226	0.10783	0.66987	0.0064767	0.059631	0.14423	0.64303	0.084537	0.84263	0.5202	0.871
ENO3		2	-0.048943	-1.1654	0.69602	0.99839	0.24385	0.52383	0.14422	2.6416	0.084537	0.84263	0.0082515	0.25559
LDLRAD2		2	0.0029938	0.067895	0.92266	0.99839	0.94587	0.97597	0.14406	2.5118	0.084804	0.84263	0.012011	0.29143
LARP4		2	0.00057652	0.011387	0.94712	0.99839	0.99091	0.99557	0.14399	2.1845	0.084857	0.84263	0.028927	0.37956
ITGB1		2	-0.031963	-0.6811	0.79372	0.99839	0.49581	0.72728	0.14398	2.3601	0.084857	0.84263	0.018268	0.33275
METAP1D		2	0.029037	0.41156	0.64954	0.99839	0.68066	0.84245	0.14396	1.5664	0.08491	0.84263	0.11726	0.58195
C5orf52		2	0.024736	0.47265	0.69756	0.99839	0.63647	0.81836	0.14395	2.1147	0.08491	0.84263	0.034457	0.40657
PPP6R1		2	-0.55192	-4.3468	0.066254	0.54355	1.3813e-05	0.0014239	0.14385	0.86842	0.08507	0.84263	0.38516	0.80911
SLC7A6OS		2	-0.21894	-2.5029	0.32109	0.93145	0.012317	0.096723	0.14385	1.2647	0.08507	0.84263	0.20599	0.68335
HIRIP3		2	0.034744	0.60105	0.5852	0.99839	0.54781	0.76203	0.14384	1.9134	0.08507	0.84263	0.055703	0.47269
RRP15		2	-0.2413	-2.5309	0.29348	0.90827	0.011378	0.091188	0.14376	1.1547	0.085177	0.84263	0.24822	0.72344
NHEJ1		2	-0.11499	-3.0564	0.48782	0.99839	0.0022402	0.027362	0.14371	2.9393	0.085177	0.84263	0.0032899	0.19428
CACNA1D		2	0.030973	0.6823	0.62795	0.99839	0.49505	0.72702	0.14371	2.4345	0.085177	0.84263	0.014914	0.31096
OR2A14		2	0.077089	1.1811	0.19738	0.82208	0.23755	0.51683	0.14366	1.6917	0.08523	0.84263	0.090711	0.54616
CDK6		2	-0.78352	-4.3827	0.014285	0.25427	1.1722e-05	0.0012937	0.14363	0.6119	0.08523	0.84263	0.5406	0.87761
OR2AG2		2	-0.011564	-0.24281	0.94531	0.99839	0.80815	0.91242	0.14358	2.3197	0.08523	0.84263	0.020355	0.34559
PLA2G2E		2	0.0090173	0.15943	0.86568	0.99839	0.87333	0.94136	0.14357	1.9529	0.08523	0.84263	0.050837	0.46164
RRP36		2	-0.21468	-3.0658	0.32626	0.93507	0.0021709	0.026777	0.14355	1.5746	0.085337	0.84263	0.11535	0.57973
WNK1		2	-0.85228	-3.3675	0.0097543	0.21838	0.00075855	0.013068	0.14338	0.42811	0.085656	0.84458	0.66857	0.92188
MAFA		2	-0.11572	-1.7637	0.48654	0.99839	0.077785	0.31707	0.1433	1.6802	0.085763	0.84458	0.092928	0.55119
DSCC1		2	-0.45001	-3.7078	0.1154	0.68752	0.00020903	0.0060707	0.14327	0.90539	0.085816	0.84458	0.36526	0.79864
AGBL3		2	-0.0095395	-0.19992	0.96327	0.99839	0.84154	0.92712	0.14327	2.3089	0.085816	0.84458	0.02095	0.34559
GABBR1		2	-0.094706	-1.5914	0.53334	0.99839	0.11151	0.3766	0.14323	1.8504	0.085923	0.84458	0.064259	0.49489
DOP1A		2	0.083765	1.2757	0.15703	0.76797	0.20207	0.4833	0.14318	1.676	0.086136	0.84483	0.093746	0.55235
ACAT2		2	-0.024179	-0.5414	0.84809	0.99839	0.58823	0.78878	0.14317	2.4646	0.086189	0.84483	0.013717	0.30276
PPP2R5E		2	-0.080281	-1.7797	0.57454	0.99839	0.07512	0.31235	0.14315	2.442	0.086189	0.84483	0.014605	0.30933
TRPT1		2	-0.023708	-0.5074	0.85081	0.99839	0.61188	0.80287	0.14313	2.3553	0.086243	0.84491	0.01851	0.33493
CRX		2	0.11147	1.1628	0.050104	0.47813	0.24491	0.52437	0.14304	1.146	0.086349	0.84551	0.25181	0.72422
SLC2A2		2	-0.052173	-1.2669	0.68141	0.99839	0.2052	0.4875	0.14303	2.6717	0.086403	0.84559	0.0075473	0.24904
MRPS11		2	-0.39169	-3.0022	0.15633	0.76746	0.0026805	0.031158	0.14288	0.83908	0.086829	0.84675	0.40142	0.81784
ANKRD54		2	-0.040456	-0.82945	0.74154	0.99839	0.40685	0.66134	0.14273	2.2501	0.087202	0.84899	0.024441	0.36211
TRMT61B		2	-0.17605	-2.1078	0.37999	0.97403	0.035048	0.20541	0.14264	1.3103	0.087309	0.84914	0.1901	0.66752
CETN2		2	-0.059393	-1.2108	0.64831	0.99839	0.22598	0.50694	0.14263	2.2358	0.087362	0.84922	0.025365	0.3636
CDK13		2	-0.20956	-3.6012	0.33426	0.94204	0.00031681	0.0075619	0.14246	1.8832	0.087735	0.84964	0.059672	0.4831
OR10V1		2	-0.045556	-0.87836	0.7126	0.99839	0.37975	0.63954	0.14245	2.1108	0.087735	0.84964	0.034788	0.40836
RPS6KA6		2	0.060725	0.82753	0.32162	0.93146	0.40794	0.66234	0.14245	1.4905	0.087735	0.84964	0.13608	0.61152
DEFB1		2	0.053383	0.86363	0.39081	0.97669	0.38779	0.64548	0.14244	1.7724	0.087735	0.84964	0.07633	0.52086
C12orf45		2	-0.55242	-3.2094	0.065881	0.54294	0.0013301	0.019048	0.1424	0.63418	0.087842	0.84964	0.52597	0.87331
TK2		2	-0.041548	-0.60307	0.7352	0.99839	0.54646	0.761	0.14232	1.589	0.087895	0.84964	0.11205	0.57631
CCDC181		2	-0.0088986	-0.15643	0.96802	0.99839	0.8757	0.94235	0.14232	1.9241	0.087948	0.84964	0.05434	0.46927
NR1H2		2	0.096957	1.1974	0.093972	0.63235	0.23116	0.51114	0.14232	1.3518	0.087948	0.84964	0.17644	0.65149
NSRP1		2	-0.13354	-1.883	0.45019	0.99564	0.059707	0.27706	0.14231	1.5414	0.088002	0.84972	0.12321	0.59127
ADD3		2	0.095562	1.2118	0.099728	0.6482	0.2256	0.50668	0.14229	1.3867	0.088162	0.85	0.16554	0.6414
HOXC11		2	-0.030754	-0.53287	0.80188	0.99839	0.59412	0.7926	0.14222	1.8949	0.088375	0.85	0.058111	0.47796
PPP1R1C		2	-0.03901	-0.86061	0.74964	0.99839	0.38945	0.64671	0.1422	2.4114	0.088428	0.85	0.015892	0.318
LRRIQ4		2	-0.022587	-0.38628	0.85902	0.99839	0.69929	0.8544	0.14219	1.8677	0.088428	0.85	0.061809	0.48815
AQP7		2	0.08024	1.2168	0.1784	0.80282	0.22367	0.50518	0.14219	1.6574	0.088428	0.85	0.097441	0.55673
ANKRD36B		2	-0.092379	-1.8609	0.53915	0.99839	0.062765	0.28484	0.14216	2.1997	0.088588	0.85	0.027828	0.37399
SWT1		2	-0.058354	-1.0025	0.653	0.99839	0.3161	0.58881	0.14206	1.8765	0.088801	0.85	0.060591	0.48557
CCAR2		2	0.081817	1.2412	0.16902	0.78999	0.21453	0.49499	0.14206	1.6566	0.088801	0.85	0.097592	0.55702
SERP2		2	-0.0022573	-0.047692	0.97271	0.99839	0.96196	0.98226	0.14198	2.3057	0.089014	0.85	0.021126	0.34603
CIAO2A		2	-0.012873	-0.20294	0.93391	0.99839	0.83919	0.92667	0.14196	1.7202	0.089068	0.85	0.085388	0.53654
MSANTD3		2	-0.031256	-0.59257	0.79793	0.99839	0.55347	0.76543	0.14191	2.0701	0.089174	0.85	0.038443	0.42727
CERS5		2	0.0067669	0.13148	0.88711	0.99839	0.8954	0.95055	0.14186	2.1193	0.089174	0.85	0.034065	0.40498
GPX5		2	0.018799	0.34314	0.76051	0.99839	0.73149	0.87117	0.14181	1.9897	0.089174	0.85	0.046628	0.45522
ETV4		2	0.0252	0.3657	0.69325	0.99839	0.71459	0.86149	0.14179	1.5816	0.089174	0.85	0.11374	0.57834
C1orf105		2	-0.014723	-0.29693	0.91807	0.99839	0.76652	0.88918	0.14176	2.1976	0.089228	0.85	0.027976	0.3741
DHCR24		2	0.14994	1.6218	0.0078887	0.19681	0.10484	0.36736	0.14175	1.179	0.089228	0.85	0.2384	0.71638
OGN		2	0.085586	1.2951	0.14669	0.75068	0.1953	0.4764	0.14169	1.6492	0.089281	0.85	0.099109	0.55776
CPA1		2	-0.089522	-1.617	0.54725	0.99839	0.10588	0.36899	0.14166	1.9658	0.089388	0.85	0.049327	0.46069
PSMD7		2	-0.49374	-2.5965	0.09152	0.62323	0.0094183	0.078978	0.14159	0.56307	0.089494	0.85	0.57339	0.89092
STK10		2	-0.099835	-2.0144	0.52023	0.99839	0.043972	0.23638	0.14159	2.1971	0.089494	0.85	0.028016	0.3741
CTDNEP1		2	-0.32583	-2.8851	0.21108	0.83407	0.0039125	0.041493	0.14153	0.95998	0.089654	0.85	0.33706	0.77979
MOB3A		2	-0.029973	-0.31165	0.80747	0.99839	0.75531	0.8841	0.1415	1.1057	0.089707	0.85	0.26886	0.73548
SLC35E2A		2	0.025026	0.4248	0.69463	0.99839	0.67098	0.83587	0.1415	1.8473	0.089707	0.85	0.064697	0.49539
BCAS2		2	-0.29336	-1.9671	0.23949	0.85946	0.049168	0.25085	0.14145	0.72237	0.089814	0.85015	0.47007	0.85002
DYNLRB2		2	0.057142	0.9378	0.35531	0.95872	0.34835	0.61398	0.14145	1.7857	0.089814	0.85015	0.074156	0.51703
RAVER2		2	0.064341	1.0378	0.29034	0.90827	0.29938	0.5743	0.14137	1.7494	0.090027	0.85139	0.080218	0.52365
AP5Z1		2	-0.057822	-0.95995	0.65524	0.99839	0.33708	0.60508	0.14136	1.8013	0.09008	0.85139	0.071649	0.51264
BRAT1		2	-0.24422	-2.974	0.29103	0.90827	0.0029399	0.033488	0.14135	1.3224	0.09008	0.85139	0.18605	0.66218
PPTC7		2	-0.020192	-0.29617	0.87719	0.99839	0.7671	0.88957	0.1413	1.5937	0.090294	0.85176	0.11101	0.57524
SPSB4		2	0.025159	0.54883	0.69351	0.99839	0.58312	0.78538	0.14125	2.3703	0.090347	0.85176	0.017772	0.32914
TOX4		2	-0.158	-2.075	0.40744	0.98352	0.037985	0.21582	0.14123	1.4269	0.090347	0.85176	0.15361	0.62949
VAMP8		2	-0.10148	-1.6143	0.51596	0.99839	0.10646	0.36968	0.14117	1.7268	0.090507	0.8522	0.084203	0.53351
ZNF649		2	-0.0076514	-0.12978	0.97889	0.99839	0.89674	0.95087	0.14111	1.8414	0.09056	0.8522	0.065566	0.49761
MTF1		2	-0.63797	-4.4106	0.037898	0.41146	1.0308e-05	0.0012309	0.1411	0.74696	0.090614	0.8522	0.45509	0.842
SETD9		2	0.088661	1.1143	0.13118	0.72425	0.26515	0.54398	0.14107	1.3626	0.090667	0.8522	0.173	0.64848
UBAC1		2	0.014918	0.2933	0.80081	0.99839	0.7693	0.89086	0.14106	2.1321	0.090667	0.8522	0.032998	0.40042
ESPL1		2	-0.84303	-3.6599	0.010234	0.22069	0.00025227	0.006537	0.14079	0.46405	0.090827	0.85243	0.64261	0.91472
PHYHD1		2	-0.13495	-2.1909	0.44763	0.99467	0.028462	0.17848	0.14075	1.755	0.090827	0.85243	0.079259	0.52355
BECN1		2	-0.1814	-2.0722	0.37194	0.97011	0.03825	0.2168	0.14074	1.233	0.090827	0.85243	0.21756	0.696
DCTD		2	-0.00055524	-0.011538	0.95741	0.99839	0.99079	0.99557	0.14047	2.2453	0.09136	0.85395	0.024749	0.36211
CBLL2		2	0.040652	0.831	0.52071	0.99839	0.40597	0.66046	0.1403	2.2054	0.091626	0.85395	0.027423	0.37262
WIF1		2	0.0039033	0.083069	0.91392	0.99839	0.9338	0.97074	0.14027	2.2963	0.091626	0.85395	0.021658	0.34762
CARF		2	-0.0087441	-0.15853	0.96924	0.99839	0.87404	0.94143	0.14016	1.9535	0.09168	0.85402	0.050766	0.46164
PTPRJ		2	0.065056	0.99241	0.28458	0.90517	0.321	0.59297	0.14012	1.6441	0.091786	0.85446	0.10016	0.55909
TNFSF8		2	0.03614	0.71185	0.56948	0.99839	0.47656	0.71391	0.14006	2.1215	0.091893	0.85446	0.033882	0.40401
SYNGAP1		2	-0.00013672	-0.0029353	0.95341	0.99839	0.99766	0.99899	0.13997	2.3118	0.092053	0.85446	0.020791	0.34559
DZIP3		2	0.030907	0.43116	0.62886	0.99839	0.66635	0.83399	0.13997	1.5022	0.092053	0.85446	0.13304	0.60657
TMEM173		2	-0.014272	-0.2699	0.92143	0.99839	0.78723	0.9011	0.13993	2.0353	0.092159	0.85446	0.041823	0.43952
LRP2		2	0.050531	0.90361	0.41789	0.98394	0.3662	0.62894	0.13988	1.9217	0.092213	0.85446	0.054644	0.46973
PARP15		2	0.17157	1.3168	0.0033047	0.14319	0.1879	0.46962	0.13975	0.82385	0.092319	0.85446	0.41002	0.82272
DIPK2A		2	0.073254	1.1234	0.2212	0.84213	0.26125	0.54115	0.13973	1.648	0.092319	0.85446	0.099352	0.55804
STK3		2	0.019941	0.36004	0.74884	0.99839	0.71882	0.8637	0.13971	1.9407	0.092319	0.85446	0.052294	0.4656
ALDH1A3		2	0.034788	0.64317	0.58467	0.99839	0.52011	0.7443	0.13971	1.986	0.092319	0.85446	0.047038	0.45522
CD300A		2	-0.067254	-1.448	0.61841	0.99839	0.14763	0.42485	0.13961	2.3129	0.092479	0.85468	0.02073	0.34559
HEY2		2	0.04901	0.91437	0.43313	0.98906	0.36052	0.62391	0.13961	2.0033	0.092479	0.85468	0.045144	0.4514
OR4F17		2	-0.70664	-3.7212	0.023133	0.32854	0.00019824	0.0059128	0.13954	0.56006	0.092692	0.85539	0.57544	0.89229
PNMA8A		2	-0.094004	-1.3675	0.53499	0.99839	0.17148	0.45299	0.13949	1.5595	0.093065	0.85672	0.11887	0.58474
CTSS		2	-0.035793	-0.78416	0.76952	0.99839	0.43294	0.68222	0.13942	2.3496	0.093172	0.85728	0.018791	0.33737
HAMP		2	0.028413	0.37902	0.65753	0.99839	0.70467	0.85679	0.13937	1.4295	0.093225	0.85735	0.15286	0.6291
ZNF385B		2	0.030206	0.50675	0.63776	0.99839	0.61233	0.80289	0.13925	1.7967	0.093439	0.85847	0.072387	0.51442
ANP32B		2	-0.25698	-2.8589	0.2768	0.89984	0.0042505	0.04413	0.13922	1.1906	0.093598	0.85868	0.2338	0.70952
SLC35A1		2	-0.28115	-3.5554	0.25212	0.87253	0.00037739	0.0085407	0.13917	1.3531	0.093598	0.85868	0.17601	0.65149
OR4E2		2	-0.047906	-1.1592	0.70028	0.99839	0.24638	0.52587	0.13911	2.5893	0.093598	0.85868	0.0096176	0.26822
CRK		2	-0.045394	-1.2746	0.7135	0.99839	0.20245	0.48376	0.139	3.0031	0.093758	0.85931	0.0026728	0.183
PNRC1		2	-0.036625	-0.83337	0.76398	0.99839	0.40464	0.65919	0.13899	2.4322	0.093812	0.85938	0.015008	0.31174
SRPK2		2	0.00851	0.13973	0.87144	0.99839	0.88887	0.94796	0.13894	1.7547	0.093918	0.85993	0.07931	0.52355
BLM		2	-0.46671	-3.7549	0.10554	0.66166	0.00017339	0.0054407	0.13869	0.85613	0.094558	0.86368	0.39193	0.81073
IL7		2	-0.057833	-0.97095	0.65519	0.99839	0.33157	0.60103	0.13869	1.7911	0.094558	0.86368	0.073283	0.51574
JAGN1		2	0.056057	0.95415	0.36528	0.96293	0.34001	0.60734	0.13869	1.816	0.094505	0.86368	0.069376	0.50664
MGAT1		2	-0.30379	-3.4668	0.23042	0.8508	0.00052664	0.010207	0.13862	1.2148	0.094611	0.86375	0.22443	0.70168
RIOX1		2	-0.040543	-0.8216	0.74111	0.99839	0.41131	0.66545	0.13855	2.1588	0.095144	0.86693	0.030866	0.3911
FSD2		2	-0.034178	-0.67261	0.77976	0.99839	0.50119	0.73106	0.13854	2.0949	0.095144	0.86693	0.036182	0.41632
CEP89		2	0.034535	0.51128	0.58824	0.99839	0.60916	0.8017	0.1385	1.577	0.095251	0.86705	0.11481	0.57973
HDGFL3		2	0.003578	0.057068	0.9168	0.99839	0.95449	0.9797	0.13836	1.6975	0.095571	0.86737	0.089604	0.54439
FAM227A		2	0.0075739	0.10197	0.87991	0.99839	0.91878	0.96292	0.13832	1.4315	0.095624	0.86737	0.15227	0.62877
BBOX1		2	0.01088	0.1818	0.84665	0.99839	0.85574	0.93425	0.13828	1.7768	0.095677	0.86737	0.075603	0.51956
FBXL12		2	0.01965	0.32585	0.75161	0.99839	0.74454	0.87821	0.13825	1.7626	0.095731	0.86737	0.077971	0.52254
ANO3		2	0.076185	1.0659	0.20201	0.82614	0.28646	0.56201	0.13825	1.4882	0.095731	0.86737	0.1367	0.61298
ID1		2	-0.0047431	-0.1087	0.99366	0.99839	0.91344	0.95904	0.13817	2.4343	0.095944	0.86737	0.014921	0.31096
HNRNPR		2	0.02238	0.49818	0.72304	0.99839	0.61836	0.80629	0.13817	2.3655	0.095944	0.86737	0.018006	0.33053
AMZ2		2	0.066469	0.91277	0.27323	0.89779	0.36136	0.62461	0.13816	1.4578	0.095944	0.86737	0.14489	0.62208
PDE8B		2	0.040205	0.67171	0.52529	0.99839	0.50177	0.73139	0.13812	1.7753	0.096157	0.86737	0.075845	0.51957
HTR2A		2	-0.10539	-2.0185	0.50754	0.99839	0.043539	0.23533	0.13806	2.0348	0.096157	0.86737	0.041875	0.43952
GAGE12H		2	-0.015718	-0.23395	0.91024	0.99839	0.81502	0.91585	0.13805	1.5805	0.096264	0.86744	0.11399	0.57874
TMEM132C		2	-0.084708	-1.7875	0.56106	0.99839	0.073854	0.30997	0.13799	2.2389	0.096317	0.8675	0.025162	0.36257
HS6ST2		2	0.039742	0.70526	0.52988	0.99839	0.48065	0.71687	0.13777	1.8798	0.09685	0.86971	0.060137	0.4845
ARHGAP29		2	0.00027463	0.0048534	0.94979	0.99839	0.99613	0.99804	0.13766	1.871	0.097063	0.86971	0.061349	0.48749
ADGRG6		2	0.011968	0.27199	0.83514	0.99839	0.78563	0.90047	0.13761	2.4031	0.097116	0.86971	0.016258	0.31906
SCAMP5		2	-0.094957	-1.9278	0.53265	0.99839	0.053885	0.26196	0.13758	2.1479	0.097116	0.86971	0.031725	0.39593
PAQR6		2	-0.10778	-1.7188	0.50216	0.99839	0.085646	0.33218	0.13756	1.6878	0.097116	0.86971	0.091442	0.5481
BLOC1S3		2	0.10162	1.1837	0.077181	0.575	0.23652	0.51579	0.13752	1.2316	0.097223	0.86971	0.2181	0.69647
AGGF1		2	0.040256	0.66361	0.52476	0.99839	0.50694	0.73578	0.1375	1.7437	0.097276	0.86971	0.081216	0.52514
TAS2R38		2	0.11679	1.3938	0.037844	0.41112	0.16337	0.44304	0.13742	1.2613	0.097489	0.86971	0.20721	0.68475
CLIP2		2	-0.0014505	-0.030097	0.96546	0.99839	0.97599	0.9888	0.13739	2.1932	0.097489	0.86971	0.02829	0.37588
GABRG1		2	0.083842	0.93405	0.15665	0.76775	0.35028	0.61532	0.13733	1.1762	0.097703	0.86971	0.2395	0.71705
ANKRD50		2	0.028402	0.49907	0.6578	0.99839	0.61773	0.80598	0.13732	1.855	0.097703	0.86971	0.063592	0.49246
C8orf88		2	0.077699	1.1072	0.19354	0.8171	0.26821	0.54682	0.13724	1.5038	0.098076	0.86971	0.13264	0.60643
MUC5AC		2	-0.071984	-1.2201	0.60125	0.99839	0.22241	0.50405	0.1372	1.7875	0.098076	0.86971	0.073861	0.51693
DNAJB7		2	0.070919	1.1174	0.2389	0.85931	0.26381	0.54261	0.1372	1.6626	0.098076	0.86971	0.096395	0.55518
FHL5		2	0.0048531	0.11473	0.90459	0.99839	0.90866	0.95675	0.13717	2.493	0.098236	0.86971	0.012665	0.2944
KIAA1958		2	0.043233	0.73336	0.49347	0.99839	0.46334	0.70495	0.13714	1.7878	0.098289	0.86971	0.073811	0.51693
NGEF		2	-0.080014	-1.6392	0.57534	0.99839	0.10116	0.36152	0.13712	2.1601	0.098289	0.86971	0.030764	0.3911
EFHC2		2	-0.0163	-0.29713	0.90587	0.99839	0.76636	0.88916	0.13712	1.9219	0.098289	0.86971	0.054622	0.46973
PDXP		2	0.01253	0.20991	0.82863	0.99839	0.83374	0.9242	0.13707	1.7663	0.098449	0.86971	0.07735	0.52189
ICAM1		2	0.038506	0.79967	0.54246	0.99839	0.4239	0.6758	0.13702	2.1886	0.098502	0.86971	0.028626	0.3779
GFAP		2	-0.11123	-2.0144	0.49502	0.99839	0.043963	0.23638	0.13697	1.9074	0.098662	0.86971	0.056466	0.47418
LST1		2	-0.022944	-0.31459	0.85662	0.99839	0.75308	0.88308	0.13689	1.4433	0.098715	0.86971	0.14895	0.62569
FIBIN		2	-0.0090373	-0.14309	0.96717	0.99839	0.88622	0.94711	0.13682	1.6664	0.098822	0.86971	0.095628	0.55475
MMP13		2	0.010638	0.19348	0.84868	0.99839	0.84659	0.92954	0.13679	1.9134	0.098929	0.86971	0.055693	0.47269
CCDC167		2	0.021138	0.3612	0.73568	0.99839	0.71795	0.86321	0.13676	1.7974	0.099035	0.86971	0.072272	0.5141
CEACAM5		2	0.032468	0.43409	0.61127	0.99839	0.66422	0.8327	0.13673	1.406	0.099089	0.86971	0.15972	0.6366
CLPB		2	-0.51587	-3.6972	0.081339	0.58731	0.00021799	0.0061406	0.13672	0.75066	0.099142	0.86971	0.45285	0.84089
VIPR1		2	0.014846	0.32026	0.80156	0.99839	0.74877	0.87996	0.13671	2.2679	0.099142	0.86971	0.023334	0.35609
RAB4B		2	0.090112	1.2455	0.12329	0.70786	0.21294	0.49356	0.13669	1.4523	0.099248	0.86971	0.14642	0.62331
CACNA1F		2	0.11882	1.2573	0.034753	0.39624	0.20863	0.4897	0.13669	1.1113	0.099248	0.86971	0.26644	0.73478
MYO18A		2	-0.039068	-0.61372	0.74927	0.99839	0.5394	0.7565	0.13667	1.6501	0.099302	0.86971	0.098919	0.55765
ZYG11B		2	0.061979	0.82008	0.31064	0.92422	0.41217	0.66605	0.13664	1.3905	0.099408	0.86971	0.16436	0.64004
USP3		2	0.019863	0.36676	0.74985	0.99839	0.7138	0.86142	0.13656	1.9389	0.099515	0.86971	0.052508	0.4656
ADGRL2		2	0.012397	0.21194	0.83013	0.99839	0.83215	0.92373	0.13651	1.795	0.099728	0.86971	0.072651	0.5149
C5orf67		2	0.070479	1.0283	0.2429	0.86361	0.30382	0.57803	0.13648	1.5316	0.099728	0.86971	0.12563	0.59399
SHANK3		2	-0.071792	-1.406	0.60189	0.99839	0.15972	0.43816	0.1364	2.0556	0.099835	0.86971	0.039826	0.43365
OR5K3		2	0.07421	0.95652	0.21507	0.83831	0.33881	0.60682	0.13639	1.3519	0.099888	0.86971	0.1764	0.65149
LCE1F		2	-0.062855	-1.1512	0.63483	0.99839	0.24965	0.52823	0.13631	1.9129	0.1001	0.86971	0.055757	0.47269
ABCA1		2	0.053184	1.0614	0.39246	0.9771	0.28852	0.56385	0.13624	2.0903	0.10026	0.86971	0.03659	0.41832
OR2A1		2	0.05667	1.0622	0.36016	0.9598	0.28815	0.56347	0.13624	1.9639	0.10026	0.86971	0.049541	0.46089
MLLT3		2	-0.049811	-0.90192	0.69191	0.99839	0.3671	0.63	0.1362	1.8934	0.10026	0.86971	0.058302	0.4789
PEX10		2	-0.3948	-3.5151	0.1534	0.76304	0.00043953	0.0092032	0.13609	0.92961	0.10037	0.86971	0.35257	0.79089
WFDC10A		2	0.024247	0.57572	0.70225	0.99839	0.56481	0.77233	0.13605	2.4849	0.10042	0.86971	0.012959	0.29744
ARHGAP19		2	-0.064912	-1.223	0.62667	0.99839	0.22132	0.50294	0.13601	1.9693	0.10047	0.86971	0.048921	0.45998
NOX5		2	0.018313	0.27593	0.766	0.99839	0.78261	0.89828	0.136	1.5743	0.10047	0.86971	0.11543	0.57973
ANKRD1		2	-0.11313	-2.08	0.49145	0.99839	0.037526	0.21399	0.13599	1.9203	0.10047	0.86971	0.054819	0.46973
SLC2A10		2	0.038837	0.6226	0.5391	0.99839	0.53355	0.75279	0.13596	1.6765	0.10047	0.86971	0.093641	0.55211
SLC31A1		2	-0.45812	-3.0997	0.11023	0.67781	0.0019373	0.024894	0.13593	0.70248	0.10053	0.86971	0.48238	0.85667
CCDC173		2	0.037836	0.65798	0.54997	0.99839	0.51055	0.73862	0.13593	1.8174	0.10047	0.86971	0.069153	0.50662
TMPRSS11B		2	0.0021014	0.039637	0.93081	0.99839	0.96838	0.98604	0.13583	1.9706	0.10063	0.86971	0.048768	0.45998
P3H4		2	0.026526	0.44092	0.67822	0.99839	0.65927	0.83045	0.13583	1.7346	0.10063	0.86971	0.082815	0.52991
TENT4B		2	-0.15424	-2.268	0.4133	0.98352	0.023329	0.15569	0.13582	1.5361	0.10063	0.86971	0.12452	0.59337
PSD3		2	-0.082777	-2.1299	0.56703	0.99839	0.033182	0.1975	0.13575	2.6868	0.1009	0.8707	0.0072149	0.24707
KPNA4		2	-0.54161	-3.7317	0.070519	0.55823	0.00019019	0.0057736	0.13569	0.71537	0.10106	0.8707	0.47438	0.85131
HIC1		2	0.046912	0.71849	0.45499	0.99708	0.47245	0.7116	0.13569	1.5983	0.10106	0.8707	0.10997	0.57449
KCTD16		2	-0.052653	-0.89743	0.67912	0.99839	0.36949	0.63185	0.13561	1.7773	0.10117	0.8707	0.075526	0.51934
BMT2		2	0.070586	1.1135	0.24226	0.86361	0.2655	0.54426	0.1356	1.6454	0.10122	0.8707	0.099879	0.55835
LRGUK		2	0.078746	1.1055	0.18725	0.81038	0.26893	0.54771	0.13559	1.4639	0.10122	0.8707	0.14321	0.62138
TTC17		2	-0.034441	-0.67367	0.77805	0.99839	0.50052	0.73037	0.13557	2.0382	0.10122	0.8707	0.041531	0.43922
TFF1		2	-0.069128	-1.4254	0.61143	0.99839	0.15405	0.43188	0.13547	2.1465	0.10127	0.87076	0.031835	0.39593
SPINT2		2	-0.0040519	-0.085441	0.98827	0.99839	0.93191	0.97002	0.13533	2.1951	0.10175	0.87328	0.028154	0.37463
DENR		2	-0.36116	-3.2485	0.18075	0.80527	0.0011602	0.017442	0.1353	0.93371	0.10197	0.87371	0.35045	0.79001
SORCS2		2	-0.012083	-0.19161	0.94099	0.99839	0.84805	0.93001	0.13515	1.6475	0.10218	0.87371	0.099464	0.55804
RHBDL2		2	-0.001396	-0.027209	0.96514	0.99839	0.97829	0.98985	0.13513	2.0246	0.10218	0.87371	0.042904	0.44545
KRTAP5-7		2	-0.49742	-2.9542	0.089654	0.61626	0.0031344	0.035318	0.13508	0.60925	0.10229	0.87371	0.54236	0.87793
CAPN12		2	-0.034571	-0.54839	0.7772	0.99839	0.58342	0.78547	0.13506	1.6463	0.10239	0.87371	0.099701	0.55819
PSMD12		2	-0.4409	-1.8412	0.12132	0.70265	0.065592	0.29237	0.13505	0.42487	0.10239	0.87371	0.67093	0.92225
TNFAIP3		2	-0.022906	-0.31093	0.85683	0.99839	0.75585	0.8844	0.13504	1.4104	0.10239	0.87371	0.15842	0.63386
FAM189B		2	-0.0040257	-0.068601	0.98806	0.99839	0.94531	0.97554	0.13484	1.7674	0.10282	0.87371	0.077163	0.52178
SH2B1		2	0.049794	0.87958	0.4253	0.98848	0.37909	0.63925	0.13483	1.8319	0.10282	0.87371	0.066964	0.5006
CCDC152		2	0.0021589	0.034303	0.93049	0.99839	0.97264	0.98775	0.13482	1.6467	0.10282	0.87371	0.099615	0.55804
CPNE8		2	0.064039	1.063	0.29289	0.90827	0.2878	0.56314	0.13477	1.7197	0.10293	0.87371	0.085485	0.53654
TMSB10		2	0.062543	0.94519	0.30563	0.92037	0.34456	0.61138	0.13469	1.5652	0.10314	0.87371	0.11754	0.58195
DTX3L		2	0.085905	0.95624	0.14519	0.74959	0.33895	0.60687	0.13467	1.1513	0.10314	0.87371	0.24962	0.72379
C19orf81		2	0.01255	0.2437	0.82858	0.99839	0.80747	0.91203	0.1346	2.007	0.10314	0.87371	0.044752	0.45127
AP2A1		2	-0.055213	-1.3033	0.66628	0.99839	0.19246	0.47378	0.13459	2.4431	0.10325	0.87371	0.014561	0.30933
GPR183		2	0.033823	0.54004	0.59624	0.99839	0.58917	0.78935	0.13457	1.6523	0.10325	0.87371	0.09847	0.55765
SKOR2		2	0.063273	0.91839	0.29945	0.91263	0.35842	0.62201	0.13455	1.5014	0.1033	0.87371	0.13325	0.60657
C3orf80		2	-0.040015	-0.90845	0.74351	0.99839	0.36364	0.62682	0.13449	2.3462	0.10335	0.87371	0.018967	0.33954
LMOD3		2	-0.079037	-1.5331	0.57795	0.99839	0.12526	0.39522	0.13448	2.0067	0.10335	0.87371	0.044782	0.45127
SLC17A3		2	0.040019	0.7148	0.52742	0.99839	0.47473	0.71326	0.13448	1.8463	0.10335	0.87371	0.064844	0.49563
SLC49A3		2	-0.0040032	-0.090098	0.98779	0.99839	0.92821	0.96815	0.13443	2.3277	0.10351	0.87371	0.019928	0.34553
PIAS4		2	-0.33868	-2.7987	0.19924	0.82208	0.0051311	0.050426	0.13441	0.85176	0.10351	0.87371	0.39435	0.81274
KRIT1		2	0.02321	0.45787	0.71419	0.99839	0.64705	0.8243	0.1344	2.0386	0.10351	0.87371	0.041494	0.43922
ODF3L2		2	0.00088883	0.019887	0.94334	0.99839	0.98413	0.99236	0.13437	2.3127	0.10362	0.87371	0.020739	0.34559
MRPS2		2	-0.21807	-2.3193	0.32232	0.93217	0.020381	0.1412	0.1343	1.0971	0.10362	0.87371	0.27258	0.7386
CMTM6		2	-0.27102	-3.3539	0.26187	0.88437	0.00079679	0.013492	0.13429	1.2744	0.10367	0.87371	0.20251	0.68078
SUV39H2		2	-0.070556	-1.2075	0.60631	0.99839	0.22723	0.50844	0.13427	1.767	0.10373	0.87371	0.077228	0.52189
ATAD3A		2	-0.5645	-3.7284	0.061244	0.52292	0.0001927	0.0058031	0.13426	0.67947	0.10373	0.87371	0.49684	0.86236
UGT8		2	0.010747	0.21709	0.84777	0.99839	0.82814	0.9214	0.1342	2.0854	0.10383	0.87371	0.037031	0.41941
PDILT		2	0.11094	1.5029	0.051543	0.48423	0.13287	0.40507	0.1342	1.3982	0.10383	0.87371	0.16206	0.63882
ASNSD1		2	-0.11826	-2.4659	0.48025	0.99839	0.013666	0.10476	0.13417	2.1505	0.10383	0.87371	0.031517	0.39484
PHF2		2	-0.18409	-3.1078	0.36794	0.96667	0.0018851	0.024442	0.1341	1.7414	0.10399	0.87371	0.081619	0.52584
APOH		2	-0.026289	-0.40173	0.83316	0.99839	0.68788	0.84758	0.1341	1.5753	0.10399	0.87371	0.11519	0.57973
RTP3		2	-0.039365	-0.95724	0.74745	0.99839	0.33845	0.60647	0.13408	2.5072	0.10405	0.87377	0.01217	0.29143
CCDC13		2	-0.014223	-0.36594	0.92191	0.99839	0.71441	0.86149	0.13399	2.6503	0.10431	0.8745	0.0080409	0.25559
PDE1B		2	0.009289	0.2024	0.86291	0.99839	0.83961	0.92669	0.13393	2.2455	0.10442	0.87455	0.024738	0.36211
RSAD2		2	0.041033	0.70292	0.51751	0.99839	0.4821	0.71765	0.1339	1.7641	0.10458	0.87472	0.07771	0.52191
PLPP7		2	0.045866	0.56452	0.46602	0.99839	0.5724	0.77845	0.13387	1.2669	0.10463	0.87478	0.2052	0.68318
PIN4		2	0.0301	0.57655	0.6384	0.99839	0.56425	0.77198	0.1338	1.9711	0.10479	0.87533	0.048718	0.45998
CALB1		2	0.062989	1.1116	0.30174	0.91513	0.2663	0.54499	0.1338	1.8163	0.10479	0.87533	0.069321	0.50664
UBXN2A		2	0.087498	1.1198	0.13645	0.73423	0.26281	0.54221	0.13371	1.3154	0.10516	0.8765	0.18839	0.66498
MFNG		2	-0.066102	-0.72343	0.62262	0.99839	0.46941	0.7088	0.13366	1.1231	0.10543	0.87743	0.26138	0.73158
KCNC2		2	0.028377	0.47498	0.65828	0.99839	0.6348	0.8172	0.13359	1.7196	0.10564	0.87743	0.08551	0.53654
SLC15A5		2	0.040424	0.62458	0.52332	0.99839	0.53225	0.75246	0.13359	1.5864	0.1057	0.87743	0.11266	0.57638
PTPN21		2	-0.016429	-0.30407	0.90491	0.99839	0.76107	0.88644	0.13356	1.8982	0.10575	0.87743	0.057667	0.47627
PNMA6A		2	0.039756	0.73968	0.52977	0.99839	0.45949	0.70188	0.13355	1.911	0.10575	0.87743	0.056001	0.47341
ARMS2		2	0.025714	0.46667	0.68632	0.99839	0.64074	0.82042	0.13338	1.8594	0.10591	0.87743	0.062968	0.49104
FLNB		2	-0.0083722	-0.20911	0.9717	0.99839	0.83437	0.92445	0.13334	2.5616	0.10596	0.87743	0.010418	0.27776
PCNT		2	-0.16334	-2.5781	0.39769	0.98055	0.0099355	0.081991	0.13333	1.619	0.10596	0.87743	0.10544	0.56651
HNRNPA1		2	-0.24557	-1.9767	0.28986	0.90827	0.048074	0.24792	0.1333	0.81647	0.10596	0.87743	0.41423	0.82584
HSD3B2		2	0.014101	0.28677	0.80955	0.99839	0.77429	0.8931	0.13328	2.0848	0.10612	0.87748	0.037087	0.41941
AGA		2	0.046629	0.72549	0.45856	0.99839	0.46815	0.7083	0.13317	1.5935	0.10644	0.87896	0.11106	0.57524
EHBP1		2	0.035211	0.65138	0.58046	0.99839	0.5148	0.74148	0.13316	1.8943	0.10644	0.87896	0.058183	0.47813
TTC25		2	0.049223	0.80691	0.43111	0.98906	0.41972	0.67187	0.13316	1.6793	0.10644	0.87896	0.093093	0.55147
MPV17L2		2	-0.06672	-1.2	0.62049	0.99839	0.23014	0.51033	0.13314	1.8422	0.10655	0.87907	0.065451	0.49754
ARHGEF40		2	-0.11963	-1.8435	0.4778	0.99839	0.065251	0.29147	0.13313	1.5716	0.1066	0.87912	0.11605	0.58003
ATG4D		2	0.060816	0.99546	0.32077	0.93145	0.31951	0.59198	0.13304	1.6746	0.10692	0.87918	0.094018	0.55235
ITPR2		2	-0.0086954	-0.15912	0.9694	0.99839	0.87357	0.94136	0.13302	1.8706	0.10692	0.87918	0.061397	0.48749
MRPS21		2	-0.6696	-3.5247	0.030276	0.37095	0.00042392	0.0090173	0.13284	0.5321	0.1074	0.87918	0.59466	0.89833
ASB5		2	-0.062326	-1.3454	0.63685	0.99839	0.1785	0.46067	0.13282	2.2044	0.10746	0.87918	0.027495	0.37262
ANKRD12		2	-0.033825	-0.6175	0.78167	0.99839	0.53691	0.75503	0.13281	1.8626	0.10746	0.87918	0.062517	0.49076
MIPOL1		2	0.1497	1.4314	0.0078887	0.19681	0.15231	0.43053	0.13275	0.9758	0.10762	0.87918	0.32916	0.77622
SUN5		2	0.019171	0.41489	0.75673	0.99839	0.67822	0.84094	0.13267	2.2051	0.10772	0.87918	0.02745	0.37262
ZNF184		2	0.086527	1.2413	0.14248	0.7454	0.21448	0.49497	0.13266	1.4616	0.10772	0.87918	0.14385	0.62138
PFN2		2	0.052382	0.74893	0.40057	0.98213	0.4539	0.69771	0.13264	1.4566	0.10772	0.87918	0.14524	0.62234
LRRC73		2	-0.072999	-1.0783	0.59778	0.99839	0.28089	0.55807	0.13262	1.5067	0.10778	0.87918	0.13188	0.60537
STARD9		2	0.076772	0.87227	0.19887	0.82208	0.38306	0.642	0.1326	1.1586	0.10794	0.87967	0.24662	0.7226
CLTB		2	-0.048166	-1.0701	0.69927	0.99839	0.28459	0.56085	0.1325	2.2639	0.1081	0.88021	0.023578	0.35609
POGLUT2		2	0.070463	0.93818	0.24295	0.86361	0.34815	0.61394	0.13245	1.3539	0.10831	0.88118	0.17578	0.6511
ANGPTL8		2	-0.041187	-1.0882	0.73759	0.99839	0.27652	0.5547	0.13226	2.6818	0.1089	0.88179	0.0073223	0.24707
DIAPH1		2	-0.18223	-2.956	0.37093	0.97008	0.0031166	0.035139	0.13225	1.6502	0.10895	0.88179	0.098903	0.55765
UNC93B1		2	-0.0055542	-0.10412	0.99883	0.99984	0.91707	0.96167	0.13225	1.9062	0.1089	0.88179	0.056627	0.4747
DNPH1		2	0.028568	0.57235	0.65578	0.99839	0.56708	0.7742	0.13224	2.0384	0.10895	0.88179	0.041515	0.43922
PLXNA2		2	-0.054024	-0.99067	0.67198	0.99839	0.32185	0.59335	0.13206	1.8621	0.10948	0.88364	0.062591	0.49076
MRGPRX4		2	0.036514	0.5865	0.565	0.99839	0.55754	0.7679	0.13206	1.6315	0.10948	0.88364	0.10279	0.56273
NDRG2		2	-0.012423	-0.30294	0.93758	0.99839	0.76193	0.8869	0.13203	2.4767	0.10959	0.88364	0.013262	0.29941
CD300C		2	-0.047623	-0.75343	0.70162	0.99839	0.45119	0.69578	0.13198	1.6066	0.10964	0.88364	0.10815	0.57092
C3orf36		2	0.055712	1.0425	0.3689	0.9673	0.29719	0.57249	0.13198	1.8992	0.10964	0.88364	0.057543	0.47627
RHBDD3		2	-0.099201	-1.8294	0.52183	0.99839	0.067339	0.2962	0.13175	1.8679	0.11023	0.88499	0.061773	0.48815
DCAKD		2	0.023951	0.38395	0.70604	0.99839	0.70101	0.85505	0.13169	1.6234	0.11039	0.88499	0.1045	0.56547
COG6		2	-0.30389	-2.9197	0.23037	0.8508	0.0035037	0.038531	0.13162	0.97075	0.1106	0.88499	0.33167	0.77673
PRAMEF33		2	-0.036234	-0.67499	0.76696	0.99839	0.49968	0.72966	0.13158	1.8802	0.1106	0.88499	0.060085	0.4845
GABRD		2	0.11579	1.3395	0.039923	0.42031	0.18041	0.46179	0.13155	1.1699	0.11066	0.88499	0.24202	0.71806
OXA1L		2	-0.058162	-1.1017	0.6537	0.99839	0.27059	0.54923	0.13149	1.9157	0.11071	0.88499	0.055403	0.47172
KTN1		2	0.10088	1.2919	0.0799	0.58252	0.19641	0.47786	0.13145	1.2932	0.11087	0.88499	0.19593	0.67493
C12orf49		2	-0.49652	-3.5658	0.090134	0.61828	0.00036273	0.0083396	0.13132	0.72164	0.11119	0.88499	0.47051	0.85013
DBF4B		2	-0.021049	-0.43495	0.87106	0.99839	0.6636	0.83259	0.13129	2.0865	0.11124	0.88499	0.036938	0.41898
STARD13		2	-0.073022	-1.7562	0.59773	0.99839	0.079046	0.31994	0.13126	2.4261	0.11124	0.88499	0.015261	0.31394
ARPC5L		2	0.031095	0.55008	0.62667	0.99839	0.58227	0.78499	0.13122	1.7848	0.11129	0.88499	0.074299	0.51703
SCLT1		2	0.041406	0.71607	0.51309	0.99839	0.47395	0.71303	0.1312	1.7443	0.11135	0.88499	0.081115	0.52494
DEFA1		2	-0.12363	-2.6006	0.46964	0.99839	0.0093061	0.078327	0.13118	2.1218	0.11135	0.88499	0.033857	0.40401
SFRP1		2	0.038468	0.62836	0.54288	0.99839	0.52976	0.75133	0.13112	1.6471	0.11156	0.88499	0.099545	0.55804
CBR3		2	-0.047709	-0.94834	0.70124	0.99839	0.34296	0.60976	0.13111	2.0048	0.11156	0.88499	0.044984	0.4514
LASP1		2	-0.0085759	-0.12776	0.97058	0.99839	0.89834	0.95184	0.1311	1.5026	0.11156	0.88499	0.13293	0.60657
NXNL1		2	-0.026999	-0.80854	0.82719	0.99839	0.41878	0.67117	0.13109	3.0161	0.11156	0.88499	0.0025602	0.18057
DERA		2	0.050274	0.96794	0.42055	0.98576	0.33307	0.60229	0.13109	1.9414	0.11156	0.88499	0.052208	0.4656
OTOL1		2	-0.060047	-1.0962	0.64538	0.99839	0.27299	0.55159	0.13103	1.839	0.11177	0.88556	0.065914	0.49825
PRICKLE1		2	0.077573	1.0895	0.19418	0.81731	0.27593	0.55455	0.13097	1.4146	0.11215	0.88739	0.15717	0.63198
TARBP2		2	-0.04433	-0.73394	0.71936	0.99839	0.46298	0.70464	0.13087	1.6644	0.1122	0.88744	0.096035	0.55515
STPG3		2	-0.051227	-1.5679	0.6852	0.99839	0.11691	0.38452	0.13083	3.0796	0.11225	0.88748	0.0020725	0.16759
RGS14		2	-0.029907	-0.80798	0.80806	0.99839	0.4191	0.67146	0.13066	2.7152	0.11252	0.88884	0.006623	0.2435
C12orf65		2	-0.40126	-3.6903	0.14893	0.75493	0.00022398	0.0062345	0.13061	0.92171	0.11273	0.88958	0.35668	0.79267
GTF2H2C		2	-0.27785	-2.819	0.25558	0.87708	0.004818	0.048275	0.13047	1.0166	0.11305	0.88958	0.30933	0.7636
SGK3		2	0.0072546	0.15919	0.88311	0.99839	0.87352	0.94136	0.13046	2.2005	0.11305	0.88958	0.027771	0.37399
C19orf33		2	-0.042681	-0.78653	0.72821	0.99839	0.43156	0.68145	0.1304	1.8477	0.11327	0.88958	0.064653	0.49539
PIK3IP1		2	0.036127	0.73109	0.56959	0.99839	0.46472	0.70619	0.13034	2.0288	0.11327	0.88958	0.042481	0.44302
PTPN5		2	0.017031	0.40961	0.77858	0.99839	0.68209	0.84328	0.1303	2.4106	0.11343	0.88958	0.015928	0.31823
RTN4RL1		2	-0.073247	-1.5721	0.59693	0.99839	0.11592	0.38321	0.13029	2.1515	0.11343	0.88958	0.031439	0.39427
SEC14L4		2	-0.021023	-0.35003	0.87117	0.99839	0.72632	0.86759	0.13029	1.6668	0.11343	0.88958	0.095552	0.55475
SALL1		2	0.035841	0.4457	0.57262	0.99839	0.65581	0.82887	0.13024	1.2452	0.11353	0.88958	0.21304	0.69093
GSTA5		2	0.00025181	0.0046265	0.94984	0.99839	0.99631	0.99816	0.13023	1.8409	0.11353	0.88958	0.065634	0.49762
NPHS1		2	0.044246	0.7907	0.4819	0.99839	0.42912	0.67979	0.13012	1.7872	0.11369	0.88958	0.073899	0.51693
ZNF483		2	0.052288	0.9812	0.40142	0.98213	0.32649	0.59658	0.13011	1.8777	0.11369	0.88958	0.060419	0.48542
UGT2B11		2	-0.021257	-0.39423	0.86973	0.99839	0.69341	0.85055	0.1301	1.8547	0.11369	0.88958	0.063643	0.49257
TCAP		2	-0.065184	-1.9529	0.62566	0.99839	0.050829	0.25436	0.13005	2.998	0.1138	0.88958	0.0027174	0.18341
BARHL2		2	-0.0047156	-0.10387	0.99355	0.99839	0.91727	0.96168	0.13005	2.2041	0.1138	0.88958	0.027517	0.37262
SHFL		2	0.047406	0.84572	0.44971	0.99564	0.39771	0.65352	0.13005	1.7837	0.1138	0.88958	0.07448	0.51733
POU3F3		2	0.044346	1.0178	0.48078	0.99839	0.30879	0.58211	0.13003	2.296	0.1138	0.88958	0.021675	0.34762
NSA2		2	-0.75072	-2.6888	0.018176	0.29281	0.0071711	0.064169	0.13	0.35022	0.1138	0.88958	0.72618	0.93867
RNF135		2	0.05567	0.99738	0.36938	0.96774	0.31858	0.59098	0.12997	1.7901	0.11396	0.88958	0.07343	0.51574
TMEM47		2	0.10255	1.4403	0.07441	0.56771	0.14977	0.42735	0.12994	1.4038	0.11407	0.88958	0.16037	0.63795
CRY1		2	0.038305	0.6564	0.54459	0.99839	0.51157	0.739	0.12992	1.7116	0.11407	0.88958	0.086962	0.53862
DNAJC25		2	-0.059266	-1.2213	0.64885	0.99839	0.22198	0.50357	0.12988	2.058	0.11423	0.88958	0.039586	0.43254
POLR2F		2	-0.8429	-3.9907	0.010234	0.22069	6.5879e-05	0.0032697	0.12987	0.47019	0.11423	0.88958	0.63822	0.9119
POMT1		2	-0.037872	-0.5981	0.75646	0.99839	0.54977	0.76365	0.12984	1.5759	0.11423	0.88958	0.11505	0.57973
FAM156B		2	-0.022778	-0.61299	0.85752	0.99839	0.53989	0.7567	0.12984	2.6886	0.11423	0.88958	0.0071744	0.24707
NR5A2		2	-0.11713	-1.7158	0.48302	0.99839	0.086199	0.33307	0.12983	1.4613	0.11423	0.88958	0.14393	0.62138
MAPK8IP3		2	-0.1013	-1.8362	0.51639	0.99839	0.066333	0.29365	0.12971	1.8071	0.11444	0.89087	0.070743	0.51045
GJC1		2	0.049204	1.0945	0.43132	0.98906	0.27372	0.55241	0.12945	2.2149	0.11529	0.89512	0.026766	0.37103
ATOH7		2	0.060295	0.86651	0.32541	0.93422	0.38621	0.64472	0.1294	1.4306	0.11535	0.89512	0.15254	0.6291
PDGFRB		2	-0.019226	-0.4	0.8838	0.99839	0.68916	0.84825	0.12938	2.0697	0.11535	0.89512	0.038479	0.42741
VSTM1		2	0.010911	0.18543	0.84649	0.99839	0.85289	0.93295	0.12925	1.6894	0.11561	0.89512	0.091136	0.54782
CTXN2		2	0.0267	0.49891	0.67651	0.99839	0.61784	0.80598	0.12918	1.8561	0.11583	0.89512	0.06344	0.49246
SELENOF		2	0.070494	1.2248	0.24279	0.86361	0.22065	0.50243	0.12909	1.7243	0.1162	0.89512	0.084661	0.5346
ZDHHC23		2	-0.015299	-0.35277	0.91392	0.99839	0.72426	0.86669	0.12907	2.2875	0.1162	0.89512	0.022167	0.35125
CDC42SE2		2	0.10178	1.3687	0.077075	0.575	0.17108	0.45264	0.12906	1.3346	0.1162	0.89512	0.18201	0.65819
LBX2		2	0.0031424	0.060546	0.92095	0.99839	0.95172	0.97844	0.12905	1.9115	0.1162	0.89512	0.055946	0.47341
MRGPRG		2	0.10203	1.3925	0.076488	0.575	0.16378	0.44385	0.12904	1.3538	0.1162	0.89512	0.1758	0.6511
KLHL42		2	0.054567	0.82041	0.38026	0.97403	0.41198	0.66594	0.12901	1.4918	0.1162	0.89512	0.13574	0.61142
CDX2		2	-0.038049	-0.95701	0.75529	0.99839	0.33856	0.6066	0.12893	2.4942	0.11647	0.89512	0.012624	0.2944
OR10J3		2	0.073481	0.98117	0.21982	0.84072	0.32651	0.59658	0.12888	1.3225	0.11668	0.89512	0.18599	0.66218
SMYD1		2	0.011313	0.22594	0.8418	0.99839	0.82125	0.91824	0.12881	1.978	0.11678	0.89512	0.047933	0.45766
ASPN		2	-0.10465	-1.4675	0.50941	0.99839	0.14223	0.41765	0.12879	1.3856	0.11684	0.89512	0.16587	0.64143
BEX3		2	0.056417	0.86651	0.36165	0.95982	0.38621	0.64472	0.12872	1.5199	0.11689	0.89512	0.12855	0.5987
SLC25A19		2	-0.52808	-4.1709	0.075422	0.57334	3.0333e-05	0.0021871	0.12871	0.78041	0.11694	0.89512	0.43515	0.83441
TENT4A		2	-0.021005	-0.42056	0.87133	0.99839	0.67408	0.83817	0.12862	1.9817	0.11716	0.89512	0.047514	0.4575
CYSTM1		2	-0.094972	-2.5947	0.53265	0.99839	0.0094682	0.07912	0.12858	2.7018	0.11716	0.89512	0.0068969	0.24506
ELAVL2		2	0.048318	0.81217	0.44102	0.99211	0.41669	0.66937	0.12856	1.6594	0.11726	0.89512	0.097039	0.55575
HSD17B4		2	0.03876	0.53027	0.53984	0.99839	0.59592	0.79364	0.12852	1.3509	0.11737	0.89512	0.17674	0.65165
INCA1		2	-0.084295	-1.8931	0.56244	0.99839	0.058351	0.27357	0.12851	2.2167	0.11737	0.89512	0.026643	0.37026
HHLA2		2	0.040382	0.6529	0.52337	0.99839	0.51382	0.74063	0.12847	1.598	0.11737	0.89512	0.11004	0.5746
CFHR2		2	0.043484	0.78787	0.49049	0.99839	0.43077	0.68075	0.12847	1.7903	0.11737	0.89512	0.073403	0.51574
MMP17		2	-0.044441	-0.81276	0.71846	0.99839	0.41636	0.66918	0.12846	1.8078	0.11737	0.89512	0.070636	0.51044
ROBO2		2	0.043096	0.85233	0.49544	0.99839	0.39403	0.65081	0.12846	1.953	0.11737	0.89512	0.05082	0.46164
MAGEA3		2	0.077606	1.2537	0.19402	0.81731	0.20994	0.4906	0.12843	1.5953	0.11737	0.89512	0.11064	0.57514
RRM2B		2	-0.014013	-0.24916	0.92415	0.99839	0.80324	0.90967	0.1284	1.7566	0.11737	0.89512	0.078988	0.52355
R3HDML		2	-0.034912	-0.86982	0.77539	0.99839	0.3844	0.64287	0.12839	2.4607	0.11753	0.89561	0.013867	0.30429
GAN		2	-0.025923	-0.58575	0.83583	0.99839	0.55804	0.76817	0.12837	2.2305	0.11753	0.89561	0.025717	0.36588
ARHGAP27		2	-0.085633	-1.6214	0.55829	0.99839	0.10492	0.36741	0.12825	1.8671	0.11774	0.89615	0.061882	0.48815
LRRC4C		2	-0.05888	-0.97882	0.6505	0.99839	0.32767	0.59788	0.12823	1.6381	0.11774	0.89615	0.1014	0.56186
STK40		2	-0.027089	-0.44842	0.82666	0.99839	0.65385	0.82771	0.12823	1.6329	0.11774	0.89615	0.1025	0.56273
RGL4		2	-0.00099074	-0.020792	0.96173	0.99839	0.98341	0.99189	0.12822	2.0693	0.1178	0.89619	0.038518	0.4276
NSUN2		2	-0.061565	-0.97958	0.64037	0.99839	0.3273	0.59751	0.12818	1.5676	0.11801	0.89672	0.11698	0.58153
IL15		2	0.05953	0.74641	0.33303	0.94204	0.45542	0.69833	0.12817	1.2342	0.11812	0.8969	0.21714	0.69566
TAC4		2	0.0076871	0.13218	0.87922	0.99839	0.89484	0.95044	0.12813	1.6949	0.11833	0.8969	0.090103	0.54495
MRPL24		2	-0.6117	-3.5352	0.044454	0.44748	0.00040749	0.008839	0.12811	0.56567	0.11833	0.8969	0.57162	0.89028
OOEP		2	-0.050766	-1.1362	0.68733	0.99839	0.25588	0.5357	0.12808	2.2045	0.11844	0.8969	0.027487	0.37262
COL4A3		2	0.009754	0.15627	0.85806	0.99839	0.87582	0.94243	0.12803	1.5774	0.1186	0.8969	0.11471	0.57973
OSGEPL1		2	0.06135	0.88217	0.31597	0.92872	0.37768	0.63846	0.12799	1.4154	0.1187	0.8969	0.15695	0.63198
FAM135B		2	-3.783e-05	-0.00084258	0.95235	0.99839	0.99933	0.9997	0.12796	2.1911	0.1187	0.8969	0.028442	0.37657
KCNH7		2	0.054491	0.87238	0.381	0.97403	0.383	0.642	0.12796	1.5757	0.1187	0.8969	0.1151	0.57973
CBWD6		2	0.072089	1.1793	0.22952	0.84948	0.23829	0.51784	0.12789	1.6091	0.11876	0.89694	0.1076	0.57059
ZNF214		2	0.019741	0.38331	0.75092	0.99839	0.70149	0.85505	0.12785	1.9086	0.11881	0.89698	0.056311	0.47375
TRIM25		2	0.039272	0.65616	0.53467	0.99839	0.51172	0.739	0.12784	1.6427	0.11886	0.89702	0.10044	0.55998
ARSL		2	0.07011	1.126	0.24498	0.86426	0.26016	0.54011	0.12776	1.5783	0.11908	0.89755	0.11449	0.5793
TREML4		2	-0.0059932	-0.12607	0.99456	0.99845	0.89967	0.95247	0.12772	2.0663	0.11908	0.89755	0.038801	0.42964
NRAS		2	-0.071296	-1.3193	0.60423	0.99839	0.18707	0.46862	0.12769	1.8174	0.11945	0.89928	0.069156	0.50662
TUBD1		2	-0.60863	-4.406	0.045413	0.45247	1.0531e-05	0.0012347	0.12767	0.70755	0.11945	0.89928	0.47923	0.854
EIF4ENIF1		2	-0.097068	-1.9334	0.52689	0.99839	0.05319	0.26055	0.12765	1.9559	0.1195	0.89932	0.050482	0.46164
FCRL3		2	-0.024302	-0.41933	0.84676	0.99839	0.67498	0.83882	0.12753	1.693	0.12004	0.90187	0.09045	0.54581
SLC19A1		2	0.029612	0.6155	0.64384	0.99839	0.53822	0.75595	0.12747	2.0379	0.12014	0.90187	0.04156	0.43927
EDA		2	0.074235	1.1119	0.21486	0.83831	0.26618	0.54486	0.12738	1.4673	0.12036	0.90187	0.1423	0.6209
LIPN		2	0.061622	0.92154	0.31395	0.92747	0.35677	0.62084	0.1273	1.4643	0.12052	0.90187	0.14312	0.62138
DLGAP1		2	0.056097	0.93629	0.36507	0.96293	0.34912	0.61414	0.12728	1.6331	0.12052	0.90187	0.10246	0.56273
C11orf88		2	0.0081921	0.20346	0.87469	0.99839	0.83878	0.92662	0.12725	2.4307	0.12057	0.90187	0.015071	0.31174
KRT20		2	0.042205	0.64575	0.50429	0.99839	0.51844	0.74344	0.12722	1.4962	0.12073	0.90187	0.1346	0.60886
WDR76		2	0.011161	0.21538	0.84414	0.99839	0.82947	0.92212	0.12721	1.8869	0.12078	0.90187	0.059178	0.48112
CSTA		2	0.068365	1.0109	0.25761	0.87937	0.31205	0.58538	0.12716	1.4454	0.12084	0.90187	0.14835	0.62568
PLA2G5		2	-0.020486	-0.4659	0.87549	0.99839	0.64128	0.8207	0.1271	2.2226	0.12089	0.90187	0.026242	0.36859
MYD88		2	0.0072896	0.16407	0.88284	0.99839	0.86968	0.94013	0.12703	2.1974	0.1211	0.9023	0.027989	0.3741
CR1		2	0.04768	0.79578	0.44715	0.99466	0.42616	0.67772	0.12697	1.6303	0.12137	0.90321	0.10304	0.56273
DCUN1D5		2	-0.021709	-0.44047	0.86621	0.99839	0.6596	0.83058	0.12686	1.9779	0.12153	0.90344	0.047939	0.45766
IL18R1		2	0.050495	0.86238	0.41853	0.98433	0.38848	0.64594	0.12679	1.6638	0.12174	0.90348	0.096152	0.55518
FAM111B		2	0.048727	0.64268	0.43644	0.99046	0.52043	0.74447	0.12658	1.2745	0.12222	0.90445	0.20249	0.68078
CCDC59		2	-0.20708	-2.2744	0.33778	0.94385	0.022943	0.15395	0.12655	1.0681	0.12227	0.90445	0.28546	0.74762
FAM178B		2	0.068063	1.3212	0.26054	0.88279	0.18643	0.46783	0.12655	1.8894	0.12227	0.90445	0.058843	0.48019
LRRFIP1		2	-0.034975	-0.7069	0.77491	0.99839	0.47963	0.71605	0.12651	1.9632	0.12233	0.90445	0.049621	0.46089
WNT9B		2	0.032995	0.79073	0.60519	0.99839	0.4291	0.67979	0.12649	2.3317	0.12238	0.90445	0.019714	0.34414
EGR1		2	-0.063716	-0.84634	0.63088	0.99839	0.39736	0.65352	0.12645	1.2914	0.12249	0.90445	0.19658	0.67493
ASCC1		2	0.066427	1.0611	0.27344	0.89779	0.28863	0.56386	0.12644	1.5534	0.12249	0.90445	0.12034	0.58729
GRHL3		2	0.0034169	0.055076	0.91797	0.99839	0.95608	0.98051	0.12637	1.5647	0.1227	0.90445	0.11765	0.58195
VWC2L		2	0.044801	0.62865	0.47599	0.99839	0.52958	0.75133	0.12632	1.3605	0.12297	0.90445	0.17366	0.64929
THAP8		2	-0.043606	-1.0007	0.72304	0.99839	0.31697	0.58976	0.12631	2.2278	0.12297	0.90445	0.025893	0.36699
S100A13		2	-0.0043245	-0.086743	0.99078	0.99839	0.93088	0.96958	0.12628	1.9485	0.12302	0.90445	0.051358	0.46346
PLOD1		2	0.0069451	0.10917	0.88529	0.99839	0.91307	0.9587	0.12627	1.5273	0.12307	0.90445	0.1267	0.59549
PDE12		2	-0.011274	-0.19306	0.94787	0.99839	0.84691	0.92961	0.12623	1.6633	0.12334	0.90445	0.09626	0.55518
IL6ST		2	-0.094883	-1.8433	0.53281	0.99839	0.065292	0.29152	0.12616	1.8848	0.1235	0.90445	0.05945	0.48221
POU3F4		2	0.11328	1.5129	0.04552	0.45305	0.13031	0.40235	0.12609	1.2928	0.1235	0.90445	0.19608	0.67493
IFT20		2	-0.035816	-0.76734	0.76942	0.99839	0.44288	0.68964	0.12604	2.0776	0.1235	0.90445	0.037748	0.4228
ZNF808		2	0.0035573	0.067697	0.9169	0.99839	0.94603	0.97597	0.126	1.8437	0.1235	0.90445	0.06522	0.49679
FAM199X		2	0.077935	1.2436	0.19231	0.81559	0.21366	0.49446	0.126	1.5459	0.1235	0.90445	0.12213	0.58928
ZNF362		2	-0.013877	-0.43851	0.92543	0.99839	0.66102	0.83121	0.12591	3.0612	0.12355	0.90445	0.0022042	0.16879
POR		2	0.017265	0.29571	0.77629	0.99839	0.76745	0.88982	0.12588	1.6586	0.12355	0.90445	0.097195	0.55628
CNNM3		2	0.075328	1.3019	0.20809	0.83174	0.19296	0.47392	0.12588	1.6729	0.12355	0.90445	0.094341	0.55284
RBP2		2	0.01081	0.17504	0.84729	0.99839	0.86105	0.93659	0.12584	1.5667	0.12361	0.90445	0.11718	0.58195
SH2D6		2	0.027696	0.47737	0.66553	0.99839	0.6331	0.81628	0.12584	1.6677	0.12361	0.90445	0.095366	0.55475
DMC1		2	0.04491	0.83137	0.47465	0.99839	0.40577	0.66033	0.12583	1.791	0.12361	0.90445	0.073298	0.51574
FAM49B		2	0.04407	0.60242	0.4842	0.99839	0.5469	0.7613	0.12578	1.3216	0.12387	0.9048	0.18629	0.66263
P2RY14		2	0.055435	0.97264	0.37178	0.97011	0.33073	0.60061	0.12577	1.6969	0.12387	0.9048	0.089719	0.54443
ZBTB5		2	-0.060823	-1.2959	0.64293	0.99839	0.195	0.47618	0.12576	2.0612	0.12393	0.9048	0.039284	0.43125
ALDOB		2	0.031225	0.52014	0.62523	0.99839	0.60296	0.79832	0.1257	1.6108	0.12398	0.9048	0.10723	0.57004
NMRK2		2	-0.0064525	-0.12397	0.9903	0.99839	0.90134	0.95327	0.1256	1.8535	0.1243	0.9048	0.063808	0.49324
ZNF780B		2	-0.0031359	-0.054211	0.98012	0.99839	0.95677	0.98076	0.12556	1.6695	0.1243	0.9048	0.095014	0.55399
LUC7L		2	-0.057091	-1.6761	0.65865	0.99839	0.093718	0.34775	0.12552	2.8339	0.12446	0.9048	0.0045983	0.21783
CYP11B2		2	-0.052188	-1.004	0.68125	0.99839	0.31537	0.58813	0.12551	1.8557	0.12446	0.9048	0.063501	0.49246
RUFY3		2	-0.028162	-0.42228	0.81936	0.99839	0.67282	0.83716	0.12551	1.4463	0.12446	0.9048	0.14808	0.6253
SLC22A7		2	0.017176	0.26234	0.7773	0.99839	0.79306	0.90453	0.12551	1.4723	0.12446	0.9048	0.14094	0.61969
SP3		2	-0.27473	-3.1426	0.25894	0.88039	0.0016744	0.022486	0.12548	1.1022	0.12462	0.9048	0.27038	0.73632
CMTM2		2	-0.036533	-0.61594	0.76472	0.99839	0.53793	0.75586	0.12546	1.6275	0.12462	0.9048	0.10363	0.56386
ANO9		2	0.039639	0.70624	0.53084	0.99839	0.48004	0.7163	0.12546	1.7196	0.12462	0.9048	0.085506	0.53654
MRPS27		2	-0.8775	-4.0854	0.0086349	0.20807	4.4006e-05	0.0026799	0.12545	0.44367	0.12462	0.9048	0.65728	0.91846
WDR89		2	-0.24293	-3.2701	0.29231	0.90827	0.0010749	0.016533	0.12542	1.2982	0.12473	0.90495	0.19423	0.6724
PTGER2		2	0.025653	0.52042	0.68717	0.99839	0.60277	0.79825	0.12541	1.9572	0.12483	0.90495	0.050322	0.46104
KRTAP9-1		2	0.0065877	0.15181	0.88913	0.99839	0.87933	0.94421	0.12537	2.2211	0.1251	0.90618	0.026344	0.36859
TMEM74		2	0.066607	0.95962	0.27216	0.89661	0.33725	0.60518	0.12535	1.3883	0.12531	0.90667	0.16504	0.64068
RMC1		2	-0.03817	-0.65733	0.75476	0.99839	0.51097	0.73871	0.12525	1.6559	0.12553	0.90786	0.097748	0.5574
OPTN		2	0.035543	0.6579	0.57625	0.99839	0.5106	0.73862	0.12515	1.7821	0.12585	0.90794	0.074729	0.51823
FAM32A		2	-0.28318	-1.8645	0.24977	0.87019	0.062255	0.28349	0.12509	0.62465	0.12595	0.90794	0.5322	0.87531
TUSC3		2	0.045522	0.92351	0.46895	0.99839	0.35574	0.62003	0.12509	1.9508	0.12595	0.90794	0.051076	0.46247
TOPORS		2	-0.08825	-1.3121	0.55082	0.99839	0.18948	0.47128	0.12506	1.4305	0.12595	0.90794	0.15257	0.6291
RBBP9		2	0.016598	0.35092	0.78274	0.99839	0.72565	0.8674	0.12505	2.0342	0.12606	0.90794	0.041933	0.43952
CD70		2	0.035383	0.69703	0.57806	0.99839	0.48578	0.72057	0.12504	1.8951	0.12606	0.90794	0.058082	0.47796
PLXNB3		2	0.032307	0.49254	0.61329	0.99839	0.62234	0.8093	0.12502	1.4665	0.12606	0.90794	0.14251	0.62118
SLC7A1		2	-0.033078	-0.64405	0.78647	0.99839	0.51955	0.74373	0.12501	1.8724	0.12611	0.90794	0.061154	0.48697
ZNF846		2	-0.05327	-1.3736	0.6764	0.99839	0.16958	0.45172	0.12491	2.4768	0.12622	0.90794	0.013257	0.29941
SLC25A45		2	0.046704	0.87407	0.45754	0.99839	0.38208	0.6414	0.12489	1.7961	0.12627	0.90794	0.072478	0.51451
OAZ1		2	-0.066715	-1.1857	0.6206	0.99839	0.23573	0.51538	0.12482	1.7035	0.12633	0.90794	0.088481	0.54231
TRIM54		2	-0.051736	-1.2978	0.68317	0.99839	0.19435	0.47565	0.12475	2.4062	0.12665	0.90794	0.016121	0.31906
ZNF135		2	0.044298	0.81491	0.48137	0.99839	0.41513	0.668	0.12475	1.7656	0.12665	0.90794	0.07747	0.52189
SLC22A17		2	0.05858	1.0712	0.34199	0.9468	0.28406	0.56036	0.12475	1.7544	0.12665	0.90794	0.079367	0.52363
CD244		2	0.021714	0.34681	0.72981	0.99839	0.72873	0.86926	0.12472	1.5298	0.1267	0.90794	0.12607	0.595
CYSLTR1		2	0.050596	0.7905	0.4172	0.98381	0.42924	0.67982	0.12468	1.4986	0.12686	0.90805	0.13398	0.60728
SDHD		2	-0.38594	-2.1411	0.16076	0.77433	0.032269	0.19336	0.12464	0.52581	0.12686	0.90805	0.59902	0.89958
OBI1		2	0.0148	0.32521	0.80172	0.99839	0.74502	0.87826	0.12459	2.1061	0.12723	0.90968	0.035194	0.41015
TMEM175		2	-0.056697	-1.2579	0.65999	0.99839	0.20844	0.48962	0.12453	2.1259	0.12734	0.90975	0.033509	0.40198
NLK		2	0.067147	1.2421	0.26742	0.8908	0.21421	0.49492	0.12451	1.7712	0.12739	0.90978	0.076531	0.5213
CELSR3		2	-0.0049828	-0.1106	0.9959	0.99914	0.91194	0.95827	0.12445	2.1245	0.12755	0.91006	0.033626	0.40208
MFSD10		2	0.0115	0.28961	0.84036	0.99839	0.77212	0.89212	0.12444	2.4112	0.12761	0.91006	0.015899	0.318
OR10S1		2	-0.014033	-0.2528	0.92399	0.99839	0.80042	0.9082	0.12437	1.7231	0.12782	0.91006	0.084863	0.53507
RHAG		2	0.01154	0.2751	0.83993	0.99839	0.78324	0.89861	0.12435	2.2766	0.12792	0.91047	0.022808	0.35353
TRIM41		2	-0.1564	-2.6278	0.41021	0.98352	0.0085943	0.07377	0.12431	1.6072	0.12819	0.91098	0.10802	0.5707
TBC1D23		2	0.087249	1.2792	0.13827	0.74051	0.20084	0.48285	0.12431	1.3992	0.12819	0.91098	0.16176	0.63882
PPP2R3A		2	0.028351	0.51487	0.65855	0.99839	0.60664	0.80009	0.1243	1.736	0.12819	0.91098	0.082572	0.5293
STAT5A		2	0.054782	0.90543	0.37765	0.97335	0.36524	0.62788	0.12428	1.5801	0.12824	0.91102	0.11408	0.57874
HOXC4		2	-0.088571	-1.3412	0.54992	0.99839	0.17985	0.46132	0.12422	1.4447	0.12835	0.91109	0.14856	0.62568
ADAM30		2	-0.0081032	-0.11674	0.97442	0.99839	0.90707	0.95626	0.12409	1.3735	0.12872	0.91135	0.16959	0.64461
CCDC39		2	-0.032572	-0.76491	0.78983	0.99839	0.44433	0.69081	0.12408	2.2414	0.12872	0.91135	0.024998	0.36211
PABPC3		2	-0.031923	-0.72807	0.79399	0.99839	0.46657	0.70666	0.12407	2.1752	0.12872	0.91135	0.029617	0.38427
MLLT10		2	-0.20343	-2.5951	0.34295	0.9468	0.0094557	0.079087	0.12403	1.2154	0.12878	0.91135	0.22422	0.70151
UGT2A1		2	-0.028902	-0.75648	0.81483	0.99839	0.44936	0.69386	0.12403	2.4951	0.12878	0.91135	0.012593	0.2944
BSG		2	-0.073544	-1.3516	0.59576	0.99839	0.17652	0.4585	0.124	1.7529	0.12888	0.91145	0.079612	0.52363
ATN1		2	-0.14467	-2.1784	0.42972	0.98906	0.02938	0.18227	0.12397	1.4327	0.12894	0.91145	0.15196	0.62868
RNF11		2	0.023491	0.40705	0.71132	0.99839	0.68397	0.84432	0.12397	1.6524	0.12894	0.91145	0.098447	0.55765
TSPAN32		2	-0.029007	-0.48401	0.81398	0.99839	0.62838	0.81295	0.12393	1.5884	0.12899	0.91149	0.1122	0.57631
IFNK		2	-0.031434	-0.6889	0.79703	0.99839	0.49089	0.7239	0.1239	2.0895	0.1291	0.9119	0.036666	0.41843
MTBP		2	-0.21196	-1.7876	0.33053	0.9404	0.07384	0.30997	0.12384	0.7972	0.1292	0.91206	0.42533	0.83159
MMRN2		2	0.039408	0.71861	0.53345	0.99839	0.47238	0.7116	0.12382	1.7366	0.12926	0.91206	0.082453	0.5293
EDC4		2	-0.42104	-3.4818	0.13576	0.73226	0.00049801	0.0098719	0.12378	0.78445	0.12936	0.91206	0.43278	0.83298
TRIM31		2	0.059182	1.0326	0.33596	0.94286	0.30177	0.57668	0.12378	1.6616	0.12936	0.91206	0.096589	0.55518
IFT74		2	-0.10328	-2.0992	0.51255	0.99839	0.035804	0.20825	0.12373	1.9324	0.12952	0.9125	0.053308	0.46737
GUCY1B1		2	-0.022783	-0.5074	0.85752	0.99839	0.61187	0.80287	0.12372	2.12	0.12952	0.9125	0.034004	0.40474
PI4K2B		2	0.020848	0.37113	0.73903	0.99839	0.71054	0.85953	0.12366	1.6924	0.12974	0.91298	0.090565	0.54609
TRPM6		2	0.061428	1.1075	0.31549	0.92805	0.26806	0.5467	0.12364	1.7143	0.12979	0.91301	0.086483	0.53814
BMX		2	-0.010624	-0.20168	0.95379	0.99839	0.84017	0.92695	0.12352	1.8034	0.13011	0.91412	0.071333	0.51241
FDXACB1		2	0.055912	1.0754	0.3665	0.96439	0.28221	0.55921	0.1234	1.8261	0.13048	0.91412	0.067838	0.50346
GRIP1		2	0.001316	0.035025	0.93892	0.99839	0.97206	0.9877	0.12333	2.526	0.13075	0.91496	0.011538	0.29076
ERG28		2	0.011784	0.25001	0.83754	0.99839	0.80258	0.90947	0.12319	2.0073	0.13107	0.91629	0.044721	0.45127
PAEP		2	-0.045451	-1.1698	0.71313	0.99839	0.24208	0.52239	0.12317	2.4376	0.13118	0.91629	0.014785	0.31021
EHF		2	-0.03656	-0.6197	0.7644	0.99839	0.53546	0.75407	0.12315	1.6059	0.13123	0.91629	0.10829	0.57146
MCRIP1		2	-0.036602	-0.60127	0.76419	0.99839	0.54766	0.76187	0.12314	1.5465	0.13123	0.91629	0.12198	0.58916
SLC29A3		2	0.033863	0.56197	0.59592	0.99839	0.57414	0.77934	0.12304	1.5706	0.13134	0.91633	0.11626	0.58052
TENT5D		2	0.11831	1.3406	0.035339	0.39796	0.18005	0.46146	0.12294	1.0713	0.13155	0.91747	0.28406	0.74691
BOC		2	0.048235	0.72614	0.44177	0.99211	0.46775	0.70787	0.12288	1.4216	0.1316	0.9175	0.15515	0.63046
SPATA32		2	-0.032332	-0.73501	0.79143	0.99839	0.46233	0.70428	0.12277	2.1464	0.13208	0.91764	0.031844	0.39593
ZNF608		2	0.023018	0.47059	0.71579	0.99839	0.63794	0.81938	0.1227	1.9275	0.1323	0.91764	0.053918	0.46829
MYO1F		2	-0.012005	-0.22939	0.94169	0.99839	0.81857	0.91733	0.12269	1.8033	0.1324	0.91764	0.071341	0.51241
ASB6		2	0.029602	0.47737	0.64389	0.99839	0.6331	0.81628	0.12263	1.5216	0.1324	0.91764	0.12812	0.59724
GRHL1		2	0.092257	1.2764	0.11407	0.68436	0.2018	0.48326	0.1225	1.3023	0.13283	0.91764	0.19281	0.67062
CLEC18B		2	-0.0059584	-0.08702	0.99472	0.99845	0.93066	0.96941	0.12248	1.373	0.13288	0.91764	0.16977	0.64461
TUBGCP2		2	-0.4676	-3.1512	0.10522	0.66142	0.0016262	0.022067	0.12247	0.63184	0.13299	0.91764	0.52749	0.87346
S100A16		2	0.029248	0.51318	0.64773	0.99839	0.60783	0.80103	0.12238	1.6507	0.13299	0.91764	0.098793	0.55765
CD99L2		2	0.020755	0.5391	0.73989	0.99839	0.58982	0.78955	0.12233	2.4442	0.13304	0.91764	0.014516	0.30897
ZNF222		2	0.095016	1.1177	0.10191	0.65301	0.2637	0.54257	0.12231	1.1056	0.13304	0.91764	0.26889	0.73548
KRTAP15-1		2	-0.0015551	-0.037618	0.96669	0.99839	0.96999	0.98693	0.1223	2.2737	0.13304	0.91764	0.022986	0.35353
CCDC188		2	0.007515	0.17747	0.88071	0.99839	0.85914	0.93591	0.1223	2.2215	0.13304	0.91764	0.026318	0.36859
LPL		2	0.044688	0.8432	0.477	0.99839	0.39912	0.65488	0.1223	1.7752	0.13304	0.91764	0.075865	0.51957
TRIM40		2	0.039387	0.71058	0.53361	0.99839	0.47734	0.71438	0.12229	1.6966	0.13304	0.91764	0.089766	0.54443
HNRNPCL3		2	-0.054901	-1.3338	0.66766	0.99839	0.18226	0.46345	0.12226	2.285	0.13304	0.91764	0.022315	0.35151
MOSPD3		2	0.0096829	0.22453	0.85896	0.99839	0.82234	0.91861	0.12221	2.1794	0.13315	0.91764	0.029303	0.38257
MCMDC2		2	0.059389	0.9323	0.33431	0.94204	0.35118	0.61632	0.12215	1.474	0.1332	0.91764	0.14049	0.619
HOXD10		2	-0.0055279	-0.11899	0.99888	0.99984	0.90528	0.95539	0.12214	2.0199	0.1332	0.91764	0.043389	0.44702
SIRT2		2	0.023769	0.41035	0.70806	0.99839	0.68155	0.84304	0.12205	1.6197	0.13336	0.91764	0.10529	0.56651
ARL5B		2	0.013053	0.20778	0.82256	0.99839	0.8354	0.92504	0.12204	1.4944	0.13336	0.91764	0.13506	0.61
MTIF3		2	-0.10424	-1.9989	0.51037	0.99839	0.045615	0.24109	0.12202	1.8007	0.13336	0.91764	0.071756	0.51285
PPP1R14A		2	0.045532	0.87857	0.4689	0.99839	0.37963	0.63944	0.122	1.8106	0.13336	0.91764	0.070209	0.50896
GXYLT2		2	0.074143	1.1819	0.21561	0.83869	0.23724	0.51651	0.12199	1.4958	0.13347	0.91764	0.1347	0.60895
RCSD1		2	-0.08087	-1.7578	0.57278	0.99839	0.078785	0.31924	0.12196	2.0364	0.13357	0.91764	0.04171	0.43952
TMC7		2	0.074899	0.99505	0.21028	0.83298	0.31971	0.59216	0.12192	1.2448	0.13379	0.91807	0.2132	0.69093
GABARAPL2		2	-0.0038092	-0.078657	0.98603	0.99839	0.93731	0.9725	0.12186	1.936	0.13389	0.91846	0.052872	0.46627
NDST2		2	0.063751	1.0742	0.29513	0.9083	0.28271	0.55943	0.12185	1.5794	0.13395	0.91849	0.11425	0.5791
OR8K1		2	-0.017302	-0.45028	0.89867	0.99839	0.65251	0.82697	0.12176	2.4384	0.13427	0.91877	0.014753	0.31021
SNX3		2	0.027568	0.42952	0.66708	0.99839	0.66754	0.83462	0.12174	1.4581	0.13437	0.91877	0.1448	0.62208
SOHLH2		2	0.018345	0.34293	0.76542	0.99839	0.73165	0.87119	0.12172	1.7499	0.13453	0.91877	0.080138	0.52365
TUBB2A		2	0.028415	0.5436	0.65753	0.99839	0.58672	0.78786	0.12168	1.7899	0.13475	0.91877	0.073468	0.51574
RAB33A		2	0.07324	1.1221	0.22147	0.84238	0.26183	0.54181	0.12161	1.4329	0.13485	0.91877	0.15188	0.62868
LMAN1L		2	-0.058853	-1.5854	0.6505	0.99839	0.11288	0.37865	0.1216	2.5206	0.13485	0.91877	0.011716	0.29098
UTS2B		2	-0.029855	-0.64218	0.80854	0.99839	0.52076	0.74466	0.1216	2.0121	0.13485	0.91877	0.044214	0.45107
OLFML2B		2	-0.07082	-1.3644	0.60551	0.99839	0.17245	0.45407	0.12157	1.7995	0.13501	0.91877	0.071939	0.51308
TM9SF1		2	0.016542	0.30852	0.78306	0.99839	0.75769	0.8851	0.12152	1.7433	0.13507	0.91877	0.081282	0.52514
LCLAT1		2	-0.089653	-2.3693	0.54704	0.99839	0.017821	0.128	0.12151	2.4712	0.13507	0.91877	0.013467	0.30113
SPINDOC		2	-0.026456	-0.72498	0.83189	0.99839	0.46846	0.70834	0.12148	2.5599	0.13528	0.91877	0.010469	0.27859
PITPNB		2	-0.2409	-3.142	0.29385	0.90827	0.0016778	0.022506	0.12146	1.2176	0.13533	0.91877	0.22339	0.70139
FLNA		2	0.056647	0.94512	0.36022	0.9598	0.3446	0.61138	0.12145	1.5585	0.13539	0.91877	0.11912	0.58522
PMAIP1		2	0.1137	1.5275	0.044454	0.44748	0.12663	0.39747	0.12143	1.2541	0.13544	0.91877	0.20981	0.68892
ISL2		2	0.076979	1.1876	0.19796	0.82208	0.23501	0.51441	0.12136	1.4395	0.13555	0.91877	0.15	0.62688
MSH3		2	-0.0064933	-0.13433	0.98987	0.99839	0.89314	0.94947	0.12135	1.931	0.13555	0.91877	0.05348	0.46798
GGTLC1		2	-0.24237	-3.0873	0.29268	0.90827	0.0020195	0.025607	0.12134	1.1873	0.13555	0.91877	0.23513	0.71126
C2CD6		2	-0.14001	-2.4503	0.43756	0.99071	0.014273	0.10806	0.12132	1.6289	0.1356	0.91877	0.10334	0.56309
OSBPL11		2	-0.059673	-0.98926	0.64719	0.99839	0.32254	0.59385	0.1213	1.5471	0.1356	0.91877	0.12184	0.58897
GGCX		2	0.043473	0.77659	0.49059	0.99839	0.4374	0.68578	0.12126	1.6642	0.13571	0.91877	0.096073	0.55515
CDCA7		2	0.02202	0.34582	0.72688	0.99839	0.72948	0.86989	0.12123	1.4641	0.13576	0.91877	0.14316	0.62138
PLS1		2	0.026549	0.52625	0.6779	0.99839	0.59871	0.79518	0.12122	1.8473	0.13576	0.91877	0.064709	0.49539
CRYGB		2	0.0016853	0.030341	0.93481	0.99839	0.97579	0.9888	0.1212	1.6773	0.13587	0.91877	0.093491	0.5519
GCHFR		2	-0.0050254	-0.087168	0.99622	0.99914	0.93054	0.96934	0.12117	1.6148	0.13592	0.91877	0.10636	0.56771
DFFA		2	0.074982	0.97656	0.20974	0.83182	0.32879	0.59852	0.12108	1.2125	0.13613	0.91877	0.22533	0.70256
DLX6		2	-0.07649	-2.2054	0.58622	0.99839	0.027425	0.17383	0.12107	2.6835	0.13613	0.91877	0.0072858	0.24707
GATM		2	0.011678	0.23218	0.83844	0.99839	0.8164	0.91632	0.12105	1.8517	0.13619	0.91877	0.064062	0.49439
KCTD3		2	0.017726	0.23998	0.77165	0.99839	0.81034	0.91336	0.12092	1.2582	0.13645	0.91877	0.20833	0.68668
SLC26A8		2	-0.0066073	-0.11014	0.98902	0.99839	0.9123	0.95843	0.12091	1.5464	0.13651	0.91877	0.122	0.58916
SPOPL		2	0.058782	0.87569	0.3398	0.94557	0.3812	0.64071	0.12091	1.3846	0.13651	0.91877	0.16618	0.64143
FKBP9		2	-0.06535	-1.1509	0.62507	0.99839	0.24976	0.5284	0.1208	1.6345	0.13688	0.91877	0.10215	0.56273
S100P		2	0.026808	0.4478	0.67523	0.99839	0.6543	0.82797	0.12075	1.5513	0.13699	0.91877	0.12082	0.58789
PSRC1		2	0.063287	0.71152	0.2994	0.91263	0.47676	0.71407	0.12074	1.0403	0.13699	0.91877	0.29822	0.75627
ELOVL4		2	-0.044411	-0.99835	0.71878	0.99839	0.31811	0.59073	0.12073	2.0879	0.13699	0.91877	0.036809	0.41843
ETS2		2	0.029667	0.38475	0.64293	0.99839	0.70043	0.85479	0.12071	1.2017	0.13709	0.91877	0.22949	0.70574
SPIC		2	0.096721	1.318	0.094558	0.63335	0.18749	0.46923	0.12071	1.2651	0.13709	0.91877	0.20585	0.6833
TTLL7		2	0.064644	0.80468	0.28794	0.90827	0.421	0.67295	0.12069	1.155	0.13709	0.91877	0.2481	0.72344
GPR4		2	-0.026239	-0.62612	0.83375	0.99839	0.53124	0.75208	0.12065	2.2139	0.13715	0.91877	0.026837	0.37103
PBX2		2	-0.0044927	-0.1123	0.99211	0.99839	0.91058	0.95775	0.12064	2.3168	0.13731	0.91877	0.020515	0.34559
SPINK6		2	-0.0025743	-0.053551	0.97564	0.99839	0.95729	0.98093	0.1206	1.9305	0.13736	0.91877	0.053541	0.46807
ZFAND2A		2	-0.057117	-1.1917	0.65855	0.99839	0.23336	0.5129	0.12058	1.9324	0.13741	0.91877	0.053315	0.46737
SERGEF		2	-0.015321	-0.3272	0.9137	0.99839	0.74352	0.87747	0.12057	1.9809	0.13747	0.91877	0.047607	0.45766
ZFAND1		2	-0.013603	-0.26721	0.92751	0.99839	0.78931	0.90232	0.12054	1.822	0.13747	0.91877	0.06845	0.50564
ADRB1		2	0.041815	0.83653	0.50866	0.99839	0.40286	0.65808	0.12048	1.8542	0.13768	0.91877	0.063709	0.49288
FABP6		2	0.073222	1.2692	0.22163	0.84238	0.20436	0.48649	0.12044	1.6058	0.13768	0.91877	0.10832	0.57149
EHBP1L1		2	-0.15455	-2.5382	0.41282	0.98352	0.011144	0.089706	0.12039	1.5192	0.13773	0.91877	0.12871	0.59917
ANKRD17		2	-0.27465	-3.3049	0.2591	0.88048	0.00095025	0.01507	0.12033	1.113	0.138	0.91877	0.26572	0.73472
LDLRAD3		2	0.062168	1.0096	0.30862	0.92183	0.31271	0.58607	0.12032	1.503	0.138	0.91877	0.13283	0.60657
CASP3		2	0.027109	0.50506	0.67171	0.99839	0.61352	0.80351	0.12031	1.722	0.138	0.91877	0.085065	0.53554
EEF1AKMT1		2	-0.018674	-0.43472	0.88817	0.99839	0.66376	0.8327	0.1203	2.1548	0.138	0.91877	0.031175	0.39227
SP7		2	-0.0055034	-0.11755	0.99904	0.99984	0.90642	0.95604	0.1203	1.9764	0.138	0.91877	0.048104	0.45834
VAV3		2	0.074076	1.2429	0.21603	0.83882	0.21392	0.49474	0.12023	1.5506	0.13816	0.91915	0.121	0.58789
CCDC136		2	-0.0090486	-0.16264	0.96706	0.99839	0.8708	0.94056	0.12019	1.6612	0.13832	0.91943	0.096677	0.55518
PNMA8B		2	0.025762	0.44579	0.68568	0.99839	0.65575	0.82884	0.12001	1.5967	0.13864	0.91943	0.11033	0.57497
MTMR2		2	0.072302	1.1376	0.22835	0.84851	0.25527	0.535	0.12001	1.4522	0.13864	0.91943	0.14645	0.62331
MINAR1		2	0.024876	0.45392	0.69591	0.99839	0.64989	0.82592	0.11996	1.6831	0.13875	0.91946	0.092356	0.54988
TCEANC		2	0.014497	0.27145	0.80539	0.99839	0.78605	0.90058	0.11992	1.7271	0.1388	0.91949	0.084147	0.53344
BCKDK		2	-0.022083	-0.57103	0.8628	0.99839	0.56798	0.77508	0.11976	2.3825	0.13928	0.92137	0.017196	0.32507
TMEM126A		2	0.0052822	0.091345	0.90049	0.99839	0.92722	0.96744	0.11974	1.5925	0.13928	0.92137	0.11127	0.57524
DBNL		2	0.014369	0.31956	0.80683	0.99839	0.7493	0.88036	0.11974	2.0468	0.13928	0.92137	0.040681	0.43661
MORC3		2	-0.12547	-1.9217	0.46591	0.99839	0.05464	0.26407	0.11973	1.4109	0.13933	0.9214	0.15827	0.63363
CYTIP		2	0.043234	0.64774	0.49347	0.99839	0.51715	0.74279	0.11968	1.3795	0.13949	0.9218	0.16774	0.64255
MESP2		2	0.013865	0.31827	0.81275	0.99839	0.75028	0.88118	0.11967	2.1135	0.13954	0.92183	0.034559	0.40726
RRNAD1		2	0.018461	0.32314	0.76424	0.99839	0.74659	0.87904	0.11957	1.6099	0.1397	0.92224	0.10743	0.57029
VDAC2		2	-0.21834	-2.8781	0.32178	0.93149	0.0040005	0.042165	0.11945	1.2093	0.14002	0.92305	0.22654	0.70342
FRMPD3		2	0.050508	0.9198	0.41815	0.98395	0.35768	0.62133	0.11944	1.6734	0.14002	0.92305	0.094255	0.5526
RPS19BP1		2	-0.32885	-2.3047	0.20862	0.83174	0.021182	0.14536	0.11938	0.63949	0.14024	0.92381	0.5225	0.87213
SPATA24		2	-0.00068142	-0.011631	0.95837	0.99839	0.99072	0.99555	0.11938	1.5662	0.14024	0.92381	0.1173	0.58195
IRX6		2	0.033863	0.50939	0.59592	0.99839	0.61048	0.80238	0.11934	1.3809	0.1405	0.92426	0.1673	0.64246
GAPDHS		2	0.027574	0.57939	0.66702	0.99839	0.56232	0.77045	0.11922	1.9273	0.14093	0.92642	0.053948	0.46829
GPHA2		2	0.02603	0.41719	0.68269	0.99839	0.67654	0.83984	0.11919	1.4696	0.14114	0.92717	0.14168	0.62032
FAM160B1		2	-0.0044944	-0.080746	0.99211	0.99839	0.93564	0.97172	0.11918	1.6456	0.14125	0.92722	0.09985	0.55835
TMEM35B		2	-0.044466	-1.0501	0.7183	0.99839	0.29367	0.56899	0.11916	2.1607	0.14141	0.92762	0.030718	0.3911
LRRTM4		2	0.064695	0.87676	0.28767	0.90827	0.38062	0.64037	0.11914	1.2375	0.14141	0.92762	0.2159	0.69427
EMP2		2	-0.10085	-1.7497	0.51724	0.99839	0.08017	0.32193	0.11906	1.5892	0.14157	0.92775	0.11201	0.57631
EPGN		2	0.0088762	0.15036	0.86749	0.99839	0.88048	0.94453	0.11905	1.5513	0.14168	0.92775	0.12082	0.58789
NMRK1		2	0.044223	0.57126	0.48201	0.99839	0.56783	0.77493	0.11905	1.1831	0.14168	0.92775	0.23678	0.71395
TRPC1		2	0.050678	0.85436	0.41666	0.98352	0.3929	0.64988	0.11903	1.5435	0.14184	0.9278	0.12271	0.59014
CHUK		2	0.048252	0.65765	0.44166	0.99211	0.51076	0.73864	0.119	1.2476	0.14194	0.9278	0.21218	0.69005
KLHL30		2	-0.018742	-0.31394	0.88775	0.99839	0.75357	0.88324	0.11897	1.5323	0.14205	0.9278	0.12545	0.59373
CENPP		2	-0.41246	-3.9079	0.14114	0.74466	9.3092e-05	0.0039183	0.11895	0.86531	0.14205	0.9278	0.38687	0.80945
KRTAP9-3		2	-0.017874	-0.32042	0.89382	0.99839	0.74865	0.87993	0.11892	1.6374	0.1421	0.9278	0.10155	0.56211
ZNF699		2	-0.10721	-1.7981	0.5037	0.99839	0.072163	0.30527	0.11887	1.5342	0.14221	0.9278	0.12498	0.59368
FXR2		2	-0.061544	-1.5474	0.64042	0.99839	0.12176	0.3907	0.11886	2.2993	0.14221	0.9278	0.021487	0.34736
MPEG1		2	0.038112	0.63079	0.54704	0.99839	0.52818	0.75042	0.11884	1.513	0.14221	0.9278	0.13029	0.60294
VPS4B		2	-0.08295	-1.3526	0.56639	0.99839	0.17619	0.45808	0.11882	1.4907	0.14232	0.9278	0.13604	0.61152
OR2T35		2	-0.20232	-2.2162	0.34428	0.94748	0.026679	0.17054	0.11872	0.99919	0.14242	0.9278	0.3177	0.76938
TMEM265		2	-0.065593	-1.417	0.62433	0.99839	0.15647	0.43465	0.11869	1.9709	0.14253	0.92783	0.048731	0.45998
UBA7		2	0.013211	0.28924	0.82133	0.99839	0.7724	0.89219	0.11864	1.9963	0.14264	0.92788	0.045899	0.45441
TBCCD1		2	-0.10789	-2.314	0.50189	0.99839	0.02067	0.14262	0.11862	1.9559	0.14269	0.9279	0.050475	0.46164
NPBWR1		2	0.057436	0.97028	0.35211	0.95616	0.33191	0.60117	0.11858	1.5408	0.14296	0.92931	0.12336	0.59146
REP15		2	0.029893	0.64269	0.6408	0.99839	0.52042	0.74447	0.11855	1.9599	0.14312	0.92933	0.050002	0.46104
ZNF480		2	0.01072	0.1742	0.84798	0.99839	0.86171	0.9367	0.11851	1.48	0.14317	0.92933	0.13887	0.61564
SPAG17		2	0.047253	0.71502	0.45147	0.99577	0.4746	0.71319	0.11849	1.3787	0.14333	0.92933	0.16797	0.643
SLITRK5		2	-0.080295	-1.992	0.57454	0.99839	0.046375	0.24289	0.11842	2.2597	0.14349	0.92933	0.023842	0.35669
THOP1		2	-0.050224	-0.94094	0.69005	0.99839	0.34674	0.61322	0.11839	1.7067	0.14365	0.92933	0.087883	0.54031
COPB1		2	-0.35871	-1.257	0.18256	0.80773	0.20877	0.48974	0.11836	0.31036	0.1437	0.92933	0.75629	0.94882
KRTAP10-9		2	-0.14635	-1.5761	0.42642	0.98853	0.115	0.38205	0.11836	0.97864	0.1437	0.92933	0.32776	0.77621
OVOL2		2	0.035187	0.69121	0.58062	0.99839	0.48943	0.72307	0.11832	1.7866	0.14386	0.92933	0.074007	0.51703
RSRC1		2	-0.10682	-2.2741	0.50434	0.99839	0.022959	0.15396	0.11823	1.9361	0.14397	0.92933	0.052851	0.46627
GRIK3		2	0.012125	0.22607	0.83332	0.99839	0.82115	0.91824	0.11823	1.6955	0.14402	0.92933	0.089981	0.54456
LCTL		2	-0.0093493	-0.17629	0.96477	0.99839	0.86007	0.93615	0.11816	1.712	0.14418	0.92933	0.0869	0.53842
MPL		2	-0.023784	-0.63194	0.85038	0.99839	0.52743	0.74985	0.11815	2.4144	0.14424	0.92933	0.01576	0.31718
C6orf58		2	0.00065909	0.020954	0.94611	0.99839	0.98328	0.99189	0.11813	2.8874	0.14424	0.92933	0.0038846	0.20581
TXNDC8		2	-0.054507	-0.9509	0.66969	0.99839	0.34166	0.60892	0.11812	1.5829	0.14429	0.92933	0.11344	0.57768
DTX3		2	0.04427	0.68035	0.48158	0.99839	0.49628	0.72766	0.11812	1.3952	0.14429	0.92933	0.16295	0.63904
SPPL2B		2	-0.055639	-0.94509	0.66452	0.99839	0.34461	0.61138	0.11801	1.5399	0.14456	0.92933	0.12359	0.59198
NEXN		2	0.057444	1.0868	0.35211	0.95616	0.27714	0.55519	0.11799	1.7162	0.14461	0.92933	0.086124	0.53787
PRRG1		2	0.13969	1.624	0.012473	0.24008	0.10437	0.3666	0.11798	1.0537	0.14466	0.92933	0.29204	0.75215
PROCR		2	-0.031714	-0.72162	0.795	0.99839	0.47053	0.70976	0.1179	2.063	0.14482	0.92933	0.039114	0.43065
C11orf42		2	0.082314	1.0805	0.16572	0.78496	0.27991	0.55757	0.11787	1.1895	0.14488	0.92933	0.23426	0.71001
SLC38A8		2	-0.016544	-0.45695	0.90395	0.99839	0.64771	0.82462	0.11784	2.5027	0.14488	0.92933	0.012324	0.29192
ACTRT2		2	0.093702	1.5099	0.10772	0.66943	0.13107	0.40345	0.11783	1.4605	0.14488	0.92933	0.14416	0.62153
COL5A3		2	0.0051502	0.08719	0.90166	0.99839	0.93052	0.96934	0.11781	1.5342	0.14493	0.92933	0.12498	0.59368
CDKL3		2	0.052026	0.60001	0.40467	0.98352	0.5485	0.76282	0.11776	1.0443	0.14509	0.92933	0.29634	0.75475
PAK6		2	0.049324	0.75164	0.43031	0.98906	0.45227	0.69669	0.11774	1.3799	0.14509	0.92933	0.16762	0.64255
NKAIN2		2	-0.013865	-0.2683	0.92554	0.99839	0.78847	0.9019	0.11764	1.7503	0.14567	0.93173	0.080059	0.52363
ZNF20		2	-0.014468	-0.28665	0.92021	0.99839	0.77438	0.8931	0.11763	1.793	0.14567	0.93173	0.072965	0.51501
FAM216A		2	0.053461	0.94786	0.39012	0.97626	0.3432	0.60997	0.11759	1.6037	0.14594	0.93173	0.10879	0.57262
IL17F		2	0.03089	0.4544	0.62907	0.99839	0.64954	0.82578	0.11757	1.3278	0.14599	0.93173	0.18425	0.66132
CADPS		2	0.071279	1.0958	0.2356	0.85543	0.27317	0.5517	0.11757	1.3904	0.14599	0.93173	0.1644	0.64004
MBOAT4		2	-0.073707	-1.5539	0.59517	0.99839	0.1202	0.38854	0.11754	1.9069	0.14605	0.93173	0.056539	0.47418
RFX7		2	0.063869	1.2258	0.29449	0.90827	0.22026	0.50191	0.11745	1.7337	0.14615	0.93173	0.08297	0.52991
EPHB4		2	-0.016837	-0.40753	0.9016	0.99839	0.68362	0.84405	0.11743	2.1844	0.14631	0.93209	0.028937	0.37956
CD2BP2		2	-0.14407	-2.5845	0.43063	0.98906	0.0097522	0.08092	0.11736	1.6179	0.14642	0.93245	0.10568	0.56651
C1D		2	-0.70226	-3.4678	0.023773	0.33259	0.00052468	0.01019	0.11721	0.43902	0.14711	0.93401	0.66064	0.91958
IFNL2		2	-0.14844	-1.9856	0.42301	0.9878	0.047073	0.24463	0.11719	1.2033	0.14722	0.93405	0.22888	0.70543
SMIM15		2	0.030572	0.45208	0.6327	0.99839	0.65121	0.8265	0.11717	1.3324	0.14727	0.93405	0.18273	0.65901
SYNE3		2	-0.036569	-0.65399	0.7644	0.99839	0.51312	0.74005	0.11716	1.6121	0.14738	0.93405	0.10693	0.56918
ANKS1A		2	-0.031212	-0.70602	0.79846	0.99839	0.48017	0.71639	0.11714	2.0365	0.14754	0.93405	0.041696	0.43952
PADI1		2	0.12603	1.6079	0.024785	0.33573	0.10786	0.37131	0.11713	1.1492	0.14754	0.93405	0.25046	0.72379
JOSD2		2	0.060768	1.0706	0.32136	0.93145	0.28434	0.56059	0.11712	1.5867	0.14765	0.93405	0.11258	0.57638
NAIF1		2	0.055457	0.77777	0.37162	0.97008	0.4367	0.68538	0.11711	1.2626	0.1477	0.93405	0.20673	0.68424
CDH10		2	0.054677	0.84166	0.37855	0.97403	0.39998	0.65566	0.11706	1.3854	0.14802	0.93405	0.16594	0.64143
APCS		2	0.098684	1.2145	0.087469	0.60823	0.22455	0.50573	0.11706	1.1078	0.14802	0.93405	0.26796	0.73522
ALPL		2	0.046728	0.77974	0.45733	0.99839	0.43555	0.6843	0.117	1.5013	0.14823	0.93405	0.13327	0.60657
SGCB		2	0.042843	0.52731	0.49805	0.99839	0.59798	0.79476	0.11696	1.107	0.14823	0.93405	0.26829	0.73522
IL19		2	-0.11435	-1.8281	0.48915	0.99839	0.067536	0.29666	0.11692	1.4381	0.14845	0.93405	0.1504	0.62694
ZMYM1		2	0.039429	0.74074	0.53313	0.99839	0.45885	0.70153	0.11691	1.6885	0.14845	0.93405	0.091313	0.54782
TUSC2		2	-0.0025248	-0.049496	0.97527	0.99839	0.96052	0.98177	0.11687	1.7623	0.14871	0.93405	0.078019	0.52254
MIER1		2	0.073631	1.1166	0.21907	0.84072	0.26418	0.54309	0.11687	1.3627	0.14871	0.93405	0.17299	0.64848
COL5A2		2	-0.0044627	-0.079811	0.99179	0.99839	0.93639	0.97214	0.11685	1.6069	0.14898	0.93447	0.10807	0.57082
CCDC71L		2	-0.020599	-0.52604	0.87469	0.99839	0.59886	0.7953	0.11678	2.2946	0.14909	0.93458	0.021758	0.34859
OR1L4		2	-0.023693	-0.59003	0.85086	0.99839	0.55517	0.76631	0.11677	2.2372	0.14925	0.93458	0.025276	0.3636
FOXP1		2	-0.02259	-0.43641	0.85902	0.99839	0.66254	0.83221	0.11673	1.7345	0.14957	0.93506	0.082836	0.52991
SLC35F1		2	-0.03557	-0.50059	0.77096	0.99839	0.61666	0.80534	0.11668	1.2631	0.14962	0.93506	0.20656	0.68421
NHLRC1		2	-0.038516	-0.8497	0.75263	0.99839	0.39549	0.65189	0.11667	1.9795	0.14967	0.93506	0.047756	0.45766
ACOT8		2	0.0014393	0.03028	0.93764	0.99839	0.97584	0.9888	0.11665	1.8877	0.14967	0.93506	0.059073	0.48102
SLFN13		2	0.033196	0.56469	0.60343	0.99839	0.57228	0.77845	0.11664	1.5255	0.14967	0.93506	0.12713	0.59549
YIPF6		2	0.038532	0.83362	0.54203	0.99839	0.4045	0.65912	0.11664	1.9416	0.14967	0.93506	0.052189	0.4656
TMEM59		2	-0.020272	-0.49178	0.87677	0.99839	0.62287	0.80988	0.11658	2.1756	0.14994	0.93526	0.029585	0.38427
MYOM2		2	-0.029372	-0.52018	0.81147	0.99839	0.60294	0.79832	0.11649	1.5852	0.15037	0.93566	0.11291	0.57682
CDC42		2	-0.17672	-2.3947	0.37866	0.97403	0.016634	0.12147	0.11627	1.2102	0.15127	0.93942	0.22619	0.70342
ANKRD23		2	0.00019788	0.0040479	0.95048	0.99839	0.99677	0.99837	0.11617	1.827	0.15164	0.94036	0.067693	0.50324
SPC25		2	-0.66714	-3.1202	0.030649	0.37161	0.0018074	0.023722	0.11615	0.41113	0.15164	0.94036	0.68097	0.92492
PEX14		2	-0.063104	-1.0318	0.63371	0.99839	0.30218	0.57684	0.11612	1.4595	0.15175	0.94036	0.14442	0.62153
RAB3C		2	-0.014168	-0.17666	0.92271	0.99839	0.85977	0.93615	0.11612	1.1102	0.1518	0.94036	0.26689	0.73522
MEF2B		2	-0.092675	-1.7048	0.53851	0.99839	0.088223	0.33758	0.1161	1.6407	0.15191	0.94036	0.10087	0.56107
KRT10		2	0.039478	0.7112	0.53259	0.99839	0.47696	0.71407	0.11606	1.6082	0.15212	0.94036	0.10779	0.57059
TSHZ3		2	0.065784	0.93106	0.27941	0.90414	0.35182	0.61704	0.11603	1.2628	0.15212	0.94036	0.20665	0.68421
HIBADH		2	0.047668	0.98614	0.44731	0.99467	0.32406	0.59477	0.11601	1.8462	0.15212	0.94036	0.064857	0.49563
ATM		2	-0.16671	-2.8933	0.39289	0.9771	0.0038121	0.040798	0.11592	1.5477	0.15244	0.94203	0.12168	0.58867
CRADD		2	-0.011321	-0.22928	0.94739	0.99839	0.81865	0.91734	0.1159	1.8059	0.1525	0.94205	0.070936	0.51107
C3orf14		2	0.076422	1.2107	0.20015	0.82282	0.22602	0.50694	0.11584	1.4117	0.15276	0.94278	0.15805	0.6333
LILRA5		2	-0.078731	-1.8653	0.57902	0.99839	0.062146	0.28329	0.11583	2.1105	0.15282	0.94278	0.034812	0.40836
EDDM3B		2	-0.020502	-0.31196	0.87517	0.99839	0.75507	0.88399	0.11583	1.3545	0.15282	0.94278	0.17559	0.6511
PTPRZ1		2	-0.022328	-0.47641	0.86088	0.99839	0.63378	0.81665	0.11582	1.9011	0.15282	0.94278	0.057288	0.47627
GPC5		2	0.016898	0.28909	0.78002	0.99839	0.77251	0.89223	0.11574	1.523	0.1534	0.9439	0.12777	0.5963
C9orf72		2	0.046753	1.0389	0.45691	0.99837	0.29885	0.57375	0.11573	1.9781	0.1534	0.9439	0.047914	0.45766
CAPN9		2	-0.047908	-0.8023	0.70028	0.99839	0.42238	0.67404	0.1157	1.4903	0.15362	0.9439	0.13614	0.61152
ZNF112		2	-0.03481	-0.62821	0.77576	0.99839	0.52987	0.75133	0.11562	1.6046	0.15399	0.9439	0.10859	0.57221
F2RL2		2	0.037315	0.56615	0.55594	0.99839	0.57129	0.77791	0.11556	1.349	0.15415	0.9439	0.17734	0.65289
EFCAB7		2	0.070238	1.2215	0.24402	0.86361	0.22191	0.50357	0.11556	1.5458	0.15415	0.9439	0.12216	0.58928
HARBI1		2	0.072538	1.187	0.22616	0.84488	0.23522	0.5148	0.11553	1.4531	0.1542	0.9439	0.1462	0.6232
SH3GLB2		2	-0.034529	-0.68055	0.77757	0.99839	0.49616	0.72756	0.11552	1.7494	0.15426	0.9439	0.080216	0.52365
HOXA11		2	-0.013971	-0.27821	0.92468	0.99839	0.78085	0.89704	0.11552	1.7689	0.15426	0.9439	0.076908	0.52146
PRKCH		2	0.0073633	0.13773	0.8821	0.99839	0.89045	0.9483	0.11548	1.6596	0.15447	0.94459	0.096995	0.55575
IL1R2		2	0.045782	0.99301	0.46671	0.99839	0.32071	0.59289	0.11541	1.9253	0.15474	0.9456	0.054189	0.46876
FCGR1A		2	-0.071517	-0.94723	0.60301	0.99839	0.34352	0.61019	0.11535	1.174	0.15506	0.94574	0.24038	0.71705
GNG3		2	-0.05145	-1.3838	0.6844	0.99839	0.1664	0.44752	0.11533	2.3871	0.15516	0.94574	0.016984	0.32369
MUSK		2	-0.0071027	-0.14081	0.98406	0.99839	0.88802	0.94768	0.11533	1.7592	0.15516	0.94574	0.078543	0.52283
CCNG2		2	-0.0066695	-0.19329	0.98849	0.99839	0.84674	0.92956	0.11532	2.5714	0.15516	0.94574	0.01013	0.27542
DESI2		2	-0.030308	-0.57324	0.80502	0.99839	0.56648	0.77377	0.11528	1.677	0.15516	0.94574	0.093547	0.5519
SENP7		2	-0.0031324	-0.067028	0.98007	0.99839	0.94656	0.97633	0.11522	1.895	0.15532	0.94605	0.058094	0.47796
GFM1		2	-0.91077	-4.0592	0.0072491	0.19081	4.9234e-05	0.0028937	0.11521	0.39021	0.15543	0.94605	0.69638	0.92977
PM20D1		2	-0.060343	-1.033	0.64437	0.99839	0.30161	0.57668	0.11521	1.5159	0.15543	0.94605	0.12955	0.6011
TSEN2		2	-0.12447	-1.6612	0.46778	0.99839	0.096672	0.35278	0.11513	1.1812	0.15564	0.94605	0.23753	0.71506
XAGE5		2	0.073148	1.0005	0.22227	0.84248	0.31705	0.58981	0.11512	1.2105	0.15564	0.94605	0.22608	0.70338
PFKM		2	-0.010401	-0.20542	0.95592	0.99839	0.83725	0.92626	0.11511	1.7485	0.15564	0.94605	0.08037	0.52427
GALNTL5		2	-0.016917	-0.37395	0.90123	0.99839	0.70845	0.85838	0.11508	1.9557	0.1557	0.94605	0.050502	0.46164
RBM5		2	-0.065742	-1.6835	0.62374	0.99839	0.092269	0.34552	0.11506	2.2644	0.1557	0.94605	0.023552	0.35609
ZNF37A		2	-0.013521	-0.34067	0.92847	0.99839	0.73335	0.87234	0.11494	2.2279	0.15596	0.94605	0.02589	0.36699
MAP3K3		2	0.033346	0.60987	0.60189	0.99839	0.54195	0.75792	0.11491	1.6154	0.15607	0.94605	0.10622	0.5671
SRSF10		2	-0.68414	-4.0394	0.026918	0.35021	5.3595e-05	0.0030041	0.11489	0.51692	0.15612	0.94605	0.60521	0.90253
SLFN5		2	-0.077928	-1.2958	0.58137	0.99839	0.19504	0.47618	0.11485	1.4686	0.15633	0.94605	0.14193	0.62032
BPIFA1		2	0.074908	1.24	0.21006	0.83231	0.21497	0.49546	0.11484	1.4622	0.15649	0.94605	0.14369	0.62138
RPL39L		2	-0.068599	-1.2365	0.61319	0.99839	0.21627	0.49724	0.11482	1.5899	0.15649	0.94605	0.11187	0.57625
MINAR2		2	0.03113	0.48441	0.62635	0.99839	0.6281	0.81273	0.11482	1.3747	0.15649	0.94605	0.16924	0.64451
ZBED8		2	0.02192	0.39028	0.72752	0.99839	0.69633	0.85283	0.1148	1.5721	0.15671	0.94605	0.11593	0.5799
CFAP47		2	0.050709	1.0686	0.41656	0.98352	0.28525	0.56131	0.11477	1.86	0.15681	0.94605	0.062878	0.49093
CDH16		2	-0.049235	-1.1967	0.6949	0.99839	0.23143	0.51116	0.11475	2.1446	0.15687	0.94605	0.031982	0.39632
ZNF662		2	0.012399	0.21907	0.83013	0.99839	0.8266	0.92038	0.11472	1.5586	0.15708	0.94605	0.11909	0.58522
MRPS9		2	-0.40167	-3.1513	0.14855	0.75426	0.0016256	0.022067	0.1147	0.68896	0.15719	0.94605	0.49085	0.85985
TNIK		2	-0.08128	-1.9306	0.57166	0.99839	0.053529	0.26112	0.11469	2.0958	0.15719	0.94605	0.036098	0.41631
UBXN1		2	-0.007834	-0.12319	0.97745	0.99839	0.90196	0.95339	0.11468	1.386	0.15724	0.94605	0.16573	0.64143
MMP21		2	0.039908	0.73659	0.52854	0.99839	0.46137	0.70356	0.11466	1.6267	0.15729	0.94605	0.1038	0.56412
ENAH		2	-0.12489	-1.7274	0.46709	0.99839	0.084103	0.32927	0.11465	1.2177	0.15745	0.94605	0.22332	0.70133
RUFY1		2	-0.028878	-0.58474	0.81494	0.99839	0.55872	0.76826	0.11465	1.7853	0.15735	0.94605	0.074209	0.51703
CLCA1		2	-0.01121	-0.1993	0.94846	0.99839	0.84203	0.92713	0.11464	1.568	0.15745	0.94605	0.11689	0.58137
USP15		2	0.066105	0.92332	0.27669	0.89984	0.35584	0.62006	0.11463	1.2309	0.15751	0.94605	0.21835	0.69682
C12orf4		2	-0.13339	-1.6661	0.45046	0.99564	0.095685	0.3513	0.11459	1.0993	0.15756	0.94605	0.27163	0.73759
WDR93		2	-0.054206	-1.2342	0.67113	0.99839	0.21713	0.49828	0.11452	2.0029	0.15777	0.94605	0.045183	0.4514
HMG20B		2	-0.013944	-0.1852	0.92479	0.99839	0.85307	0.93299	0.11452	1.17	0.15777	0.94605	0.24199	0.71806
GFOD2		2	-0.032747	-0.65554	0.78834	0.99839	0.51212	0.73925	0.11448	1.7614	0.15783	0.94605	0.078163	0.52254
PATE2		2	0.0075129	0.13363	0.88071	0.99839	0.8937	0.94974	0.11448	1.5654	0.15783	0.94605	0.11749	0.58195
CD274		2	0.0683	1.2791	0.25825	0.87963	0.20085	0.48285	0.11444	1.6483	0.15783	0.94605	0.099286	0.55804
RAB39B		2	-0.029949	-0.50496	0.80769	0.99839	0.61359	0.80354	0.11443	1.4841	0.15783	0.94605	0.13778	0.61444
SVIL		2	-0.067182	-1.334	0.61878	0.99839	0.18219	0.46345	0.11442	1.7461	0.15799	0.94605	0.080799	0.52467
TRIM9		2	0.036525	0.7809	0.56495	0.99839	0.43486	0.68402	0.11441	1.881	0.15804	0.94605	0.059966	0.4845
TAOK3		2	0.12537	1.3576	0.025212	0.33786	0.1746	0.4568	0.11438	0.95265	0.15809	0.94605	0.34077	0.78223
C6orf62		2	0.13729	1.437	0.014072	0.25312	0.15071	0.42835	0.11434	0.91973	0.15825	0.94605	0.35771	0.79308
PRM2		2	-0.024128	-0.39567	0.84846	0.99839	0.69235	0.84996	0.11428	1.4419	0.15836	0.94605	0.14934	0.62572
GORASP2		2	-0.024645	-0.42739	0.84404	0.99839	0.6691	0.83503	0.11422	1.5237	0.15857	0.94605	0.12759	0.5963
HMX3		2	-0.0016108	-0.037916	0.96722	0.99839	0.96975	0.9868	0.11421	2.068	0.15857	0.94605	0.03864	0.42869
CDC42BPG		2	-0.0078179	-0.1667	0.97756	0.99839	0.86761	0.93936	0.1142	1.8728	0.15879	0.94605	0.061095	0.48697
STAR		2	0.00077297	0.010739	0.94473	0.99839	0.99143	0.99562	0.1142	1.2198	0.15873	0.94605	0.22256	0.7005
RAB41		2	0.066639	1.2794	0.27195	0.89661	0.20076	0.48285	0.1142	1.6852	0.15868	0.94605	0.091945	0.54922
ARHGEF7		2	0.01853	0.4473	0.76355	0.99839	0.65466	0.82797	0.11418	2.1204	0.15884	0.94605	0.033974	0.4047
NEK7		2	-0.062657	-1.6003	0.63573	0.99839	0.10953	0.37354	0.11417	2.2389	0.15889	0.94605	0.025162	0.36257
ZNF770		2	0.079248	1.266	0.18453	0.80873	0.2055	0.48783	0.11416	1.403	0.15889	0.94605	0.16063	0.63804
GPR82		2	0.058418	0.89116	0.343	0.9468	0.37285	0.63418	0.11415	1.3396	0.15905	0.94642	0.18036	0.65624
ANKRD10		2	0.047925	0.9632	0.44507	0.99406	0.33545	0.6039	0.11413	1.7642	0.15916	0.94643	0.077694	0.52191
SLC6A2		2	-0.0091942	-0.17915	0.96615	0.99839	0.85782	0.93519	0.11409	1.7095	0.15932	0.94649	0.087357	0.53876
NLRC3		2	0.021486	0.30031	0.73216	0.99839	0.76394	0.888	0.11408	1.2263	0.15932	0.94649	0.22009	0.69855
SLMAP		2	-0.096069	-2.0033	0.52956	0.99839	0.045149	0.23997	0.11407	1.8293	0.15932	0.94649	0.06735	0.50161
HDX		2	0.08546	1.3084	0.14722	0.75156	0.19073	0.47217	0.11399	1.3414	0.1598	0.94664	0.17978	0.65531
UQCC2		2	-0.12718	-2.1499	0.46314	0.99839	0.03156	0.19057	0.11398	1.4802	0.1598	0.94664	0.13881	0.61563
RHOBTB2		2	0.066387	1.2965	0.27381	0.89808	0.19481	0.47614	0.11397	1.7121	0.1598	0.94664	0.086886	0.53842
CDC42EP3		2	0.051249	1.0709	0.41224	0.98352	0.28419	0.5605	0.11394	1.8318	0.15991	0.94664	0.066981	0.5006
USP10		2	-0.33019	-3.3331	0.20756	0.83174	0.00085879	0.014108	0.11393	0.88369	0.15996	0.94664	0.37686	0.8055
PPP4R4		2	-0.008853	-0.21038	0.96839	0.99839	0.83337	0.9241	0.11393	2.0814	0.15996	0.94664	0.037394	0.42172
LPAR6		2	0.017942	0.39017	0.76931	0.99839	0.69641	0.85283	0.11392	1.9052	0.15996	0.94664	0.05676	0.47481
ABCC1		2	0.036899	0.71624	0.56084	0.99839	0.47384	0.71295	0.11392	1.7001	0.15996	0.94664	0.089115	0.54336
PTGES2		2	-0.01326	-0.27455	0.93033	0.99839	0.78366	0.89889	0.11389	1.8129	0.16007	0.94664	0.069849	0.50766
ZFP62		2	-0.071407	-1.2001	0.60354	0.99839	0.23009	0.51031	0.11386	1.4709	0.16017	0.94664	0.14132	0.62005
TEX36		2	-0.047866	-0.98664	0.7005	0.99839	0.32382	0.5945	0.11384	1.8046	0.16017	0.94664	0.071136	0.51189
MTERF3		2	-0.48467	-2.7878	0.095624	0.63572	0.0053072	0.051644	0.11382	0.49897	0.16023	0.94664	0.6178	0.9056
SSPN		2	-0.04146	-1.347	0.73568	0.99839	0.17799	0.45989	0.11382	2.8443	0.16023	0.94664	0.0044503	0.21354
CUL4A		2	-0.23091	-3.2685	0.30521	0.91999	0.001081	0.016583	0.11376	1.2386	0.16039	0.94664	0.2155	0.69354
C11orf49		2	0.047518	0.71307	0.4488	0.99551	0.4758	0.71364	0.11376	1.3131	0.16039	0.94664	0.18914	0.66674
KRTAP5-5		2	-0.0086864	-0.16117	0.96946	0.99839	0.87196	0.94101	0.11375	1.6229	0.16039	0.94664	0.1046	0.56558
ZC3H11A		2	-0.10065	-1.8336	0.5182	0.99839	0.066711	0.29483	0.11374	1.5944	0.16044	0.94664	0.11085	0.57524
DGKG		2	0.061724	0.82512	0.31304	0.92736	0.4093	0.66369	0.11371	1.1694	0.16065	0.94664	0.24226	0.71835
EPHA10		2	-0.12713	-1.6485	0.46335	0.99839	0.099248	0.35807	0.11367	1.1324	0.16071	0.94664	0.25748	0.72791
QSER1		2	0.040505	0.62458	0.52247	0.99839	0.53225	0.75246	0.11367	1.3486	0.16071	0.94664	0.17747	0.65289
YIPF3		2	-0.14053	-2.0862	0.43681	0.99046	0.03696	0.21243	0.11362	1.2972	0.16076	0.94664	0.19455	0.67282
ODC1		2	0.039736	0.66853	0.52993	0.99839	0.50379	0.73308	0.1136	1.4685	0.16076	0.94664	0.14197	0.62032
TBC1D4		2	-0.03096	-0.62409	0.80028	0.99839	0.53257	0.75251	0.1136	1.76	0.16076	0.94664	0.078405	0.52283
HES3		2	0.0014741	0.030891	0.93726	0.99839	0.97536	0.98862	0.11358	1.8295	0.16081	0.94666	0.067326	0.50161
CFAP410		2	-0.56609	-4.2655	0.060818	0.52218	1.9943e-05	0.0017216	0.11353	0.65585	0.16092	0.94671	0.51192	0.86836
AMMECR1L		2	-0.016772	-0.34592	0.9024	0.99839	0.7294	0.86989	0.11343	1.7985	0.16129	0.94694	0.072092	0.51347
TUBA8		2	0.033185	0.51237	0.60349	0.99839	0.60839	0.80131	0.11343	1.3472	0.16129	0.94694	0.1779	0.65355
TOP2A		2	-1.3797	-3.7808	0.0011726	0.12683	0.00015633	0.0050899	0.11342	0.24374	0.1614	0.94694	0.80743	0.95847
ADAMTS12		2	-0.033082	-0.81142	0.78642	0.99839	0.41712	0.66953	0.11336	2.1383	0.16172	0.94694	0.032492	0.39939
PXT1		2	0.027503	0.45479	0.66766	0.99839	0.64926	0.8256	0.11335	1.4414	0.16172	0.94694	0.14946	0.62572
SLC37A1		2	0.014456	0.23762	0.80587	0.99839	0.81217	0.9145	0.11334	1.4332	0.16172	0.94694	0.1518	0.62868
DCLRE1C		2	-0.0022346	-0.05262	0.97239	0.99839	0.95803	0.98104	0.11325	2.0515	0.16183	0.94697	0.040222	0.4348
FASTKD1		2	0.049404	0.80378	0.42945	0.98906	0.42153	0.67339	0.11319	1.4163	0.16193	0.9473	0.15668	0.63177
HOXD1		2	0.053088	0.78452	0.39337	0.9771	0.43274	0.68219	0.11316	1.2856	0.16204	0.94737	0.19858	0.67703
CPAMD8		2	-0.043896	-1.0314	0.72166	0.99839	0.30234	0.57686	0.11314	2.0444	0.16209	0.94737	0.040916	0.43837
TRIM71		2	0.013705	0.34932	0.81494	0.99839	0.72685	0.86773	0.11309	2.2174	0.16214	0.94737	0.026597	0.36989
PIK3R3		2	0.04844	0.81582	0.43884	0.99121	0.4146	0.66769	0.11309	1.4652	0.16214	0.94737	0.14287	0.62138
ZNF714		2	0.066158	0.98546	0.27573	0.89887	0.3244	0.59485	0.11304	1.2949	0.1623	0.94742	0.19535	0.67458
GNPNAT1		2	-0.59927	-4.2005	0.048771	0.47165	2.6629e-05	0.0020179	0.11303	0.60709	0.1623	0.94742	0.54379	0.87834
TMEM25		2	0.035624	0.70456	0.57534	0.99839	0.48109	0.71701	0.11302	1.7197	0.1623	0.94742	0.085489	0.53654
SELENOI		2	-0.41231	-3.6903	0.14114	0.74466	0.00022395	0.0062345	0.11285	0.77546	0.16305	0.95059	0.43807	0.83544
GPR156		2	0.044193	0.65014	0.48222	0.99839	0.5156	0.74177	0.11281	1.2762	0.16332	0.95096	0.20189	0.67978
ABHD13		2	0.056154	0.98141	0.36448	0.96293	0.32639	0.59653	0.11281	1.5154	0.16332	0.95096	0.12966	0.6011
CLDN9		2	-0.05845	-1.2867	0.65226	0.99839	0.1982	0.48006	0.1128	1.9099	0.16332	0.95096	0.056151	0.47375
SYN1		2	0.05965	0.82725	0.33186	0.94079	0.40809	0.66236	0.1128	1.2027	0.16332	0.95096	0.22909	0.70552
EPC1		2	0.050439	0.85219	0.41917	0.9846	0.39411	0.65081	0.11273	1.4627	0.16353	0.95161	0.14355	0.62138
CGGBP1		2	-0.15896	-2.2926	0.40542	0.98352	0.02187	0.14893	0.11267	1.2494	0.16364	0.95164	0.21152	0.68985
DAPK2		2	0.063753	1.1667	0.29513	0.9083	0.24335	0.52356	0.11263	1.5849	0.16385	0.95259	0.11299	0.57682
MXRA7		2	-0.029385	-0.61906	0.81136	0.99839	0.53588	0.75411	0.11261	1.8245	0.1639	0.9526	0.068073	0.50419
AFF4		2	-0.034933	-0.69648	0.77528	0.99839	0.48613	0.72091	0.11258	1.725	0.16406	0.95279	0.084528	0.53413
TEDDM1		2	-0.097942	-1.3421	0.52471	0.99839	0.17957	0.46131	0.11256	1.1855	0.16406	0.95279	0.23583	0.71267
LARP4B		2	-0.0084544	-0.17093	0.97154	0.99839	0.86428	0.93781	0.11254	1.7471	0.16412	0.95279	0.080615	0.52467
KATNAL1		2	0.10975	1.2021	0.053995	0.49681	0.22932	0.50946	0.11252	0.94756	0.16444	0.95279	0.34335	0.78504
MED19		2	-0.29286	-2.6988	0.23975	0.85955	0.0069593	0.062681	0.11243	0.79309	0.1646	0.95279	0.42773	0.83182
ATP8A2		2	-0.056081	-1.2728	0.66249	0.99839	0.20308	0.48462	0.11241	1.9618	0.1646	0.95279	0.049783	0.46104
KCTD14		2	0.030699	0.67083	0.63072	0.99839	0.50233	0.73192	0.11239	1.889	0.1646	0.95279	0.058895	0.48037
TOM1L1		2	-0.076246	-1.3412	0.58728	0.99839	0.17987	0.46132	0.11233	1.5184	0.16481	0.95373	0.12891	0.59968
ARPIN		2	-0.043829	-0.93912	0.72187	0.99839	0.34767	0.61359	0.11222	1.8486	0.16492	0.95376	0.064518	0.49535
RAB3D		2	0.078931	1.2976	0.1864	0.80873	0.19444	0.47573	0.11222	1.4185	0.16492	0.95376	0.15605	0.63125
TMEM106C		2	0.04408	0.72468	0.48409	0.99839	0.46865	0.70843	0.11208	1.4175	0.16566	0.9569	0.15635	0.63177
NEIL2		2	0.0046882	0.15702	0.90598	0.99839	0.87523	0.94218	0.11205	2.887	0.16566	0.9569	0.0038897	0.20581
OR9G4		2	0.034199	0.67713	0.59224	0.99839	0.49832	0.7287	0.11203	1.7064	0.16598	0.95815	0.087926	0.54031
MYO1G		2	0.0042298	0.070175	0.91077	0.99839	0.94405	0.9753	0.11201	1.4287	0.16609	0.95821	0.15308	0.6291
ADH1B		2	0.066097	0.96223	0.27674	0.89984	0.33593	0.6039	0.11195	1.2535	0.16625	0.95822	0.21003	0.6891
ASZ1		2	0.041958	0.76737	0.50722	0.99839	0.44286	0.68964	0.1119	1.5746	0.16646	0.95856	0.11534	0.57973
NUSAP1		2	-0.22162	-2.6225	0.31763	0.92976	0.0087291	0.074575	0.11189	1.0156	0.16646	0.95856	0.30982	0.764
C10orf82		2	-0.039256	-0.65337	0.74815	0.99839	0.51352	0.74049	0.1117	1.4292	0.16705	0.96002	0.15294	0.6291
ARF5		2	0.039984	0.66741	0.5278	0.99839	0.50451	0.7336	0.1117	1.4343	0.16705	0.96002	0.15149	0.62837
ERP27		2	0.047717	0.84319	0.44694	0.99443	0.39912	0.65488	0.11165	1.5177	0.16716	0.96002	0.12909	0.60022
TNFSF18		2	-0.076865	-1.3931	0.58467	0.99839	0.16359	0.44354	0.11164	1.5569	0.16732	0.96002	0.11948	0.58544
GPC4		2	0.079267	1.416	0.18453	0.80873	0.15678	0.43524	0.11161	1.5329	0.16748	0.96002	0.1253	0.59368
PNPLA2		2	-0.1126	-2.9423	0.49224	0.99839	0.003258	0.036427	0.11157	2.2426	0.16769	0.96002	0.024925	0.36211
RHOQ		2	0.092756	1.496	0.11263	0.68312	0.13465	0.40765	0.11149	1.3827	0.1679	0.96066	0.16675	0.64186
ANKRD66		2	-0.0086885	-0.17265	0.9694	0.99839	0.86293	0.93721	0.11143	1.7017	0.16811	0.96071	0.088815	0.5431
SUGP2		2	-0.03425	-0.45528	0.77954	0.99839	0.6489	0.82535	0.11124	1.1363	0.16849	0.96135	0.25583	0.72683
RBM3		2	0.021011	0.3933	0.73759	0.99839	0.6941	0.85117	0.11123	1.6011	0.16854	0.96135	0.10935	0.57348
MMP1		2	0.050839	0.97175	0.41576	0.98352	0.33117	0.60103	0.11123	1.635	0.16854	0.96135	0.10206	0.56273
NANOS2		2	0.08573	1.2152	0.14626	0.75068	0.22431	0.50555	0.11122	1.2123	0.16865	0.96135	0.2254	0.70257
CLDN20		2	-0.0013611	-0.020849	0.96482	0.99839	0.98337	0.99189	0.11114	1.3078	0.16891	0.96135	0.19094	0.66789
INSC		2	0.010243	0.20354	0.85347	0.99839	0.83871	0.92662	0.11111	1.6973	0.16902	0.96135	0.089637	0.54441
MIF4GD		2	0.012522	0.28985	0.82863	0.99839	0.77193	0.89205	0.11111	1.9766	0.16902	0.96135	0.048082	0.45834
SMPDL3B		2	-0.016338	-0.29394	0.90555	0.99839	0.76881	0.89057	0.1111	1.5358	0.16902	0.96135	0.12458	0.59337
DGAT2		2	0.10336	1.3864	0.071958	0.56222	0.16561	0.44648	0.1111	1.1459	0.16902	0.96135	0.25185	0.72422
CDC6		2	-0.082696	-0.79236	0.56719	0.99839	0.42815	0.67931	0.11098	0.81693	0.16923	0.96135	0.41397	0.82568
MEST		2	-0.15869	-2.2227	0.4059	0.98352	0.026239	0.16863	0.11096	1.1912	0.16929	0.96135	0.23358	0.70952
DMWD		2	-0.00033392	-0.0078791	0.95544	0.99839	0.99371	0.99664	0.11091	2.0138	0.1695	0.96135	0.044026	0.45055
ZFAND4		2	0.0057271	0.1428	0.89643	0.99839	0.88645	0.94711	0.11081	2.1254	0.16966	0.96135	0.033554	0.40198
RPS8		2	-0.49865	-2.5774	0.089281	0.61459	0.0099559	0.082102	0.11079	0.4328	0.16971	0.96135	0.66516	0.92045
FDX1		2	-0.54455	-3.2353	0.069239	0.55537	0.0012152	0.017867	0.11078	0.50118	0.16982	0.96135	0.61625	0.9056
PRKD2		2	-0.12344	-1.8033	0.47018	0.99839	0.071349	0.30393	0.11076	1.2391	0.16993	0.96135	0.21531	0.69354
FBXL17		2	-0.0095974	-0.1941	0.9628	0.99839	0.84609	0.92926	0.11075	1.7225	0.17019	0.96135	0.084974	0.53533
ARR3		2	0.01682	0.28495	0.78082	0.99839	0.77568	0.89373	0.11075	1.4433	0.17019	0.96135	0.14893	0.62569
ZCCHC14		2	0.087878	1.2442	0.13475	0.73085	0.21341	0.49409	0.11072	1.2041	0.1703	0.96135	0.22854	0.70464
ROCK1		2	-0.029477	-0.83598	0.8104	0.99839	0.40316	0.65835	0.11069	2.4133	0.1703	0.96135	0.015807	0.31718
SYTL5		2	0.10699	1.5683	0.060871	0.52218	0.11681	0.38448	0.11069	1.248	0.1703	0.96135	0.21205	0.69005
EPB41L4B		2	0.058591	1.1797	0.34188	0.9468	0.23812	0.51771	0.11066	1.714	0.17046	0.96135	0.086524	0.53814
CLEC3B		2	0.034153	0.78276	0.59256	0.99839	0.43377	0.68307	0.11065	1.95	0.17046	0.96135	0.051176	0.4627
PATE1		2	0.00058188	0.01107	0.94707	0.99839	0.99117	0.99558	0.11061	1.6181	0.17067	0.96135	0.10565	0.56651
NPY		2	0.034844	0.75168	0.58419	0.99839	0.45225	0.69669	0.11059	1.8344	0.17099	0.96135	0.066589	0.50031
RAB18		2	-0.010568	-0.20189	0.95443	0.99839	0.84001	0.92695	0.11058	1.6235	0.17099	0.96135	0.10447	0.56547
TSTD3		2	-0.0097758	-0.20152	0.96136	0.99839	0.8403	0.92696	0.11056	1.7517	0.17105	0.96135	0.079826	0.52363
IL6R		2	0.053735	0.89261	0.38793	0.97611	0.37206	0.634	0.11056	1.413	0.17105	0.96135	0.15767	0.63327
OR7E24		2	-0.021189	-0.58707	0.87	0.99839	0.55715	0.76789	0.11051	2.3552	0.17115	0.96135	0.018513	0.33493
SHOC1		2	-0.049689	-1.0982	0.69255	0.99839	0.2721	0.55071	0.11048	1.8769	0.17147	0.96135	0.060532	0.48546
VPS13D		2	-0.51973	-3.847	0.07894	0.58059	0.00011955	0.0044503	0.1104	0.62537	0.17169	0.96135	0.53173	0.87504
RNF149		2	0.073025	0.98533	0.22286	0.84248	0.32446	0.59485	0.11039	1.1455	0.17169	0.96135	0.25202	0.72422
TM4SF5		2	0.048984	0.8705	0.43329	0.98906	0.38402	0.64254	0.11034	1.5084	0.17179	0.96135	0.13144	0.60499
GFRA2		2	-0.013968	-0.30567	0.92468	0.99839	0.75986	0.88605	0.11033	1.8576	0.17179	0.96135	0.063228	0.4918
SLC8B1		2	0.043296	0.78778	0.49267	0.99839	0.43083	0.68077	0.11028	1.5435	0.1719	0.96135	0.12271	0.59014
MLPH		2	-0.054987	-1.6636	0.66718	0.99839	0.096194	0.35241	0.11025	2.5664	0.1719	0.96135	0.010275	0.27684
ULBP1		2	0.0040399	0.075287	0.91221	0.99839	0.93999	0.97357	0.11022	1.5793	0.17206	0.96135	0.11427	0.5791
PIP5KL1		2	-0.032235	-0.75086	0.79228	0.99839	0.45274	0.69707	0.11021	1.9709	0.17211	0.96135	0.048733	0.45998
PRSS38		2	0.084264	1.3051	0.15362	0.76304	0.19186	0.47294	0.11019	1.3127	0.17217	0.96135	0.18928	0.66713
MAGEA6		2	-0.060809	-1.6256	0.64298	0.99839	0.10403	0.36637	0.11014	2.2653	0.17243	0.96135	0.023492	0.35609
CEP295		2	-0.1168	-2.0078	0.48372	0.99839	0.044667	0.23847	0.11011	1.4557	0.17254	0.96135	0.14548	0.6225
PRPS1L1		2	-0.016126	-0.36741	0.90741	0.99839	0.71331	0.86118	0.11007	1.929	0.17254	0.96135	0.053736	0.46829
BTBD9		2	0.026039	0.45162	0.68269	0.99839	0.65154	0.82663	0.11006	1.468	0.17259	0.96135	0.1421	0.62055
CRYZ		2	0.046564	0.72042	0.45882	0.99839	0.47127	0.71039	0.11006	1.3098	0.17259	0.96135	0.19027	0.66752
COL12A1		2	0.0054421	0.13977	0.89915	0.99839	0.88884	0.94796	0.11002	2.1741	0.1727	0.96135	0.0297	0.38484
CKB		2	0.011695	0.22843	0.83833	0.99839	0.81931	0.91768	0.11002	1.6535	0.1727	0.96135	0.098224	0.55765
PI15		2	-0.033118	-0.52468	0.7861	0.99839	0.59981	0.79601	0.11	1.3402	0.17281	0.96135	0.18019	0.6559
PAX2		2	-0.013779	-0.26538	0.92628	0.99839	0.79072	0.90312	0.10998	1.6285	0.17291	0.96135	0.10341	0.56334
AGAP2		2	0.010342	0.24588	0.85241	0.99839	0.80577	0.9113	0.10996	2.01	0.17302	0.96135	0.044433	0.45127
AQP12A		2	-0.098286	-2.2238	0.52412	0.99839	0.026159	0.1683	0.10988	1.9129	0.17307	0.96135	0.055757	0.47269
KDM5A		2	-0.072676	-1.2063	0.5988	0.99839	0.22772	0.50883	0.10985	1.4009	0.17307	0.96135	0.16123	0.63856
NACAD		2	-0.074496	-1.197	0.59251	0.99839	0.23132	0.51114	0.10983	1.3564	0.17313	0.96135	0.17498	0.6507
MYBPC3		2	-0.011366	-0.23074	0.9468	0.99839	0.81752	0.91687	0.1098	1.7146	0.17318	0.96135	0.086418	0.53814
EP300		2	-0.57346	-3.275	0.057886	0.51034	0.0010565	0.016338	0.10975	0.47858	0.17329	0.96135	0.63224	0.91003
PRDX1		2	-0.057143	-1.0842	0.65833	0.99839	0.27826	0.55577	0.10971	1.5997	0.17339	0.96135	0.10967	0.57376
CCDC124		2	0.044484	0.65045	0.47961	0.99839	0.5154	0.7417	0.1097	1.233	0.17339	0.96135	0.21758	0.696
ZNF157		2	-0.023752	-0.43327	0.85059	0.99839	0.66482	0.83286	0.10967	1.5382	0.1736	0.96135	0.124	0.59261
FANCI		2	-0.37757	-3.3655	0.1671	0.78648	0.00076411	0.013134	0.10965	0.74884	0.17371	0.96135	0.45395	0.84122
SOWAHD		2	0.066913	1.0427	0.26902	0.89296	0.2971	0.57249	0.10963	1.3139	0.17382	0.96135	0.18888	0.66623
C1orf198		2	-0.044772	-0.85939	0.71649	0.99839	0.39013	0.64708	0.1096	1.6176	0.17387	0.96135	0.10575	0.56651
CRYBG1		2	0.057438	0.84367	0.35211	0.95616	0.39885	0.65471	0.10958	1.2374	0.17392	0.96135	0.21595	0.69427
EML2		2	-0.033456	-0.6802	0.78429	0.99839	0.49638	0.72766	0.10956	1.7135	0.17398	0.96135	0.086624	0.53814
PSMB8		2	0.0040604	0.057455	0.91221	0.99839	0.95418	0.97964	0.10956	1.1919	0.17403	0.96135	0.23332	0.70922
DNTTIP1		2	-0.1269	-2.1553	0.46389	0.99839	0.031141	0.18933	0.10955	1.4314	0.17403	0.96135	0.15232	0.62877
CCDC150		2	0.034215	0.44345	0.59192	0.99839	0.65744	0.82969	0.10952	1.0918	0.17414	0.96135	0.27492	0.74028
GPS2		2	0.047877	0.70956	0.44534	0.99406	0.47798	0.7151	0.10947	1.248	0.1743	0.96135	0.21203	0.69005
APOBEC1		2	-0.012897	-0.2611	0.93348	0.99839	0.79401	0.90463	0.10941	1.7022	0.17446	0.96135	0.088725	0.5431
CFAP206		2	0.035774	0.74667	0.57374	0.99839	0.45527	0.6982	0.1094	1.7556	0.17451	0.96135	0.079162	0.52355
GATA5		2	0.10356	0.32817	0.071212	0.5604	0.74278	0.87721	0.10937	0.26391	0.17472	0.96135	0.79185	0.95574
GUCA2A		2	-0.021555	-0.47896	0.86733	0.99839	0.63197	0.81559	0.10935	1.8692	0.17483	0.96135	0.061601	0.48784
FSCN1		2	-0.032501	-0.93914	0.79042	0.99839	0.34766	0.61359	0.10931	2.4287	0.17488	0.96135	0.015155	0.31244
DYSF		2	0.05815	0.80043	0.34518	0.949	0.42346	0.67525	0.10931	1.1563	0.17488	0.96135	0.24755	0.72344
ARIH2OS		2	0.034909	0.78534	0.5835	0.99839	0.43225	0.68185	0.10924	1.8905	0.17526	0.96135	0.058695	0.47919
LEPR		2	0.14333	1.4001	0.010447	0.22398	0.16149	0.44088	0.10924	0.8205	0.17526	0.96135	0.41193	0.82461
TEKT3		2	0.067257	1.154	0.2664	0.88909	0.2485	0.52735	0.10919	1.4405	0.17536	0.96135	0.14972	0.62608
GSK3A		2	0.053571	0.84015	0.38921	0.97611	0.40083	0.65659	0.10918	1.317	0.17542	0.96135	0.18783	0.6649
HPS3		2	0.13685	1.7891	0.014818	0.25933	0.0736	0.30925	0.10916	1.0969	0.17547	0.96135	0.2727	0.7386
HDHD2		2	0.11891	1.5401	0.03454	0.39609	0.12354	0.39291	0.10914	1.087	0.17547	0.96135	0.27705	0.74148
TINAGL1		2	-0.036295	-0.93678	0.76654	0.99839	0.34887	0.61408	0.1091	2.167	0.17568	0.96135	0.030234	0.38825
C19orf57		2	-0.029615	-0.58657	0.80976	0.99839	0.55749	0.7679	0.10909	1.6613	0.17568	0.96135	0.096656	0.55518
EPS15L1		2	-0.094093	-1.7415	0.53489	0.99839	0.081595	0.3249	0.10907	1.5532	0.17574	0.96135	0.12036	0.58729
OR2L5		2	-0.038208	-0.86472	0.75438	0.99839	0.38719	0.64518	0.10905	1.8989	0.17574	0.96135	0.057573	0.47627
GRWD1		2	-0.60109	-3.4251	0.048132	0.46788	0.00061449	0.011291	0.10898	0.47534	0.17595	0.96135	0.63454	0.91045
GIMAP8		2	0.077634	1.1056	0.19397	0.81731	0.26891	0.54771	0.10897	1.1933	0.17595	0.96135	0.23274	0.70823
RUFY2		2	-0.050998	-1.0051	0.68626	0.99839	0.31486	0.58755	0.10896	1.65	0.17595	0.96135	0.09894	0.55765
C1QTNF5		2	-0.046595	-1.2164	0.70705	0.99839	0.22382	0.50518	0.10892	2.1884	0.17616	0.96135	0.028644	0.3779
GLG1		2	-0.01831	-0.45526	0.89062	0.99839	0.64892	0.82535	0.10888	2.0813	0.17622	0.96135	0.037405	0.42172
DGUOK		2	0.028064	0.51539	0.66244	0.99839	0.60628	0.79987	0.10885	1.5362	0.17627	0.96135	0.12448	0.59337
NMB		2	0.055397	1.0188	0.37216	0.97026	0.30831	0.58188	0.10884	1.5395	0.17627	0.96135	0.12369	0.59203
CAPS2		2	-0.049057	-1.296	0.69559	0.99839	0.19497	0.47618	0.10882	2.2121	0.17632	0.96135	0.026963	0.37175
NRG4		2	0.0030034	0.053853	0.92266	0.99839	0.95705	0.98089	0.10882	1.4999	0.17632	0.96135	0.13364	0.60698
ALKBH8		2	-0.19791	-2.5669	0.35009	0.95437	0.010263	0.084114	0.10878	1.0817	0.17648	0.96138	0.27937	0.74301
PAN3		2	-0.050272	-0.84208	0.68957	0.99839	0.39974	0.65549	0.10878	1.3968	0.17643	0.96138	0.16248	0.63882
HLA-DQB1		2	0.1021	1.3552	0.076275	0.5747	0.17536	0.45726	0.10877	1.1107	0.17648	0.96138	0.26671	0.7351
LLCFC1		2	-0.22034	-2.7981	0.3196	0.92976	0.0051406	0.050494	0.10875	1.0601	0.1767	0.96171	0.2891	0.74926
BOK		2	-0.013006	-0.32405	0.93257	0.99839	0.7459	0.87847	0.10875	2.0848	0.1767	0.96171	0.037086	0.41941
SLC35A5		2	-0.014742	-0.28763	0.91797	0.99839	0.77363	0.89274	0.1087	1.632	0.17691	0.96206	0.10267	0.56273
TENM3		2	0.044238	1.0079	0.48196	0.99839	0.31351	0.58653	0.1087	1.9053	0.17696	0.96206	0.056744	0.47481
UNCX		2	-0.053373	-0.90676	0.67592	0.99839	0.36454	0.62726	0.10869	1.4194	0.17702	0.96206	0.15578	0.63081
CR1L		2	-0.057167	-1.0594	0.65817	0.99839	0.2894	0.56457	0.10867	1.5482	0.17707	0.96206	0.12157	0.58866
ATP12A		2	-0.11976	-2.4945	0.47753	0.99839	0.012613	0.098637	0.10861	1.7359	0.17723	0.96237	0.082583	0.5293
PNLDC1		2	0.047313	0.92844	0.45099	0.99577	0.35318	0.61769	0.10859	1.6388	0.17734	0.9624	0.10127	0.56152
SLC2A4		2	-0.04176	-1.0153	0.73408	0.99839	0.30995	0.5833	0.10855	2.0303	0.17744	0.96242	0.042327	0.4419
FABP2		2	0.062012	1.0602	0.31022	0.92381	0.28907	0.56433	0.10847	1.4258	0.17803	0.96309	0.15391	0.62992
KCNJ8		2	0.021299	0.40025	0.73392	0.99839	0.68897	0.84815	0.10846	1.5683	0.17808	0.96309	0.11682	0.58137
ZBTB20		2	0.058744	1.0469	0.34044	0.9463	0.29514	0.57042	0.10843	1.4858	0.1783	0.96309	0.13734	0.61407
KIF25		2	0.040851	0.65012	0.51863	0.99839	0.51561	0.74177	0.10839	1.3266	0.17846	0.96309	0.18463	0.66176
ATP5MPL		2	0.030514	0.59827	0.63323	0.99839	0.54966	0.76358	0.10838	1.6343	0.17846	0.96309	0.10219	0.56273
CYLD		2	-0.014634	-0.24202	0.91898	0.99839	0.80877	0.91265	0.10836	1.3778	0.17846	0.96309	0.16827	0.64335
NKPD1		2	-0.030287	-1.0057	0.80513	0.99839	0.31455	0.58748	0.10835	2.7665	0.17846	0.96309	0.0056664	0.2311
ZNF559		2	0.03725	0.71578	0.55663	0.99839	0.47412	0.71313	0.10828	1.6001	0.17862	0.96309	0.10957	0.57376
KLK12		2	0.0088434	0.16868	0.86797	0.99839	0.86605	0.93842	0.10824	1.5884	0.17872	0.96309	0.11219	0.57631
CYTL1		2	-0.06088	-1.0625	0.64272	0.99839	0.28803	0.5633	0.10821	1.4511	0.17888	0.96309	0.14676	0.62351
F2RL1		2	0.0031588	0.072477	0.92085	0.99839	0.94222	0.97442	0.10821	1.9092	0.17888	0.96309	0.056238	0.47375
LILRA6		2	0.011052	0.29797	0.84516	0.99839	0.76572	0.88891	0.10814	2.2432	0.1792	0.96309	0.024884	0.36211
SKIV2L		2	-0.17613	-2.4441	0.37978	0.97403	0.014522	0.10928	0.10813	1.1539	0.17931	0.96309	0.24853	0.72369
CD58		2	0.050905	0.88104	0.41522	0.98352	0.3783	0.6387	0.1081	1.4372	0.17947	0.96309	0.15066	0.62741
SLC45A4		2	-0.040571	-0.71366	0.74101	0.99839	0.47544	0.71364	0.10808	1.4628	0.17957	0.96309	0.14353	0.62138
LRRC57		2	-0.1175	-1.5328	0.48206	0.99839	0.12531	0.39533	0.10807	1.082	0.17957	0.96309	0.27923	0.74298
EXOSC3		2	-0.66639	-3.3148	0.030702	0.37161	0.00091718	0.014687	0.10805	0.40688	0.17963	0.96309	0.6841	0.9256
SLC39A8		2	-0.027856	-0.49162	0.82154	0.99839	0.62299	0.80992	0.10801	1.4668	0.17968	0.96309	0.14243	0.62097
TMEM240		2	0.057433	1.0602	0.35222	0.95616	0.28906	0.56433	0.10801	1.5329	0.17968	0.96309	0.12531	0.59368
SCOC		2	0.031295	0.7618	0.62438	0.99839	0.44618	0.69129	0.10798	2.0225	0.17973	0.96309	0.043125	0.44633
ARFGAP1		2	-0.05542	-1.34	0.66526	0.99839	0.18025	0.46173	0.10797	2.005	0.17984	0.96309	0.044966	0.4514
AXDND1		2	0.01193	0.22884	0.83578	0.99839	0.81899	0.91743	0.10797	1.5918	0.17984	0.96309	0.11143	0.57524
CCDC170		2	0.039954	0.66063	0.52801	0.99839	0.50885	0.73724	0.10794	1.371	0.18005	0.96309	0.17036	0.64538
RHO		2	0.0753	1.1793	0.2082	0.83174	0.23828	0.51784	0.10786	1.2983	0.18043	0.96309	0.19419	0.6724
KRT6B		2	-0.044432	-0.76371	0.71851	0.99839	0.44504	0.69115	0.10783	1.4248	0.18048	0.96309	0.15421	0.63002
RIPOR2		2	-0.024615	-0.50095	0.84414	0.99839	0.6164	0.80526	0.10783	1.6884	0.18053	0.96309	0.091327	0.54782
MARCHF4		2	-0.022123	-0.39836	0.86237	0.99839	0.69036	0.84908	0.10783	1.4926	0.18053	0.96309	0.13555	0.61092
PFKL		2	-0.10122	-2.9576	0.5165	0.99839	0.0031005	0.03502	0.10782	2.4242	0.18053	0.96309	0.01534	0.31394
SYNGR2		2	0.04505	0.90896	0.47332	0.99839	0.36337	0.62669	0.10782	1.6736	0.18053	0.96309	0.094204	0.5526
PSTPIP1		2	0.018018	0.42802	0.76883	0.99839	0.66864	0.83473	0.1078	1.9687	0.18069	0.96309	0.048989	0.45998
ADM		2	-0.010285	-0.24725	0.95704	0.99839	0.80472	0.91066	0.10774	1.9924	0.18075	0.96309	0.046327	0.45522
CCDC186		2	-0.028741	-0.60395	0.81541	0.99839	0.54588	0.76071	0.10771	1.7396	0.18075	0.96309	0.081933	0.52714
PKP4		2	0.078073	1.1357	0.1913	0.81383	0.25607	0.53588	0.10771	1.2052	0.18075	0.96309	0.22813	0.70423
PLXNA3		2	-0.029543	-0.99171	0.81014	0.99839	0.32134	0.59325	0.10769	2.7805	0.18075	0.96309	0.0054275	0.22757
TMEM140		2	0.011295	0.29308	0.84201	0.99839	0.76946	0.89099	0.10766	2.1482	0.18085	0.96309	0.031701	0.39593
LTB4R		2	-0.034278	-0.61196	0.77928	0.99839	0.54057	0.75718	0.10764	1.4771	0.18091	0.96309	0.13966	0.6175
DEFB136		2	0.039594	0.93798	0.53105	0.99839	0.34826	0.61398	0.10763	1.9614	0.18091	0.96309	0.049828	0.46104
MSH2		2	-0.091049	-1.783	0.54309	0.99839	0.074587	0.31123	0.10762	1.6163	0.18096	0.96309	0.10603	0.5671
MGLL		2	-0.053197	-1.0155	0.67683	0.99839	0.30987	0.58321	0.10757	1.5774	0.18112	0.96309	0.1147	0.57973
NSUN4		2	-0.53282	-3.9471	0.07329	0.56422	7.9111e-05	0.003585	0.10755	0.60992	0.18112	0.96309	0.54192	0.87786
MYLIP		2	0.078672	1.1949	0.18773	0.81067	0.23213	0.51175	0.1075	1.2555	0.18133	0.96309	0.2093	0.68792
POGZ		2	-0.080898	-1.7155	0.57268	0.99839	0.086249	0.33307	0.10744	1.7518	0.1816	0.96309	0.079811	0.52363
CNOT11		2	-0.37977	-3.3731	0.16577	0.78496	0.00074329	0.012852	0.10743	0.73094	0.18165	0.96309	0.46481	0.84738
CXorf49B		2	-0.036234	-0.68898	0.76696	0.99839	0.49083	0.7239	0.10743	1.5715	0.18165	0.96309	0.11606	0.58003
SPINK7		2	-0.0056645	-0.13132	0.99813	0.99963	0.89552	0.95055	0.10742	1.9154	0.18165	0.96309	0.055442	0.47172
PAGE3		2	0.025735	0.55143	0.686	0.99839	0.58134	0.78441	0.10741	1.7709	0.18165	0.96309	0.076571	0.5213
METTL25		2	0.085921	1.2483	0.14514	0.74959	0.21191	0.49274	0.10739	1.2001	0.18165	0.96309	0.23009	0.70581
PPID		2	0.045355	0.7796	0.47028	0.99839	0.43563	0.68438	0.10738	1.4198	0.18165	0.96309	0.15567	0.63079
IGSF6		2	0.031472	0.74048	0.62225	0.99839	0.45901	0.70155	0.10735	1.9419	0.18181	0.96309	0.052153	0.4656
C10orf67		2	-0.09391	-1.9006	0.53526	0.99839	0.057353	0.27119	0.10731	1.6711	0.18187	0.96309	0.094695	0.55313
AMDHD2		2	-0.027346	-0.56705	0.82512	0.99839	0.57068	0.77736	0.1073	1.7112	0.18192	0.96309	0.087043	0.53876
PSMD5		2	-0.028521	-0.77622	0.81696	0.99839	0.43762	0.68578	0.10728	2.2453	0.18197	0.96309	0.024751	0.36211
ARHGAP11A		2	0.028484	0.48039	0.65663	0.99839	0.63095	0.81503	0.10727	1.3911	0.18203	0.96309	0.16419	0.63992
PARVA		2	0.039553	0.85855	0.5319	0.99839	0.39059	0.64774	0.10727	1.7905	0.18197	0.96309	0.073371	0.51574
MBTPS1		2	-0.56771	-3.0232	0.060391	0.52092	0.002501	0.029566	0.10725	0.43672	0.18208	0.96309	0.66231	0.91979
ANO5		2	0.043111	0.63178	0.49534	0.99839	0.52753	0.74994	0.10722	1.2087	0.18219	0.96309	0.22678	0.70342
APLN		2	0.072586	1.202	0.22589	0.84488	0.22938	0.50946	0.10722	1.3656	0.18219	0.96309	0.17207	0.64775
PACRG		2	0.013804	0.24427	0.81371	0.99839	0.80702	0.91203	0.1072	1.4578	0.18219	0.96309	0.1449	0.62208
SHARPIN		2	-0.072096	-1.7914	0.60093	0.99839	0.073231	0.30818	0.10719	2.0494	0.18224	0.9631	0.040418	0.4348
TMEM41A		2	-0.018125	-0.36162	0.89158	0.99839	0.71763	0.86316	0.10705	1.6423	0.18245	0.9637	0.10052	0.56025
DENND4C		2	-0.069997	-1.626	0.60807	0.99839	0.10395	0.36617	0.10702	1.9126	0.18256	0.9637	0.055797	0.47281
LZTS2		2	-0.013564	-0.31371	0.92794	0.99839	0.75375	0.88324	0.10701	1.9037	0.18256	0.9637	0.056947	0.47602
ITGB3BP		2	0.042486	0.62674	0.50173	0.99839	0.53083	0.75179	0.107	1.2144	0.18256	0.9637	0.2246	0.70182
MICOS13		2	-0.30996	-3.4915	0.22477	0.84273	0.00048032	0.0096791	0.10699	0.92626	0.18272	0.96428	0.35431	0.79089
PRLH		2	-0.047414	-1.6774	0.70273	0.99839	0.093471	0.34742	0.10692	2.9092	0.18293	0.96459	0.0036233	0.20112
PRR5L		2	0.070429	1.1303	0.24306	0.86361	0.25835	0.53835	0.10691	1.3185	0.18293	0.96459	0.18734	0.66414
TTLL11		2	0.049525	0.88699	0.42828	0.98856	0.37509	0.63585	0.10688	1.4721	0.18315	0.96544	0.141	0.61969
USP19		2	-0.047272	-1.1441	0.70337	0.99839	0.25257	0.53129	0.10679	1.9854	0.18341	0.96549	0.047097	0.45522
CNFN		2	0.035001	0.67941	0.58254	0.99839	0.49688	0.72792	0.10679	1.5917	0.18341	0.96549	0.11146	0.57524
ASPRV1		2	0.0078637	0.15023	0.87762	0.99839	0.88058	0.94453	0.10677	1.5678	0.18341	0.96549	0.11692	0.58137
IGSF11		2	0.0045066	0.10407	0.90763	0.99839	0.91712	0.96167	0.10672	1.8961	0.18363	0.9661	0.057945	0.47785
SENP5		2	-0.048378	-0.84674	0.69852	0.99839	0.39714	0.65341	0.1067	1.4368	0.18373	0.9661	0.15079	0.62757
KRT23		2	0.029108	0.69008	0.64863	0.99839	0.49014	0.72369	0.1067	1.9458	0.18373	0.9661	0.05168	0.46518
PCED1A		2	-0.033999	-0.81532	0.78077	0.99839	0.41489	0.66783	0.10669	1.9689	0.18379	0.9661	0.048962	0.45998
CYP20A1		2	-0.0042551	-0.11064	0.99025	0.99839	0.9119	0.95827	0.10669	2.1348	0.18379	0.9661	0.032777	0.40042
PPP2R1B		2	-0.039438	-0.76306	0.74708	0.99839	0.44543	0.69115	0.10665	1.5863	0.184	0.96614	0.11267	0.57638
CD82		2	0.010468	0.2409	0.85086	0.99839	0.80963	0.91294	0.10662	1.8878	0.18411	0.96614	0.059047	0.48102
CC2D1B		2	0.0061704	0.12993	0.89286	0.99839	0.89663	0.95086	0.10661	1.7252	0.18421	0.96614	0.084496	0.53411
ONECUT2		2	0.066976	1.1218	0.26859	0.89296	0.26194	0.54181	0.10658	1.3729	0.18432	0.96614	0.16977	0.64461
SDC2		2	0.034624	0.5978	0.58702	0.99839	0.54997	0.7637	0.10655	1.4149	0.18448	0.96614	0.1571	0.63198
B3GNT6		2	-0.1046	-2.2766	0.50957	0.99839	0.02281	0.15316	0.10645	1.7825	0.18474	0.96614	0.074662	0.51821
DEFA4		2	-0.0025181	-0.056981	0.97521	0.99839	0.95456	0.9797	0.10645	1.8517	0.18474	0.96614	0.064062	0.49439
PDZK1		2	0.0034903	0.07396	0.91749	0.99839	0.94104	0.97412	0.10639	1.7342	0.18506	0.96614	0.082887	0.52991
ELF1		2	-0.04953	-1.3773	0.69325	0.99839	0.16843	0.45008	0.10638	2.2751	0.18512	0.96614	0.022899	0.35353
RAB4A		2	-0.13298	-2.2098	0.45173	0.99577	0.027117	0.17249	0.10633	1.3587	0.18522	0.96614	0.17423	0.64974
TSPAN11		2	-0.054269	-1.2249	0.67075	0.99839	0.22062	0.50243	0.10633	1.8458	0.18522	0.96614	0.064919	0.4957
RBL2		2	-0.027721	-0.5942	0.8224	0.99839	0.55238	0.76467	0.10633	1.7524	0.18522	0.96614	0.079713	0.52363
TBRG1		2	0.03834	0.97168	0.54443	0.99839	0.33121	0.60103	0.10632	2.0731	0.18538	0.96614	0.038163	0.42512
OR4D11		2	-0.069269	-1.106	0.61068	0.99839	0.26874	0.5476	0.1063	1.3025	0.18544	0.96614	0.19274	0.67058
TARM1		2	-0.01787	-0.32777	0.89382	0.99839	0.74308	0.87738	0.10623	1.496	0.1856	0.96614	0.13465	0.60886
SPRR3		2	-0.041792	-1.0157	0.73392	0.99839	0.30979	0.58313	0.10616	1.9836	0.18592	0.96614	0.0473	0.45625
PRAMEF10		2	0.062477	1.2663	0.30595	0.92037	0.2054	0.48773	0.10607	1.6532	0.18629	0.96614	0.098296	0.55765
PTGES3L		2	0.078402	0.94635	0.18933	0.813	0.34397	0.61058	0.10606	0.98472	0.18629	0.96614	0.32476	0.77478
SPATA31D1		2	0.096139	1.3082	0.097383	0.64276	0.19082	0.47223	0.10602	1.1096	0.18629	0.96614	0.26716	0.73522
RPUSD1		2	0.00084932	0.017009	0.9435	0.99839	0.98643	0.99338	0.10601	1.6322	0.18629	0.96614	0.10264	0.56273
ETV3		2	0.0048395	0.085034	0.9047	0.99839	0.93223	0.97003	0.10599	1.4329	0.1864	0.96614	0.15189	0.62868
PATJ		2	0.11728	1.5892	0.036938	0.40621	0.11201	0.37749	0.10599	1.1037	0.1864	0.96614	0.26971	0.73597
PPP1R17		2	-0.042667	-1.0769	0.72837	0.99839	0.28153	0.55866	0.10597	2.058	0.18656	0.96614	0.039586	0.43254
CPSF6		2	-0.36177	-3.0939	0.18021	0.805	0.0019753	0.025244	0.10596	0.69448	0.18661	0.96614	0.48738	0.85906
BCL2		2	-0.79811	-2.954	0.012952	0.24324	0.0031365	0.03532	0.10589	0.29371	0.18682	0.96614	0.76898	0.95139
CHST3		2	0.032589	0.70712	0.60994	0.99839	0.47949	0.71599	0.10589	1.7673	0.18677	0.96614	0.077178	0.52178
OR10G4		2	0.078446	1.412	0.18896	0.81214	0.15796	0.43632	0.10583	1.4647	0.18709	0.96614	0.14302	0.62138
DUSP4		2	-0.0037898	-0.069687	0.98593	0.99839	0.94444	0.97548	0.10581	1.4943	0.18709	0.96614	0.1351	0.61
TBC1D17		2	0.099188	1.3063	0.085337	0.5985	0.19146	0.47286	0.10581	1.0707	0.18709	0.96614	0.28433	0.7472
MEGF8		2	0.015017	0.3354	0.79969	0.99839	0.73733	0.87401	0.10578	1.8171	0.18714	0.96614	0.069199	0.50662
LRRC4B		2	-0.01376	-0.28179	0.92634	0.99839	0.7781	0.89531	0.10576	1.6662	0.1872	0.96614	0.095675	0.55485
SSTR2		2	0.001609	0.027005	0.93588	0.99839	0.97846	0.98991	0.10575	1.3647	0.1872	0.96614	0.17235	0.64794
CACUL1		2	0.028659	0.60324	0.65466	0.99839	0.54635	0.76096	0.10569	1.7106	0.18741	0.96614	0.087155	0.53876
DIP2A		2	-0.00012385	-0.0028649	0.95331	0.99839	0.99771	0.99899	0.10566	1.8796	0.18746	0.96614	0.060169	0.4845
FAM3D		2	0.0022049	0.045288	0.93028	0.99839	0.96388	0.98348	0.10564	1.6655	0.18752	0.96614	0.095806	0.55515
ARL4C		2	0.024899	0.58202	0.6957	0.99839	0.56055	0.76937	0.10564	1.8998	0.18752	0.96614	0.057459	0.47627
CALM2		2	0.1335	1.6132	0.017909	0.29116	0.10669	0.36999	0.1056	0.98091	0.18762	0.96614	0.32664	0.77571
PSG2		2	-0.11868	-1.5579	0.47951	0.99839	0.11926	0.38711	0.10556	1.0627	0.18778	0.96614	0.28792	0.74926
IPMK		2	-0.45831	-3.6494	0.11007	0.67727	0.00026283	0.0066455	0.10554	0.64345	0.18784	0.96614	0.51993	0.87086
SERINC3		2	0.014433	0.18642	0.8063	0.99839	0.85212	0.93228	0.10554	1.0466	0.18784	0.96614	0.29529	0.75442
TNFAIP8L1		2	-0.021721	-0.36644	0.86616	0.99839	0.71404	0.86142	0.10553	1.3687	0.18784	0.96614	0.17108	0.6466
PPP3CB		2	-0.028013	-0.42613	0.82032	0.99839	0.67001	0.83522	0.10552	1.2331	0.18794	0.96614	0.21753	0.696
B3GNT2		2	-0.026723	-0.69252	0.82943	0.99839	0.48861	0.72277	0.10551	2.1031	0.18805	0.96614	0.035455	0.41212
MAGEA1		2	0.051588	0.9782	0.4092	0.98352	0.32798	0.59809	0.10549	1.5386	0.18805	0.96614	0.12391	0.59261
TSPO2		2	0.0086548	0.16062	0.86968	0.99839	0.87239	0.94105	0.10545	1.506	0.18821	0.96614	0.13208	0.60556
LRSAM1		2	0.048923	0.89137	0.43399	0.98943	0.37273	0.63415	0.1054	1.4774	0.18842	0.96614	0.13958	0.61748
CLPX		2	-0.061607	-1.0609	0.64026	0.99839	0.28875	0.56395	0.10535	1.3948	0.1888	0.96614	0.16307	0.63904
KIAA2026		2	-0.022257	-0.60496	0.86131	0.99839	0.5452	0.75998	0.10534	2.2022	0.1888	0.96614	0.02765	0.37319
QRFPR		2	0.085223	1.1532	0.14839	0.75406	0.24885	0.52735	0.10534	1.0962	0.1888	0.96614	0.27301	0.73896
AKAP11		2	0.071571	1.4177	0.23314	0.85266	0.15627	0.43458	0.10525	1.6026	0.18928	0.96614	0.10903	0.57283
FBRSL1		2	-0.038776	-0.62667	0.75092	0.99839	0.53088	0.7518	0.10524	1.3083	0.18933	0.96614	0.19076	0.66789
TRIM34		2	0.043086	0.77232	0.49555	0.99839	0.43992	0.68733	0.10523	1.4514	0.18933	0.96614	0.14668	0.62341
TICRR		2	-0.51198	-3.2139	0.083045	0.5921	0.0013094	0.018838	0.1052	0.50206	0.18944	0.96614	0.61562	0.90536
NXPE1		2	0.037435	0.62311	0.55439	0.99839	0.53321	0.75262	0.1052	1.3452	0.18944	0.96614	0.17855	0.65394
B3GALT2		2	-0.035361	-0.62448	0.7724	0.99839	0.53231	0.75247	0.10514	1.4277	0.18954	0.96614	0.15338	0.62931
JCAD		2	-0.026035	-0.47536	0.83503	0.99839	0.63453	0.81714	0.10514	1.4755	0.18965	0.96614	0.14007	0.61788
RABL6		2	0.013689	0.29252	0.81515	0.99839	0.76989	0.89104	0.10513	1.7275	0.18965	0.96614	0.084074	0.53333
GLRA3		2	0.017561	0.33138	0.77315	0.99839	0.74036	0.87567	0.10512	1.5251	0.1897	0.96614	0.12724	0.59558
PSMD10		2	0.090285	1.3723	0.12286	0.70749	0.16997	0.45178	0.10504	1.2274	0.19008	0.96614	0.21968	0.69831
DHX40		2	-0.04332	-0.69728	0.72459	0.99839	0.48563	0.72047	0.10503	1.2991	0.19008	0.96614	0.19393	0.67225
CHL1		2	0.085012	1.2992	0.14973	0.75643	0.19386	0.47506	0.10501	1.2337	0.19013	0.96614	0.21731	0.69571
FNIP1		2	0.13043	1.436	0.020681	0.31366	0.151	0.42853	0.10499	0.88826	0.19029	0.96614	0.3744	0.80414
FCER1A		2	-0.049309	-0.78474	0.69453	0.99839	0.43261	0.68219	0.10497	1.2802	0.1905	0.96614	0.20048	0.6784
ZNF496		2	-0.11782	-1.8483	0.48137	0.99839	0.064561	0.28942	0.10487	1.2632	0.19087	0.96614	0.20652	0.68421
ATG4C		2	0.084157	1.188	0.15431	0.76376	0.23485	0.51424	0.10487	1.1381	0.19087	0.96614	0.25507	0.72625
SLC25A47		2	-0.0027972	-0.066443	0.97751	0.99839	0.94703	0.9764	0.10485	1.9155	0.19087	0.96614	0.055434	0.47172
ZFYVE26		2	0.026882	0.52454	0.67422	0.99839	0.5999	0.79601	0.10478	1.5728	0.19098	0.96614	0.11576	0.5799
SCAF8		2	-0.32894	-3.4027	0.20852	0.83174	0.00066714	0.012023	0.10477	0.83226	0.19103	0.96614	0.40526	0.81974
OR8D1		2	0.022616	0.43573	0.72006	0.99839	0.66303	0.83251	0.10474	1.5529	0.19114	0.96614	0.12046	0.58745
SUSD2		2	0.065292	1.1828	0.28309	0.90463	0.2369	0.51621	0.10474	1.459	0.19114	0.96614	0.14456	0.62176
AIPL1		2	0.055102	1.0658	0.37429	0.97034	0.28651	0.56201	0.10472	1.5584	0.19114	0.96614	0.11913	0.58522
CARNS1		2	0.010475	0.25114	0.85075	0.99839	0.80171	0.90881	0.1047	1.9307	0.19119	0.96614	0.053522	0.46807
GJB3		2	0.11568	1.3611	0.04019	0.42188	0.17347	0.45542	0.10468	0.94664	0.19125	0.96614	0.34382	0.78544
GMEB1		2	-0.32055	-3.1822	0.21555	0.83866	0.0014614	0.020387	0.10466	0.79577	0.1913	0.96614	0.42617	0.83166
OR14A2		2	-0.054557	-0.9891	0.66953	0.99839	0.32261	0.59385	0.10462	1.4551	0.19141	0.96614	0.14564	0.62267
ABCB6		2	-0.018526	-0.35768	0.88903	0.99839	0.72058	0.86427	0.10457	1.5534	0.19157	0.96614	0.12034	0.58729
MYBPC1		2	0.0041089	0.10403	0.91179	0.99839	0.91715	0.96167	0.10457	2.0359	0.19157	0.96614	0.041765	0.43952
BNIP2		2	0.0056836	0.10462	0.89686	0.99839	0.91668	0.96158	0.10454	1.4783	0.19157	0.96614	0.13934	0.61669
ZNF786		2	0.050409	0.89244	0.41949	0.98473	0.37216	0.634	0.1045	1.4218	0.19173	0.96614	0.15508	0.63046
MAGEA11		2	0.097233	1.3802	0.092586	0.6273	0.16751	0.44899	0.10449	1.1405	0.19183	0.96614	0.25409	0.7261
HCN2		2	-0.09029	-1.801	0.54517	0.99839	0.071704	0.3044	0.10448	1.6021	0.19183	0.96614	0.10913	0.57303
HECW2		2	0.044534	0.93907	0.47881	0.99839	0.34769	0.61359	0.10444	1.6941	0.19205	0.96614	0.090248	0.54533
IDH2		2	0.038576	0.59437	0.5416	0.99839	0.55227	0.76463	0.10439	1.2373	0.19215	0.96614	0.21597	0.69427
GRM6		2	-0.089171	-1.9512	0.54842	0.99839	0.051028	0.25481	0.10437	1.7567	0.19226	0.96614	0.078976	0.52355
ANO7		2	-0.041495	-0.99557	0.73536	0.99839	0.31946	0.59198	0.10437	1.9266	0.19226	0.96614	0.054034	0.46829
CORO1B		2	0.040804	0.81739	0.51916	0.99839	0.4137	0.66697	0.10436	1.6085	0.19226	0.96614	0.10772	0.57059
WEE2		2	-0.011122	-0.27701	0.9492	0.99839	0.78177	0.89776	0.10433	1.9994	0.19247	0.96614	0.045563	0.45331
LTA		2	0.0095701	0.1767	0.8604	0.99839	0.85974	0.93615	0.10433	1.4816	0.19247	0.96614	0.13845	0.61528
PPDPFL		2	-0.03075	-0.83949	0.80188	0.99839	0.4012	0.65688	0.10429	2.1881	0.19263	0.96614	0.028663	0.3779
SDK1		2	0.067666	1.0747	0.26363	0.88458	0.28252	0.55928	0.10429	1.2736	0.19274	0.96614	0.2028	0.68078
KHDC3L		2	-0.10793	-1.1909	0.50179	0.99839	0.23371	0.5132	0.10428	0.88304	0.19274	0.96614	0.37721	0.80554
CHEK2		2	0.075811	1.166	0.20452	0.82819	0.24361	0.52383	0.10428	1.2332	0.19274	0.96614	0.2175	0.696
BPY2C		2	0.044022	0.76197	0.48457	0.99839	0.44608	0.69129	0.10425	1.3867	0.19285	0.96614	0.16554	0.6414
MED1		2	-0.38003	-1.7424	0.1654	0.78458	0.081446	0.32462	0.10424	0.36611	0.19285	0.96614	0.71428	0.93536
OR2M3		2	-0.10008	-2.8827	0.51948	0.99839	0.0039433	0.041702	0.10424	2.3103	0.19285	0.96614	0.020871	0.34559
THBD		2	0.014612	0.37967	0.8038	0.99839	0.70419	0.85673	0.10422	2.0823	0.19295	0.96614	0.037311	0.42143
SLC35F4		2	0.093164	1.3704	0.11092	0.67918	0.17055	0.45224	0.10422	1.1783	0.19301	0.96614	0.23868	0.71639
FAM151A		2	0.00081608	0.017737	0.94387	0.99839	0.98585	0.9931	0.10421	1.7431	0.19306	0.96614	0.081313	0.52514
TMEM218		2	0.033507	0.58831	0.60029	0.99839	0.55633	0.76722	0.1042	1.407	0.19311	0.96614	0.15943	0.63588
VCY1B		2	0.077883	1.3283	0.19242	0.81563	0.18408	0.46519	0.10414	1.3655	0.19327	0.96614	0.17209	0.64775
SUMO3		2	-0.053038	-1.3108	0.6771	0.99839	0.18994	0.4716	0.10411	1.9797	0.19333	0.96614	0.047733	0.45766
PEX19		2	-0.44255	-3.7646	0.12004	0.6996	0.00016679	0.0053217	0.10406	0.67841	0.19354	0.96614	0.49751	0.86287
EXO5		2	-0.021383	-0.37925	0.86861	0.99839	0.7045	0.85673	0.10405	1.4189	0.19354	0.96614	0.15593	0.63104
EML4		2	0.011382	0.18179	0.84116	0.99839	0.85575	0.93425	0.10399	1.2774	0.19381	0.96614	0.20148	0.67898
LGALS9B		2	-0.069088	-1.4355	0.61143	0.99839	0.15113	0.4287	0.10397	1.6617	0.19397	0.96614	0.096577	0.55518
SPANXA2		2	-0.060327	-1.0729	0.64448	0.99839	0.28332	0.55975	0.10392	1.4191	0.19413	0.96614	0.15588	0.63096
FBXL3		2	0.044715	0.72341	0.47673	0.99839	0.46943	0.7088	0.10384	1.2919	0.1945	0.96614	0.19638	0.67493
ST6GALNAC5		2	0.0786	1.1303	0.188	0.8108	0.25837	0.53835	0.10384	1.1484	0.19445	0.96614	0.25081	0.72385
CBY3		2	-0.057464	-0.86329	0.657	0.99839	0.38798	0.64549	0.1038	1.1999	0.1945	0.96614	0.23017	0.70583
PRPH		2	0.0042724	0.102	0.91029	0.99839	0.91875	0.96292	0.10379	1.9069	0.1945	0.96614	0.056534	0.47418
ACOX2		2	0.0052192	0.11912	0.90123	0.99839	0.90518	0.95534	0.10378	1.8212	0.1945	0.96614	0.068581	0.50607
LCN10		2	0.02191	0.30707	0.72757	0.99839	0.75879	0.88559	0.10377	1.1189	0.19455	0.96614	0.26318	0.73322
NPEPPS		2	-0.023927	-0.38074	0.84995	0.99839	0.70339	0.8563	0.10374	1.2693	0.19466	0.96614	0.20432	0.68265
[truncated: 16,762 more rows]

## Sheet: Table S4
metabolite	FC	log2(FC)	raw.pval	neglog(P)
succinic acid	4.1614	2.0571	0.00094187	3.026
IMP	0.086418	-3.5325	0.0012275	2.911
putrescine	16.901	4.079	0.025912	1.5865
carnitine	1.5617	0.64312	0.037502	1.426
deoxyguanosine	2.2639	1.1788	0.038366	1.4161
homocysteine	1.6586	0.72994	0.039178	1.407
N-acetyl-L-glutamic acid	0.45007	-1.1518	0.041035	1.3868
N8-acetylspermidine	3.8696	1.9522	0.041559	1.3813
3-phosphohydroxypyruvic acid	0.57907	-0.7882	0.04801	1.3187
N-carbamoyl-L-aspartate	0.17324	-2.5292	0.051632	1.2871
N-acetyl-serine	331.01	8.3707	0.053141	1.2746
spermidine	0.44206	-1.1777	0.056418	1.2486
glycerol-phosphate	0.34247	-1.546	0.063282	1.1987
3-aminoisobutanoate	0.61698	-0.69671	0.066751	1.1755
histamine	0.2942	-1.7651	0.067219	1.1725
spermine	0.54228	-0.88288	0.068755	1.1627
UMP	0.11208	-3.1574	0.071741	1.1442
CMP	0.34281	-1.5445	0.076475	1.1165
NAD+	0.34346	-1.5418	0.088674	1.0522
alpha-ketoglutarate	0.53344	-0.90661	0.089747	1.047
D-galactonic acid	0.77467	-0.36834	0.094701	1.0236
AMP	0.24499	-2.0292	0.095634	1.0194
uracil	6.0819	2.6045	0.098901	1.0048
nicotinamide riboside	0.40394	-1.3078	0.10975	0.9596
citramalic acid	0.61217	-0.708	0.11582	0.93622
galactosamine	0.33719	-1.5684	0.12754	0.89435
glutaminic acid	0.67745	-0.56182	0.13903	0.85689
xanthine	0.50154	-0.99557	0.14514	0.8382
carbamoyl phosphate	0.5922	-0.75585	0.14543	0.83734
thiamine	0.70189	-0.51069	0.14791	0.83
NMN	9.4148	3.2349	0.15382	0.813
citrulline	0.44925	-1.1544	0.1559	0.80714
agmatine	1.6197	0.69575	0.16287	0.78817
acetylcholine	0.68834	-0.53882	0.16898	0.77217
S-adenosylhomocysteine	0.45782	-1.1272	0.16935	0.77121
proline	0.7853	-0.34868	0.17164	0.76537
pyridoxine	0.82664	-0.27468	0.17178	0.76503
phosphocreatine	0.39938	-1.3242	0.17524	0.75638
dimethylglycine	0.54761	-0.86878	0.17675	0.75264
acetoacetic acid	0.62231	-0.6843	0.17708	0.75184
adenylosuccinate	0.49667	-1.0097	0.19118	0.71855
ATP	0.60915	-0.71514	0.19296	0.71453
ADP	0.6025	-0.73097	0.20331	0.69184
N-acetylglucosamine-phosphate	0.31029	-1.6883	0.20401	0.69036
nicotinamide	0.79146	-0.33742	0.20501	0.68823
GMP	0.63276	-0.66026	0.20565	0.68688
UDP-D-glucose	0.5936	-0.75244	0.207	0.68403
thymidine	4.6795	2.2263	0.20946	0.67889
arginine	1.2948	0.37268	0.21343	0.67074
inosine	0.43	-1.2176	0.21458	0.66841
lysine	1.4085	0.49415	0.2175	0.66253
fumaric acid	1.1801	0.23895	0.22587	0.64614
fructose 1 phosphate	0.17939	-2.4788	0.22747	0.64307
gulonic-lactone	1.4309	0.51691	0.23192	0.63467
glutathione	0.69501	-0.52489	0.23213	0.63427
D-sedoheptulose-7-phosphate	0.538	-0.89433	0.2354	0.6282
quinolinic acid	0.393	-1.3474	0.25278	0.59726
4-trimethylammoniobutanoate	0.61259	-0.70702	0.25577	0.59216
5-HIAA	0.47507	-1.0738	0.2565	0.59091
hydroxyphenyllactic acid	0.7576	-0.40049	0.25838	0.58773
dATP	0.54077	-0.88692	0.26454	0.5775
7-methylguanine	1.3859	0.47084	0.26566	0.57568
UDP-N-acetyl-galactosamine	0.68549	-0.54479	0.26628	0.57466
sarcosine	1.6249	0.70033	0.26938	0.56964
ascorbic acid	0.64137	-0.64077	0.27157	0.56611
choline	46.281	5.5324	0.27708	0.55739
methionine	1.3048	0.38386	0.28413	0.54648
methyl acetoacetate	2.3333	1.2224	0.28559	0.54426
fructose 1,6 bisphosphate	1.3309	0.41243	0.28583	0.54389
norepinephrine	1.3247	0.40571	0.28734	0.54161
GDP	0.74293	-0.42869	0.28887	0.5393
oxalacetic acid	0.68343	-0.54913	0.2921	0.53446
L-NMMA	1.393	0.47823	0.29309	0.53301
guanine	2.0065	1.0046	0.29641	0.52811
theronine	1.2735	0.34882	0.2983	0.52535
tryptamine	1.3777	0.46222	0.3001	0.52273
3-phosphoglycerate	0.6873	-0.54098	0.30155	0.52064
ornithine	0.81106	-0.30213	0.30851	0.51073
N-acetyl-dopamine	0.63057	-0.66528	0.31376	0.5034
glycylglycine	0.19299	-2.3734	0.31786	0.49776
1-phenylethylamine	1.5491	0.63146	0.31866	0.49667
mevalonic acid	0.73448	-0.4452	0.3198	0.49512
tyramine	0.56316	-0.82838	0.32356	0.49005
D-ribulose 5-phosphate	0.70363	-0.50712	0.3246	0.48865
GalNAC/GlcNAC/ManNAC	0.83525	-0.25973	0.32745	0.48485
levulinic acid	0.73751	-0.43927	0.33175	0.47919
fructose	1.4654	0.55125	0.33633	0.47323
betaine	0.88078	-0.18314	0.33756	0.47165
dTTP	0.71843	-0.47709	0.343	0.4647
isonicotinic acid	2.4566	1.2967	0.34539	0.46169
lactic acid	1.4801	0.56566	0.35003	0.4559
CDP	0.7677	-0.38139	0.35021	0.45568
tyrosine	1.2332	0.30242	0.35242	0.45294
octopamine	1.7676	0.82183	0.35629	0.44819
asparagine	0.78077	-0.35704	0.35929	0.44455
pyrroline hydroxycarboxylic acid	0.80224	-0.31789	0.36954	0.43234
dihydroorotate	0.30826	-1.6978	0.37479	0.42621
N-acetylaspartylglutamic acid	0.33262	-1.5881	0.37576	0.42509
dCMP	0.58604	-0.77093	0.38193	0.41802
glycine	0.85642	-0.22361	0.38424	0.4154
2-oxoadipic acid	0.84653	-0.24037	0.38675	0.41257
allantoin	0.67328	-0.57072	0.38881	0.41026
glucose 6 phosphate	0.8073	-0.30882	0.39256	0.40609
UDP	0.79114	-0.338	0.39614	0.40215
L-tyrosine methyl ester	1.4283	0.51429	0.39875	0.3993
phosphorylcholine	0.84749	-0.23873	0.40085	0.39702
acetyl-CoA	0.54302	-0.88092	0.40335	0.39431
cysteine	1.3201	0.4006	0.40359	0.39406
3-hydroxyanthranilic acid	0.85796	-0.22102	0.40443	0.39316
dTMP	0.75257	-0.41011	0.40594	0.39153
2-keto-isovaleric acid	0.85061	-0.23343	0.41316	0.38388
D-glucuronolactone	0.83992	-0.25168	0.41834	0.37847
NADP+	0.87477	-0.19303	0.41957	0.3772
L-argininosuccinate	1.1245	0.16931	0.42078	0.37594
5-methylthioadenosine	0.78924	-0.34147	0.42212	0.37456
vitamin B2	1.3804	0.46508	0.43434	0.36217
D-erythrose-4-phosphate	0.5	-1	0.43659	0.35993
GDP-L-fucose	0.5	-1	0.43659	0.35993
orotidylic acid	0.5	-1	0.43659	0.35993
propionic acid	0.5	-1	0.43659	0.35993
PRPP	0.5	-1	0.43659	0.35993
5,6-dihydroxyindole	0.5	-1	0.43659	0.35993
2-hydroxybutanoic acid	0.88558	-0.1753	0.43689	0.35962
2-hydroxyglutarate	1.278	0.35394	0.43692	0.35959
dADP	0.14442	-2.7917	0.4379	0.35863
citraconic acid	0.88451	-0.17705	0.43987	0.35668
UTP	0.78663	-0.34624	0.45526	0.34174
2-aminobutanoate	0.87484	-0.19291	0.46397	0.33351
2-(Formamido)-N1-(5-phospho-D-ribosyl)acetamidine	1.5021	0.58695	0.46884	0.32898
glyceraldehyde phosphate	0.32629	-1.6158	0.47253	0.32557
3,4-dihydroxymandelic acid	2.2976	1.2001	0.49986	0.30115
creatinine	0.87771	-0.18819	0.50645	0.29546
glucosamine-1/6-phosphate	0.4431	-1.1743	0.50646	0.29546
kynurenic acid	4.8959	2.2916	0.52965	0.27601
citrate	1.0186	0.026625	0.54175	0.2662
adenosine	2.3341	1.2229	0.55722	0.25397
O-acetylserine	1.049	0.068982	0.56886	0.245
phosphoenolpyruvate	0.97676	-0.033929	0.56998	0.24414
serine	0.95074	-0.072879	0.58617	0.23198
glutamine	0.96738	-0.047848	0.6147	0.21134
epinephrine	0.88352	-0.17867	0.6178	0.20915
imidazole-4-acetate	0.94922	-0.075183	0.62336	0.20526
sorbitol	3.0326	1.6006	0.63365	0.19815
pseudouridine	0.85458	-0.22671	0.63441	0.19763
N-acetyl-alanine	1.0944	0.13014	0.63686	0.19596
isobutyric acid	1.1073	0.14704	0.63919	0.19437
guanidinoacetate	0.89693	-0.15694	0.64048	0.1935
malic acid	1.0167	0.023959	0.64157	0.19276
CDP-choline	0.97505	-0.036446	0.64912	0.18767
aconitic acid	1.0698	0.09734	0.65281	0.18521
2,3-bisphospho-glycerate	0.74372	-0.42717	0.67051	0.17359
4 -hydroxybutanoic acid	1.1076	0.14741	0.67382	0.17146
valine	0.95213	-0.07077	0.67569	0.17026
ethyl acetate	1.0995	0.1369	0.68369	0.16514
cytidine	0.73305	-0.44802	0.68376	0.1651
glucose	1.158	0.21162	0.68607	0.16363
pyruvic acid	0.93408	-0.098384	0.69238	0.15965
AICAR	2.0547	1.0389	0.70072	0.15445
4-hydroxyphenylpyruvic acid	1.9991	0.99935	0.7035	0.15274
IDA	1.1041	0.1429	0.70868	0.14955
maleic acid	1.0927	0.12789	0.72577	0.1392
flavin adenine dinucleotide	0.22643	-2.1428	0.72852	0.13756
methylmalonic acid	0.93297	-0.1001	0.73494	0.13375
uridine	1.7163	0.77933	0.73897	0.13138
pantothenic acid	1.1577	0.2113	0.75968	0.11937
creatine	0.91379	-0.13006	0.76162	0.11826
6-phosphogluconic acid	1.1555	0.20853	0.76163	0.11826
urea	1.0262	0.037258	0.76669	0.11538
guanosine	4.9872	2.3182	0.77142	0.11271
dCTP	0.88168	-0.18167	0.77889	0.10852
phenylalanine	1.0731	0.10182	0.78407	0.10565
histidine	1.2066	0.27096	0.78595	0.10461
GTP	1.0592	0.082947	0.7935	0.10045
NADH	1.1247	0.1696	0.7994	0.097238
adenine	0.96327	-0.053991	0.79964	0.097103
glutathione disulfide	0.8933	-0.16278	0.79985	0.096991
cytosine	1.0839	0.11623	0.80576	0.093793
3-ureidopropionic acid	0.91372	-0.13018	0.80576	0.093792
N-acetylaspartic acid	0.98708	-0.018758	0.8062	0.093555
dehydroascorbic acid	0.81275	-0.29912	0.80779	0.0927
4-hydroxyproline	1.06	0.0841	0.81978	0.086304
glyceric acid	1.0361	0.051136	0.82258	0.084823
uric acid	0.96448	-0.052182	0.8256	0.083229
pyroglutamic acid	0.96905	-0.045361	0.82626	0.082884
isonictinic acid	0.97502	-0.036496	0.82656	0.082725
CTP	1.0355	0.050326	0.84028	0.075578
methylglyoxal	1.1752	0.23294	0.84228	0.074542
hypoxanthine	0.27884	-1.8425	0.86392	0.063524
y-glutamylcysteine	1.1697	0.22609	0.87102	0.05997
kynurenine	1.0897	0.12395	0.87789	0.056558
4-hydroxyphenylacetic acid	0.97422	-0.037679	0.88004	0.055498
3,4-dihydroxyphenylpropanoate	0.89948	-0.15284	0.8832	0.053939
deoxyuridine	1.072	0.10027	0.8882	0.051489
6-methylnicotinamide	0.91411	-0.12955	0.89679	0.047312
alanine methyl ester	0.95879	-0.060716	0.9025	0.044551
butyric acid	0.83557	-0.25916	0.90418	0.043744
dopamine	0.97916	-0.030389	0.90726	0.042269
mesaconic acid	1.1205	0.16413	0.91986	0.03628
orotic acid	0.85635	-0.22373	0.91986	0.036278
S-adenosyl-L-methionine	0.80599	-0.31117	0.92066	0.035902
leucine	1.1148	0.15677	0.93688	0.028318
xylitol	1.0821	0.11382	0.9412	0.026318
alanine	1.021	0.029919	0.94581	0.024194
3-phosphoserine	3.8031	1.9272	0.94626	0.02399
dCDP	2.4476	1.2914	0.95332	0.02076
3-hydroxypropanoic acid	1.8322	0.87358	0.96197	0.016836
serotonin	1.6293	0.70423	0.97415	0.011375
4-hydroxymandelonitrile	1.0688	0.096003	0.97466	0.011145
dUMP	0.85621	-0.22397	0.98026	0.0086599
cystathionine	1.0592	0.082981	0.98317	0.0073701
dAMP	2.0067	1.0048	0.98935	0.0046487
tryptophan	1.2421	0.31274	0.99085	0.0039903
b-alanine	1.0817	0.11331	0.99128	0.0038054
taurine	1.0239	0.034072	0.99203	0.0034763
aspartic acid	1.6793	0.74782	0.99271	0.0031789
L-cysteic acid	0.99158	-0.0122	0.99316	0.0029807

## Sheet: Table S5
pathway	Total Cmpd	Hits	Raw p	neglogP	Holm adjust	FDR	Impact
Arginine and proline metabolism	36	15	0.028224	1.5494	1	0.72992	0.67442
Glutathione metabolism	28	13	0.062587	1.2035	1	0.72992	0.44263
Butanoate metabolism	15	7	0.072129	1.1419	1	0.72992	0.11111
Nicotinate and nicotinamide metabolism	15	7	0.13318	0.87555	1	0.72992	0.46053
Vitamin B6 metabolism	9	1	0.17178	0.76503	1	0.72992	0.07843
Porphyrin metabolism	31	2	0.20098	0.69684	1	0.72992	0
Alanine, aspartate and glutamate metabolism	28	18	0.20879	0.68028	1	0.72992	0.85417
Ascorbate and aldarate metabolism	9	3	0.21003	0.67772	1	0.72992	0
Biotin metabolism	10	1	0.2175	0.66253	1	0.72992	0
Arginine biosynthesis	14	12	0.21811	0.66133	1	0.72992	0.80203
Lysine degradation	30	5	0.21878	0.65998	1	0.72992	0.12474
Nitrogen metabolism	6	3	0.22361	0.65052	1	0.72992	0
Citrate cycle (TCA cycle)	20	9	0.23764	0.62409	1	0.72992	0.45644
Purine metabolism	70	26	0.24577	0.60947	1	0.72992	0.54778
Thiamine metabolism	7	2	0.25064	0.60095	1	0.72992	0
Pyrimidine metabolism	39	26	0.25315	0.59662	1	0.72992	0.84301
Starch and sucrose metabolism	18	5	0.26102	0.58333	1	0.72992	0.59178
Amino sugar and nucleotide sugar metabolism	42	7	0.26176	0.58209	1	0.72992	0.3351
Propanoate metabolism	22	6	0.26561	0.57576	1	0.72992	0.00513
Pentose and glucuronate interconversions	19	3	0.2896	0.5382	1	0.72992	0.3012
beta-Alanine metabolism	21	9	0.30083	0.52168	1	0.72992	0.61567
Pantothenate and CoA biosynthesis	20	8	0.31495	0.50176	1	0.72992	0.09524
Lipoic acid metabolism	28	5	0.31547	0.50104	1	0.72992	0.0017
Glycerophospholipid metabolism	36	4	0.32138	0.49299	1	0.72992	0.05444
Histidine metabolism	16	5	0.32953	0.48211	1	0.72992	0.40983
D-Amino acid metabolism	15	2	0.33889	0.46994	1	0.72992	0
Terpenoid backbone biosynthesis	18	2	0.38981	0.40915	1	0.74513	0.11429
Fatty acid elongation	39	1	0.40335	0.39431	1	0.74513	0.25661
Fatty acid degradation	39	1	0.40335	0.39431	1	0.74513	0.18092
Fatty acid biosynthesis	47	1	0.40335	0.39431	1	0.74513	0.00213
Glyoxylate and dicarboxylate metabolism	32	10	0.42772	0.36884	1	0.74513	0.29102
Pentose phosphate pathway	23	9	0.4298	0.36673	1	0.74513	0.55814
Cysteine and methionine metabolism	33	13	0.46373	0.33374	1	0.74513	0.68187
Valine, leucine and isoleucine degradation	40	6	0.4817	0.31722	1	0.74513	0.06184
Glycine, serine and threonine metabolism	33	15	0.48236	0.31663	1	0.74513	0.81796
Galactose metabolism	27	4	0.48843	0.3112	1	0.74513	0.03727
Glycolysis / Gluconeogenesis	26	9	0.49232	0.30775	1	0.74513	0.4997
Fructose and mannose metabolism	20	6	0.53853	0.26879	1	0.74557	0.4541
Inositol phosphate metabolism	30	3	0.5404	0.26728	1	0.74557	0
Neomycin, kanamycin and gentamicin biosynthesis	2	2	0.54444	0.26405	1	0.74557	0
Primary bile acid biosynthesis	46	2	0.54587	0.26291	1	0.74557	0.01516
Pyruvate metabolism	23	8	0.57884	0.23744	1	0.76338	0.40565
Sphingolipid metabolism	32	1	0.58617	0.23198	1	0.76338	0
Valine, leucine and isoleucine biosynthesis	8	3	0.60588	0.21762	1	0.77112	0
Phenylalanine metabolism	8	2	0.63461	0.19749	1	0.77715	0.35714
Ubiquinone and other terpenoid-quinone biosynthesis	18	2	0.63837	0.19493	1	0.77715	0.07692
Tryptophan metabolism	41	8	0.6986	0.15577	1	0.83237	0.44753
Phenylalanine, tyrosine and tryptophan biosynthesis	4	3	0.73656	0.13279	1	0.84832	1
Tyrosine metabolism	42	12	0.74228	0.12943	1	0.84832	0.50866
Taurine and hypotaurine metabolism	8	3	0.78011	0.10785	1	0.85454	0.42857
Riboflavin metabolism	4	2	0.78487	0.1052	1	0.85454	0.5
Folate biosynthesis	27	1	0.7935	0.10045	1	0.85454	0.09111
Glycerolipid metabolism	16	1	0.82258	0.084823	1	0.85555	0.09346
Drug metabolism - other enzymes	39	1	0.82656	0.082725	1	0.85555	0
Mannose type O-glycan biosynthesis	17	1	0.84028	0.075578	1	0.85555	0
Selenocompound metabolism	20	1	0.94581	0.024194	1	0.94581	0

## Sheet: Table S6
metabolite	log2(FC) DMG/CTRL	p_value
UMP	-4.3785	0.26921
ZMP	-2.6466	0.032892
CMP	-2.2872	0.27153
Phosphoribosyl pyrophosphate (PRPP)	-2.0005	0.096575
XMP	-1.7992	0.17962
GMP	-1.0634	0.20742
Adenylsuccinic acid (S-AMP)	-0.86894	0.027581
ADP-ribose	-0.85592	0.14281
UDP	-0.83628	0.013605
AMP	-0.71234	0.25713
dATP	-0.69161	0.0010056
ADP	-0.54744	0.0061779
Nicotinamide mononucleotide (NMN)	-0.49855	0.48068
UTP	-0.40606	0.0034223
dTTP	-0.40497	0.073496
IMP	-0.40037	0.068473
CDP	-0.39394	0.12835
ATP	-0.34906	0.007653
NADP	-0.27876	0.35588
GTP	-0.23958	0.059823
NAD	-0.18061	0.42461
CTP	-0.13165	0.19949
dCTP	-0.032246	0.88395
UDP-galactose	0.0029685	0.91843
S-Adenosylhomocysteine (SAH)	0.033136	0.94285
guanosine	0.16158	0.76262
NADH	0.16485	0.58809
GDP	0.18413	0.714
GDP-mannose	0.29418	0.79758
NADPH	0.91437	0.93289
hypoxanthine	1.0096	0.21976
5'-Methylthioadenosine (MTA)	3.6586	0.4118

## Sheet: Table S7
feature	log2FC	AveExpr	t	pvalue	adj_pvalue	B
ube2i	0.0793124	1.15648e-17	8.64993	1.87981e-05	0.100156	3.47348
hdgfl2	0.0724092	-2.08167e-17	7.17148	7.61105e-05	0.108379	2.08187
hdlbp	0.0962202	1.54198e-18	7.15466	7.74275e-05	0.108379	2.06457
tpd52l2	0.0894305	-7.40149e-17	7.06758	8.46561e-05	0.108379	1.97449
ikbkg	0.0460423	3.85494e-19	6.53023	0.000149605	0.108379	1.39703
mapk1	0.0652189	4.35608e-17	6.20241	0.000215283	0.108379	1.02572
rpl23	0.096893	9.86865e-17	6.15856	0.000226248	0.108379	0.974921
mvd	0.0655198	-3.81639e-17	6.14166	0.000230635	0.108379	0.955277
traf3ip3	0.0606262	2.62136e-17	6.11123	0.000238775	0.108379	0.919788
sub1	0.0926526	-1.02541e-16	6.07415	0.000249121	0.108379	0.876373
mcm3	0.0987232	-3.00685e-17	6.0465	0.000257154	0.108379	0.843874
aco1	0.10232	3.07913e-17	5.98896	0.000274804	0.108379	0.775871
itgb1	0.0695993	7.05454e-17	5.92578	0.000295723	0.108379	0.700667
capza1	0.110716	-1.17961e-16	5.88052	0.000311778	0.108379	0.646442
dnajb1	0.0607542	2.81411e-17	5.8429	0.000325851	0.108379	0.601143
lzic	0.0561669	-5.95588e-17	5.74421	0.000366187	0.108379	0.481318
pm20d2	0.075226	6.245e-17	5.72413	0.000375047	0.108379	0.456757
cnp	0.0523049	5.8836e-17	5.68661	0.000392233	0.108379	0.410716
ilf3	0.0886684	3.23815e-17	5.68319	0.000393843	0.108379	0.406506
plcb2	0.0506536	-4.88614e-17	5.65614	0.000406828	0.108379	0.373165
decr1	0.063555	-4.93432e-17	5.56265	0.000455429	0.113941	0.257108
rpl35a	0.0807333	8.01828e-17	5.5359	0.000470475	0.113941	0.223664
hmgcs1	0.0579687	-1.14106e-16	5.48395	0.000501274	0.116121	0.1584
mesd	0.0550707	2.92976e-17	5.34913	0.000591957	0.120086	-0.0128537
dtd1	0.0424455	-1.04083e-17	5.26245	0.00065963	0.120086	-0.124417
arhgef1	0.0863687	7.24729e-17	5.26211	0.000659912	0.120086	-0.124858
zranb2	0.0511453	-1.65762e-17	5.22768	0.000689106	0.120086	-0.169489
ywhae	0.126201	5.39692e-17	5.19253	0.000720368	0.120086	-0.215241
smc3	0.0851792	-1.11601e-16	5.18367	0.000728491	0.120086	-0.226804
sf3b2	0.0754288	8.42305e-17	5.17973	0.000732131	0.120086	-0.231945
snrpf	0.0664591	2.31296e-17	5.17723	0.000734455	0.120086	-0.235214
rab44	0.0585387	-2.73701e-17	5.15709	0.000753454	0.120086	-0.261556
faf1	0.0878391	1.5998e-17	5.15508	0.000755384	0.120086	-0.264195
fus	0.0785254	2.95867e-17	5.10897	0.000801061	0.120086	-0.32476
slc4a1ap	0.0391906	2.62136e-17	5.08852	0.00082227	0.120086	-0.351723
chmp1b	0.0623626	-2.46716e-17	5.02214	0.000895435	0.120086	-0.439685
card9	0.0491833	-7.27168e-18	5.01141	0.000907911	0.120086	-0.453966
mapk14	0.0455212	3.85494e-19	5.00814	0.000911754	0.120086	-0.458325
rpl31	0.0765765	1.99493e-17	4.9998	0.000921628	0.120086	-0.469443
dbi	0.0996912	-2.42861e-17	4.99175	0.000931274	0.120086	-0.48019
flnb	0.126816	9.79155e-17	4.98608	0.000938123	0.120086	-0.487753
canx	0.128692	1.54198e-18	4.96763	0.000960822	0.120086	-0.512432
vat1	0.0695431	-8.78927e-17	4.93636	0.00100065	0.120086	-0.554358
nsun2	0.0813105	5.84024e-17	4.92776	0.00101192	0.120086	-0.565926
dhx15	0.0731251	-1.54198e-18	4.92337	0.00101772	0.120086	-0.571825
sptbn1	0.0933407	-1.30201e-16	4.89641	0.00105417	0.120086	-0.60815
bag3	0.0375178	1.69617e-17	4.87435	0.00108505	0.120086	-0.63796
lsm14b	0.0461479	-3.08395e-18	4.86953	0.00109192	0.120086	-0.644476
epb41l3	0.0804658	-7.70988e-19	4.84919	0.00112146	0.120086	-0.67204
actl6a	0.0507621	4.76085e-17	4.84549	0.00112693	0.120086	-0.677066
echdc1	0.0650422	-2.36115e-17	4.81548	0.00117235	0.120385	-0.717866
ccs	0.0571777	-2.67918e-17	4.80095	0.00119505	0.120385	-0.737674
snx6	0.0747151	4.12479e-17	4.79686	0.00120152	0.120385	-0.743248
psmb7	0.0758031	1.96602e-17	4.77368	0.00123894	0.120385	-0.774919
map1s	0.049296	-1.46488e-17	4.76522	0.00125293	0.120385	-0.78651
sult1a1	0.0439734	1.54258e-17	4.75018	0.00127818	0.120385	-0.807116
bod1l1	0.0592807	-5.04515e-17	4.74447	0.00128791	0.120385	-0.814946
dlst	0.0863038	5.43547e-17	4.71689	0.00133607	0.121845	-0.852864
itgb2	0.110275	1.54198e-18	4.70763	0.00135269	0.121845	-0.865629
rps28	0.112157	1.19503e-17	4.69694	0.00137213	0.121845	-0.880368
bcat1	0.059045	1.15648e-18	4.66402	0.00143394	0.122664	-0.925871
nfyc	0.0451912	-3.90313e-18	4.66134	0.00143911	0.122664	-0.929589
dffa	0.0746159	8.16284e-17	4.6555	0.00145042	0.122664	-0.937672
puf60	0.0758684	4.10551e-17	4.63857	0.00148379	0.123525	-0.961163
czib	0.043269	3.59955e-17	4.62353	0.00151412	0.123759	-0.982063
gna13	0.0358976	0	4.61431	0.00153305	0.123759	-0.994898
jpt2	0.0460683	3.85494e-19	4.59578	0.00157187	0.124773	-1.02072
ptpn11	0.0526977	-4.00914e-17	4.57874	0.00160852	0.124773	-1.04452
hspa14	0.0783011	3.70074e-17	4.57537	0.00161586	0.124773	-1.04923
p4hb	0.221971	2.07396e-16	4.54261	0.0016893	0.12858	-1.09512
trnt1	0.064493	4.63557e-17	4.48117	0.00183688	0.129042	-1.18161
numa1	0.0569016	-5.31982e-17	4.47927	0.00184165	0.129042	-1.18429
ccar1	0.0778698	-7.7918e-17	4.47655	0.00184852	0.129042	-1.18814
vcp	0.127613	-1.92747e-18	4.46184	0.00188615	0.129042	-1.20894
ubxn4	0.0388608	-2.02384e-17	4.45586	0.00190167	0.129042	-1.21741
edf1	0.0858111	-6.8618e-17	4.44417	0.00193242	0.129042	-1.23397
mri1	0.0687902	-6.6305e-17	4.44075	0.00194151	0.129042	-1.23881
sod1	0.119672	-6.5534e-17	4.43669	0.00195238	0.129042	-1.24458
zc3h18	0.0381121	-1.96602e-17	4.43051	0.00196904	0.129042	-1.25335
sh3gl1	0.0646951	1.22394e-17	4.42203	0.00199214	0.129042	-1.26539
pcnp	0.0753166	-2.00457e-17	4.42165	0.0019932	0.129042	-1.26594
nudcd3	0.0398099	-8.3845e-18	4.41193	0.00202003	0.129042	-1.27975
chchd2	0.0503222	-1.11793e-17	4.40614	0.00203622	0.129042	-1.28799
myl6	0.147202	-7.97973e-17	4.40442	0.00204108	0.129042	-1.29045
tymp	0.0858009	6.43775e-17	4.39356	0.00207188	0.129042	-1.30591
hadha	0.0708551	-9.25186e-18	4.37117	0.002137	0.129042	-1.33785
glod4	0.0804034	-1.92747e-19	4.36896	0.00214355	0.129042	-1.34102
calr	0.172884	-7.26656e-17	4.35645	0.00218101	0.129042	-1.3589
cfdp1	0.0720799	-9.63735e-19	4.35128	0.00219672	0.129042	-1.36631
qng1	0.0631418	-2.65991e-17	4.34198	0.00222525	0.129042	-1.37962
lmnb2	0.0321398	1.77327e-17	4.33669	0.00224164	0.129042	-1.3872
apobr	0.0833872	-1.4456e-18	4.333	0.00225318	0.129042	-1.3925
rsbn1	0.0366335	-1.55161e-17	4.32048	0.00229272	0.129042	-1.41045
pdcl3	0.050981	-3.64292e-17	4.31825	0.00229984	0.129042	-1.41365
f11r	0.0441271	7.70988e-19	4.31185	0.00232044	0.129042	-1.42286
mrc2	0.0486182	9.15549e-19	4.31042	0.00232507	0.129042	-1.42492
slc2a3	0.0501949	4.48619e-17	4.30091	0.00235609	0.129129	-1.43859
lasp1	0.0928442	1.27406e-16	4.29514	0.00237511	0.129129	-1.44689
pds5b	0.0593797	-1.35405e-17	4.28212	0.00241867	0.130169	-1.46564
tsc22d4	0.043588	-1.81182e-17	4.25745	0.00250362	0.13233	-1.50126
dnaja1	0.0717323	-3.91277e-17	4.2326	0.0025924	0.13233	-1.53721
prmt5	0.0690036	6.4763e-17	4.20852	0.00268165	0.13233	-1.57213
naa10	0.0315835	1.07938e-17	4.20836	0.00268228	0.13233	-1.57237
ubxn1	0.0538437	1.34923e-17	4.20384	0.00269938	0.13233	-1.57893
sipa1	0.0376365	1.58053e-17	4.19933	0.0027166	0.13233	-1.58548
tarbp1	0.0376996	8.09538e-18	4.18463	0.00277351	0.13233	-1.60687
vps35	0.0562988	1.249e-16	4.18321	0.00277906	0.13233	-1.60893
rps10	0.0932526	9.25186e-17	4.18251	0.0027818	0.13233	-1.60994
plbd2	0.0721558	3.00685e-17	4.17476	0.00281241	0.13233	-1.62123
gpalpp1	0.0379689	-6.16791e-18	4.1729	0.00281981	0.13233	-1.62394
hspa9	0.101201	5.78241e-17	4.1728	0.00282024	0.13233	-1.6241
eif3f	0.0546072	-1.00228e-17	4.17233	0.00282207	0.13233	-1.62477
babam2	0.0392916	-8.48087e-18	4.17218	0.00282268	0.13233	-1.62499
iqgap2	0.0722834	-3.95131e-17	4.17	0.00283139	0.13233	-1.62817
cotl1	0.148425	-9.09766e-17	4.15814	0.00287931	0.1334	-1.64547
etf1	0.0614074	1.54198e-18	4.15144	0.00290672	0.133509	-1.65524
cast	0.0768474	1.88892e-17	4.12405	0.00302185	0.13761	-1.69529
cep55	0.0354985	-1.32995e-17	4.11694	0.00305253	0.137829	-1.70571
htt	0.0531906	4.7223e-17	4.10238	0.00311637	0.138897	-1.72704
cars1	0.069701	-2.04312e-17	4.09969	0.00312832	0.138897	-1.73099
rnf113a	0.041681	7.51714e-18	4.08554	0.00319202	0.13963	-1.75176
api5	0.0591883	7.59423e-17	4.0844	0.00319722	0.13963	-1.75344
dnajc7	0.0432223	7.02563e-17	4.0692	0.00326734	0.140929	-1.7758
upf2	0.0518325	2.79001e-17	4.06652	0.00327988	0.140929	-1.77975
prrc2a	0.0751458	-2.10094e-17	4.05309	0.00334344	0.142511	-1.79952
tacc1	0.0478472	-6.07153e-17	4.03829	0.00341502	0.144407	-1.82135
fam107b	0.0651366	-1.06011e-17	4.02428	0.00348428	0.145123	-1.84203
ppid	0.0751669	-7.84481e-17	4.01617	0.00352506	0.145123	-1.85402
smarcc1	0.0573584	1.20467e-17	4.01313	0.00354047	0.145123	-1.85851
ak1	0.0375984	-4.43318e-18	4.00729	0.0035703	0.145123	-1.86715
srsf2	0.0639314	-2.35151e-17	4.00519	0.00358107	0.145123	-1.87026
serpinb8	0.0775944	3.54655e-17	4.00242	0.00359538	0.145123	-1.87437
rfc1	0.0332952	3.37307e-19	3.99305	0.00364417	0.145793	-1.88825
ct45a6	0.0452109	6.7847e-17	3.98599	0.00368135	0.145793	-1.8987
eif2ak2	0.0466692	7.90263e-18	3.9836	0.00369408	0.145793	-1.90225
xrn2	0.0642208	6.82325e-17	3.95025	0.00387613	0.150531	-1.95178
atp6v1a	0.0730136	1.1295e-16	3.9478	0.00388987	0.150531	-1.95542
rnf114	0.0341123	9.25186e-18	3.9462	0.00389889	0.150531	-1.95781
ogfr	0.040691	1.50343e-17	3.91217	0.00409583	0.151821	-2.00852
pfdn2	0.0754071	-5.30054e-17	3.91085	0.00410369	0.151821	-2.0105
usp5	0.0785175	-5.31982e-17	3.9053	0.00413684	0.151821	-2.01878
gatad2b	0.033755	-5.39692e-18	3.88823	0.00424068	0.151821	-2.04428
trmt112	0.040494	9.8301e-18	3.88474	0.00426228	0.151821	-2.04951
pycr2	0.0361451	3.70074e-17	3.88317	0.00427205	0.151821	-2.05187
usp15	0.0569623	2.49848e-17	3.88289	0.00427373	0.151821	-2.05227
eef1b2	0.0970397	-2.85266e-17	3.87644	0.00431407	0.151821	-2.06193
dbr1	0.0402295	-4.81868e-19	3.87523	0.00432164	0.151821	-2.06374
nudc	0.107363	-1.11601e-16	3.8744	0.00432686	0.151821	-2.06498
anxa5	0.120847	1.3261e-16	3.87173	0.00434376	0.151821	-2.06899
hp1bp3	0.0565335	7.17019e-17	3.86915	0.00436008	0.151821	-2.07285
calm2	0.247138	-6.28355e-17	3.86614	0.00437926	0.151821	-2.07736
rasgrp2	0.0592579	3.08395e-18	3.86585	0.00438108	0.151821	-2.07779
prpf6	0.0404829	-8.33631e-18	3.85838	0.00442905	0.151821	-2.08899
srgap2	0.0569907	-1.27213e-17	3.85595	0.00444479	0.151821	-2.09264
pdap1	0.0925035	-4.62593e-17	3.85185	0.0044714	0.151821	-2.09877
oxsr1	0.053745	2.62136e-17	3.84974	0.00448524	0.151821	-2.10195
ssr1	0.0760053	2.92012e-17	3.84843	0.0044938	0.151821	-2.10391
myl12a	0.0802432	3.47427e-17	3.84715	0.00450221	0.151821	-2.10583
rad21	0.0510451	-1.50343e-17	3.83695	0.00456978	0.152935	-2.12115
gtpbp1	0.0390857	-3.22851e-17	3.82991	0.00461701	0.152935	-2.13172
xpo7	0.062932	4.62593e-17	3.82624	0.00464189	0.152935	-2.13725
uba7	0.041735	-2.4768e-17	3.82504	0.00465004	0.152935	-2.13905
ebna1bp2	0.0473466	1.62871e-17	3.8102	0.00475209	0.155332	-2.16137
npc2	0.062405	-1.14203e-17	3.80329	0.00480048	0.155957	-2.17178
chkb	0.0358852	4.62593e-18	3.79347	0.00487007	0.157259	-2.18657
exosc7	0.0326575	2.12022e-17	3.78929	0.00490008	0.157275	-2.19288
fnbp1	0.0615942	-3.1996e-17	3.78172	0.00495482	0.157859	-2.20429
wapl	0.0457375	-3.1996e-17	3.7786	0.00497753	0.157859	-2.20899
txlna	0.0514877	1.92747e-19	3.76123	0.00510629	0.160161	-2.23523
crkl	0.0418443	2.31296e-17	3.75964	0.00511826	0.160161	-2.23763
clta	0.11403	9.02056e-17	3.75432	0.00515851	0.160161	-2.24568
naa35	0.0406787	-7.70988e-19	3.74982	0.00519283	0.160161	-2.25249
actr3	0.104525	-9.63735e-19	3.74766	0.00520933	0.160161	-2.25575
rwdd1	0.0548447	-2.04312e-17	3.74461	0.0052328	0.160161	-2.26036
prps1	0.051102	5.58966e-17	3.73806	0.00528356	0.160161	-2.27028
hspb1	0.112948	-1.47644e-16	3.73674	0.00529388	0.160161	-2.27228
pspc1	0.056418	-8.09538e-17	3.73121	0.00533726	0.160161	-2.28066
dnajc2	0.044885	4.56811e-17	3.72881	0.00535618	0.160161	-2.28429
mnat1	0.0412411	-1.80218e-17	3.72505	0.00538602	0.160161	-2.29
csnk2a1	0.0354964	-1.58053e-17	3.71973	0.00542851	0.160161	-2.29806
pepd	0.052335	2.58281e-17	3.71818	0.00544092	0.160161	-2.30041
rabep1	0.0567713	2.40934e-17	3.70657	0.00553513	0.161989	-2.31803
ccar2	0.0864987	3.47427e-17	3.70307	0.00556381	0.161989	-2.32333
plin3	0.0834372	-7.32439e-17	3.69726	0.00561187	0.1625	-2.33216
cd44	0.0625447	-2.77556e-17	3.68381	0.00572477	0.164622	-2.3526
abraxas2	0.0424337	-8.09538e-18	3.6747	0.00580263	0.164622	-2.36646
taf10	0.0396525	-5.01142e-18	3.67268	0.00582005	0.164622	-2.36953
arcn1	0.0487897	2.62136e-17	3.67222	0.00582397	0.164622	-2.37022
inppl1	0.0355496	-2.50571e-17	3.66872	0.00585428	0.164622	-2.37555
clpb	0.0395806	2.80929e-17	3.66686	0.00587052	0.164622	-2.37839
rnmt	0.0550246	1.32995e-17	3.65976	0.00593272	0.165495	-2.3892
kdm3a	0.0461509	2.79001e-17	3.64344	0.0060784	0.16625	-2.41408
clint1	0.0499448	1.46488e-17	3.64172	0.0060939	0.16625	-2.41669
asah1	0.048099	7.42076e-18	3.63474	0.00615758	0.16625	-2.42735
nucb2	0.0815323	-1.81182e-17	3.62889	0.00621144	0.16625	-2.43627
g3bp1	0.0840914	7.49786e-17	3.62807	0.00621905	0.16625	-2.43753
wars1	0.0702958	-1.30297e-16	3.62628	0.00623563	0.16625	-2.44026
lnpep	0.0528551	0	3.62484	0.006249	0.16625	-2.44245
psmb1	0.0724939	1.73472e-17	3.60939	0.00639464	0.16625	-2.46607
specc1	0.0420484	-3.35862e-17	3.60849	0.00640318	0.16625	-2.46744
psmc1	0.0788967	-1.86121e-17	3.60769	0.00641082	0.16625	-2.46866
psip1	0.0507804	2.75026e-17	3.60655	0.00642171	0.16625	-2.4704
cdc37	0.112316	-2.36055e-17	3.60428	0.00644355	0.16625	-2.47388
ythdf3	0.0414105	3.54655e-17	3.6021	0.00646452	0.16625	-2.4772
mmp14	0.0327662	1.13721e-17	3.60116	0.00647363	0.16625	-2.47865
xrcc4	0.0329559	-1.1083e-17	3.60099	0.00647529	0.16625	-2.47891
ube2c	0.0292608	1.30104e-17	3.6006	0.00647903	0.16625	-2.4795
rbbp7	0.0572626	-1.19503e-17	3.59944	0.00649022	0.16625	-2.48127
aprt	0.0650677	-8.86636e-17	3.59267	0.00655623	0.167137	-2.49164
hspe1	0.081025	1.37236e-16	3.58407	0.00664108	0.16827	-2.50481
abhd14a_acy1	0.0695094	5.97516e-17	3.58178	0.00666386	0.16827	-2.50832
rpsa	0.0881886	3.00685e-17	3.57628	0.00671888	0.168859	-2.51674
arl8b	0.0357202	-3.77784e-17	3.57237	0.00675832	0.168971	-2.52273
hla_a	0.0404235	2.69846e-17	3.56901	0.00679241	0.168971	-2.52789
rps3	0.147177	-9.63735e-17	3.56508	0.0068325	0.168971	-2.53391
pgam5	0.0431287	2.79483e-17	3.56335	0.00685016	0.168971	-2.53656
anp32a	0.0830047	2.52499e-17	3.55605	0.00692547	0.169978	-2.54775
snrpgp15	0.042722	-2.98758e-17	3.55242	0.00696326	0.169978	-2.55332
stx6	0.0431278	-3.29597e-17	3.54554	0.0070355	0.169978	-2.56389
cul3	0.0697055	-4.02841e-17	3.54071	0.00708671	0.169978	-2.57131
col9a2	0.0505942	-1.54198e-17	3.54012	0.00709302	0.169978	-2.57222
sri	0.0899223	-2.92976e-17	3.53752	0.00712069	0.169978	-2.57621
etfa	0.0519822	1.0948e-16	3.53534	0.00714407	0.169978	-2.57956
vapb	0.0386038	-3.89349e-17	3.52789	0.00722445	0.169978	-2.59101
fabp5	0.0932168	-1.03312e-16	3.52666	0.00723782	0.169978	-2.59291
cul4a	0.0436842	-4.91505e-17	3.52585	0.00724662	0.169978	-2.59415
golga5	0.0252176	-1.58053e-17	3.52521	0.00725358	0.169978	-2.59513
ehbp1l1	0.0339619	-2.17804e-17	3.52336	0.00727382	0.169978	-2.59798
zfand6	0.0325119	-2.20695e-17	3.51761	0.00733692	0.1701	-2.60682
dap	0.0464238	6.93889e-18	3.51484	0.0073675	0.1701	-2.61108
actc1	0.0593939	-1.15648e-17	3.51418	0.00737482	0.1701	-2.61209
plk1	0.042022	1.92747e-19	3.5042	0.0074865	0.171931	-2.62747
eif2s2	0.083611	-1.50343e-17	3.50043	0.00752911	0.172168	-2.63327
acot7	0.043597	3.0695e-17	3.4945	0.00759665	0.17297	-2.6424
cops8	0.0484784	-2.73701e-17	3.49141	0.00763209	0.173037	-2.64716
pcbd1	0.0406863	-2.57317e-17	3.48656	0.00768803	0.173325	-2.65463
gsto1	0.0725821	1.03891e-16	3.48089	0.00775404	0.173325	-2.66337
snap23	0.0651566	1.11793e-17	3.475	0.00782331	0.173325	-2.67246
lgals3	0.0490161	2.81411e-17	3.46913	0.00789294	0.173325	-2.68152
arhgap4	0.055248	2.64063e-17	3.46769	0.00791014	0.173325	-2.68375
xrcc1	0.0617592	-6.16791e-18	3.46658	0.00792339	0.173325	-2.68546
bcl2l2_pabpn1	0.03278	2.29369e-17	3.45888	0.00801608	0.173325	-2.69734
coro7	0.0253585	-5.68604e-18	3.45779	0.0080293	0.173325	-2.69903
eno2	0.0392632	5.20417e-18	3.45686	0.00804062	0.173325	-2.70047
rabepk	0.0245739	6.74615e-18	3.45324	0.00808466	0.173325	-2.70605
cs	0.0760047	3.02613e-17	3.44781	0.00815141	0.173325	-2.71445
nsdhl	0.0569024	7.70988e-19	3.44536	0.00818162	0.173325	-2.71823
golim4	0.030731	-1.28177e-17	3.44495	0.00818674	0.173325	-2.71887
igf2bp2	0.0557575	1.30104e-17	3.44449	0.00819245	0.173325	-2.71958
tm9sf4	0.0337598	-3.00685e-17	3.44413	0.00819684	0.173325	-2.72013
eif5b	0.0730052	-1.15648e-18	3.44095	0.00823644	0.173325	-2.72505
tkfc	0.0638483	8.86636e-18	3.44064	0.00824021	0.173325	-2.72552
stip1	0.128429	-1.23358e-16	3.43644	0.00829279	0.173325	-2.73202
exoc6	0.027893	2.69846e-17	3.42583	0.00842709	0.173325	-2.74842
rnf40	0.0675187	-4.24044e-18	3.42389	0.00845202	0.173325	-2.75144
pgrmc2	0.026561	-1.98529e-17	3.42244	0.00847049	0.173325	-2.75367
dcaf1	0.041772	2.22623e-17	3.42196	0.00847677	0.173325	-2.75443
rsl1d1	0.0537544	7.07382e-17	3.41903	0.0085144	0.173325	-2.75895
chm	0.0264517	0	3.41813	0.00852604	0.173325	-2.76034
capns1	0.0630686	-2.67918e-17	3.41633	0.00854937	0.173325	-2.76313
uqcc2	0.0233828	-5.97516e-18	3.41462	0.00857155	0.173325	-2.76578
h1_10	0.0562844	-3.5851e-17	3.41391	0.00858077	0.173325	-2.76688
vps13c	0.0703515	9.20367e-18	3.41318	0.00859031	0.173325	-2.76801
cdkn2c	0.0515904	1.92747e-19	3.40863	0.00864985	0.173325	-2.77506
dkc1	0.0650157	7.18465e-17	3.40665	0.00867578	0.173325	-2.77812
hddc2	0.0575659	-1.13721e-17	3.40589	0.0086858	0.173325	-2.7793
ptges3	0.0836252	3.1996e-17	3.40421	0.00870802	0.173325	-2.7819
ccdc25	0.0379243	-3.52727e-17	3.40343	0.00871831	0.173325	-2.78311
pir	0.0287962	-6.74615e-18	3.39999	0.00876393	0.173584	-2.78844
dtna	0.0330886	-2.15877e-17	3.39412	0.00884242	0.17449	-2.79753
sephs1	0.0394784	-8.28812e-18	3.3914	0.00887909	0.174567	-2.80176
papss1	0.0495796	-4.29826e-17	3.38655	0.0089448	0.174685	-2.80928
mif	0.121745	1.38778e-17	3.38569	0.00895652	0.174685	-2.81062
bloc1s2	0.0269329	-1.39742e-17	3.38327	0.00898947	0.174685	-2.81437
otulin	0.0439695	-1.15648e-18	3.38132	0.0090162	0.174685	-2.81739
ranbp3	0.0559898	-2.3997e-17	3.37811	0.0090603	0.174903	-2.82237
igf2r	0.0744438	1.09745e-16	3.37146	0.0091524	0.175612	-2.83269
sec13	0.047424	-3.05504e-17	3.36909	0.00918544	0.175612	-2.83636
ptprc	0.0776181	-6.8618e-17	3.36834	0.00919591	0.175612	-2.83753
nagk	0.0343767	1.76364e-17	3.36262	0.00927642	0.176026	-2.84642
dynlrb1	0.0432072	-7.32439e-18	3.35733	0.00935138	0.176026	-2.85462
ldhb	0.110823	1.45765e-16	3.35393	0.00939998	0.176026	-2.85991
txn	0.083726	-9.09766e-17	3.3509	0.00944352	0.176026	-2.86462
ruvbl2	0.0830955	-1.30249e-16	3.34751	0.00949238	0.176026	-2.86988
tnrc6b	0.0270062	-5.39692e-18	3.34743	0.00949356	0.176026	-2.87001
hnrnpul2	0.0436002	-5.78241e-18	3.34643	0.00950812	0.176026	-2.87157
dhtkd1	0.0292574	-9.63735e-18	3.3435	0.00955066	0.176026	-2.87612
tbcc	0.0425769	-6.20646e-17	3.33984	0.00960406	0.176026	-2.8818
phf6	0.0534969	-7.70988e-18	3.33923	0.00961307	0.176026	-2.88276
palm2akap2	0.0530619	-3.4309e-17	3.33904	0.0096158	0.176026	-2.88305
snrpe	0.0404802	-2.19732e-17	3.33788	0.00963294	0.176026	-2.88486
ubr2	0.028159	-3.66219e-18	3.33691	0.00964709	0.176026	-2.88636
hmgn1	0.0786382	3.85494e-18	3.3323	0.00971527	0.176519	-2.89354
srsf1	0.0635119	3.26706e-17	3.33061	0.00974034	0.176519	-2.89616
msh6	0.0493794	1.54198e-18	3.3274	0.00978817	0.176784	-2.90115
tufm	0.0560808	2.46837e-17	3.32473	0.00982814	0.176907	-2.9053
htra2	0.0302736	6.5534e-18	3.32011	0.00989778	0.177032	-2.9125
dnph1	0.0559486	-7.23765e-17	3.31802	0.00992945	0.177032	-2.91575
dars1	0.099347	1.01385e-16	3.31589	0.00996179	0.177032	-2.91906
tfam	0.0461982	2.67918e-17	3.31422	0.00998726	0.177032	-2.92167
eea1	0.0964032	-1.10637e-16	3.31053	0.0100438	0.177032	-2.92742
hspa4	0.111962	-9.5217e-17	3.31039	0.0100459	0.177032	-2.92763
srp9	0.0532914	-7.86408e-17	3.30898	0.0100677	0.177032	-2.92984
dag1	0.0256583	-6.19802e-18	3.30175	0.0101795	0.177218	-2.94109
dhx36	0.0315652	-5.63785e-18	3.30004	0.0102062	0.177218	-2.94375
eef2	0.139082	-7.28584e-17	3.29978	0.0102102	0.177218	-2.94415
glo1	0.0730747	-8.63507e-17	3.29972	0.0102113	0.177218	-2.94426
anp32b	0.0852827	-7.17019e-17	3.29129	0.0103438	0.178934	-2.95738
usp47	0.0512145	5.04997e-17	3.28235	0.0104864	0.180243	-2.97132
slc2a1	0.0381207	-3.85494e-19	3.28148	0.0105004	0.180243	-2.97268
pnp	0.0785514	1.55595e-16	3.27727	0.0105683	0.180243	-2.97924
mcrip1	0.0348485	-1.27213e-17	3.27567	0.0105944	0.180243	-2.98175
opa3	0.0375582	-9.05911e-18	3.27499	0.0106054	0.180243	-2.9828
atxn2l	0.0676054	8.05683e-17	3.27204	0.0106535	0.180243	-2.98741
eif5a	0.100584	2.65991e-17	3.27187	0.0106563	0.180243	-2.98767
dhodh	0.0608097	-5.78241e-18	3.26549	0.010761	0.181439	-2.99763
abcf2	0.0543012	4.91505e-17	3.26208	0.0108175	0.181816	-3.00295
pex14	0.0677561	-9.44461e-18	3.25704	0.0109014	0.182519	-3.01081
camk1	0.0239992	3.66219e-18	3.25546	0.0109279	0.182519	-3.01328
rtcb	0.0632832	-3.02613e-17	3.25126	0.0109987	0.183128	-3.01985
surf6	0.0331736	2.59064e-17	3.24606	0.0110869	0.183777	-3.02797
hnrnpk	0.0890952	-2.97794e-17	3.24315	0.0111364	0.183777	-3.0325
tacc3	0.0373234	-9.05911e-18	3.2412	0.01117	0.183777	-3.03556
gmip	0.0607558	8.82782e-17	3.23866	0.0112135	0.183777	-3.03952
aldh9a1	0.0702446	-3.74893e-17	3.23721	0.0112386	0.183777	-3.04178
sptan1	0.0967716	-2.31296e-18	3.23686	0.0112446	0.183777	-3.04233
marcks	0.0661144	-3.08395e-17	3.23196	0.0113296	0.184409	-3.04999
phyh	0.021628	8.48087e-18	3.22787	0.0114012	0.184409	-3.05639
hexa	0.0516023	-4.12479e-17	3.22517	0.0114487	0.184409	-3.06061
fbxo7	0.0228899	-1.79255e-17	3.22403	0.0114688	0.184409	-3.0624
prkca	0.0388945	-5.91733e-17	3.22328	0.0114819	0.184409	-3.06356
golga2	0.0340583	2.13648e-17	3.22184	0.0115074	0.184409	-3.06581
sh3bp1	0.0704501	3.31043e-17	3.22082	0.0115256	0.184409	-3.06741
ywhaq	0.0698464	7.55568e-17	3.21796	0.0115764	0.184668	-3.07188
ube2o	0.0363847	3.78748e-17	3.21549	0.0116205	0.184669	-3.07574
dlat	0.0616923	-5.55112e-17	3.21408	0.0116458	0.184669	-3.07795
myo9b	0.0479104	1.23358e-17	3.2055	0.0118006	0.186569	-3.09137
ubap2	0.0372167	-2.77556e-17	3.2023	0.011859	0.186656	-3.09638
spn	0.0800689	-1.65762e-17	3.1996	0.0119083	0.186656	-3.1006
rprd1a	0.0231457	4.43318e-18	3.1981	0.0119359	0.186656	-3.10295
slc1a5	0.0386023	-2.69846e-17	3.19036	0.0120792	0.186656	-3.11507
nln	0.0608289	-8.5146e-17	3.18946	0.0120961	0.186656	-3.11648
kif5a	0.034965	-2.01421e-17	3.18879	0.0121085	0.186656	-3.11752
hspa8	0.117725	-6.53413e-17	3.18536	0.0121729	0.186656	-3.12291
eps15	0.0728808	3.77784e-17	3.18272	0.0122225	0.186656	-3.12703
clip1	0.0469438	-2.21659e-17	3.18231	0.0122303	0.186656	-3.12768
macf1	0.0483597	-3.85494e-19	3.18001	0.0122737	0.186656	-3.13128
lsm7	0.0499988	9.94575e-17	3.17916	0.0122897	0.186656	-3.1326
ddx17	0.0919006	5.01142e-18	3.1785	0.0123024	0.186656	-3.13365
adar	0.0616543	-7.80626e-18	3.1768	0.0123347	0.186656	-3.13631
lpxn	0.0359661	2.85266e-17	3.17526	0.0123641	0.186656	-3.13872
opa1	0.0313236	1.0312e-17	3.17122	0.0124414	0.186656	-3.14505
lamp2	0.047245	-2.54426e-17	3.16297	0.0126009	0.186656	-3.15798
wdr44	0.0421094	3.28573e-17	3.16236	0.0126129	0.186656	-3.15894
hectd1	0.040041	8.48087e-18	3.16217	0.0126165	0.186656	-3.15923
cd63	0.0305076	1.13721e-17	3.16082	0.0126428	0.186656	-3.16134
stub1	0.0385615	3.60437e-17	3.15938	0.012671	0.186656	-3.1636
ei24	0.0298676	-3.85494e-19	3.15312	0.0127942	0.186656	-3.17342
acox1	0.0367472	9.44461e-18	3.15306	0.0127954	0.186656	-3.17351
eps15l1	0.0340378	2.48644e-17	3.15272	0.0128022	0.186656	-3.17405
manba	0.0360152	3.70074e-17	3.15249	0.0128067	0.186656	-3.1744
pex19	0.0505996	5.20417e-17	3.15238	0.0128088	0.186656	-3.17457
nob1	0.0260472	-1.98529e-17	3.15221	0.0128123	0.186656	-3.17485
prdx5	0.12956	-3.54655e-17	3.15002	0.0128557	0.186656	-3.17828
eif4h	0.0806203	-3.08395e-18	3.1494	0.012868	0.186656	-3.17925
leo1	0.0553217	1.17576e-17	3.14935	0.0128689	0.186656	-3.17932
dhx30	0.0260784	-8.96274e-18	3.14829	0.0128902	0.186656	-3.18099
grpel1	0.110104	3.46945e-17	3.14819	0.0128922	0.186656	-3.18115
prune1	0.0234277	5.87879e-18	3.1442	0.012972	0.186919	-3.18741
hyou1	0.0717929	-1.4591e-16	3.14377	0.0129805	0.186919	-3.18807
flna	0.129731	-1.06011e-18	3.14169	0.0130225	0.187018	-3.19135
gripap1	0.0538391	7.44004e-17	3.1336	0.0131864	0.188401	-3.20403
pam16	0.0454929	1.46488e-17	3.13341	0.0131904	0.188401	-3.20434
txnl4a	0.0339119	1.48656e-17	3.13044	0.0132511	0.188401	-3.20899
nup43	0.0320235	9.63735e-20	3.12965	0.0132673	0.188401	-3.21023
impa2	0.0322549	2.18768e-17	3.12828	0.0132956	0.188401	-3.21239
psmd14	0.0539531	-9.9072e-17	3.12005	0.0134661	0.189956	-3.2253
stx10	0.0299843	-1.87928e-17	3.11867	0.0134949	0.189956	-3.22746
ints6	0.0240637	3.46945e-18	3.11699	0.0135301	0.189956	-3.2301
lims1	0.0567426	-1.92747e-18	3.11568	0.0135578	0.189956	-3.23217
ahnak	0.243939	-1.72123e-16	3.11332	0.0136074	0.189956	-3.23587
prrc2c	0.0904078	8.70976e-17	3.11276	0.0136192	0.189956	-3.23675
pycard	0.0623874	-1.77327e-17	3.10995	0.0136787	0.190287	-3.24116
rragc	0.0380519	3.60437e-17	3.10669	0.0137479	0.190753	-3.24628
gart	0.059917	-6.21609e-17	3.10148	0.0138595	0.191801	-3.25446
xrcc6	0.104566	-4.8765e-17	3.09647	0.0139676	0.192797	-3.26233
becn1	0.028834	2.04312e-17	3.09413	0.0140185	0.192999	-3.26601
cox5b	0.0442561	-4.24044e-17	3.09146	0.0140766	0.193299	-3.2702
dars2	0.0426569	-3.0454e-17	3.08506	0.0142172	0.193858	-3.28025
trir	0.0448992	-6.00407e-17	3.08357	0.0142501	0.193858	-3.28259
ppp2r5e	0.0231216	-1.79255e-17	3.08333	0.0142555	0.193858	-3.28298
dctpp1	0.0438016	3.08395e-17	3.08203	0.0142844	0.193858	-3.28503
acad9	0.0355095	-8.67362e-18	3.08136	0.0142992	0.193858	-3.28608
gtf2f1	0.0467381	-4.20189e-17	3.07667	0.0144037	0.194779	-3.29344
suclg2	0.0350849	2.00457e-17	3.07178	0.0145136	0.195768	-3.30113
tpm4	0.118359	-4.08624e-17	3.06876	0.014582	0.196194	-3.30589
ensa	0.0764811	-2.54426e-17	3.06348	0.0147022	0.196694	-3.31419
ap3d1	0.0549031	-3.5851e-17	3.06236	0.0147277	0.196694	-3.31594
ufl1	0.0450212	2.83338e-17	3.06227	0.0147299	0.196694	-3.31609
ncf2	0.0455059	-1.34923e-17	3.05823	0.0148227	0.197167	-3.32244
pgls	0.0843514	5.58966e-17	3.05511	0.0148947	0.197167	-3.32735
vcl	0.115637	1.77327e-16	3.05289	0.0149462	0.197167	-3.33083
scamp1	0.0584278	2.15877e-17	3.05286	0.0149471	0.197167	-3.33089
rnh1	0.104337	-8.01828e-17	3.05271	0.0149504	0.197167	-3.33112
hbs1l	0.058878	-4.00914e-17	3.05043	0.0150036	0.197381	-3.33471
ints13	0.0313737	2.29369e-17	3.04814	0.0150572	0.197599	-3.33832
pin4	0.0303431	2.13467e-17	3.04071	0.0152324	0.199405	-3.35
ndufv3	0.0340481	3.02613e-17	3.03373	0.0153989	0.200764	-3.36099
hnrnpll	0.0353604	-1.65762e-17	3.03263	0.0154254	0.200764	-3.36272
morc3	0.0240643	7.13164e-18	3.03164	0.0154492	0.200764	-3.36428
atp2b1	0.0235352	7.25211e-18	3.0287	0.0155201	0.201195	-3.36891
rac3	0.0285351	1.14684e-17	3.02396	0.0156351	0.202026	-3.37636
efhd2	0.0820324	-1.27406e-16	3.0227	0.0156657	0.202026	-3.37834
ctps2	0.0266229	1.40705e-17	3.01804	0.0157801	0.202026	-3.38568
ktn1	0.0862439	-5.39692e-17	3.01637	0.0158212	0.202026	-3.38832
akr7a2	0.0490184	7.97973e-17	3.01339	0.0158949	0.202026	-3.393
vim	0.102983	1.00614e-16	3.01268	0.0159126	0.202026	-3.39413
arap1	0.0327538	-2.9924e-17	3.01153	0.015941	0.202026	-3.39593
lsm14a	0.0430977	6.62568e-19	3.01097	0.0159551	0.202026	-3.39682
ankrd17	0.0308901	-1.02156e-17	3.01093	0.015956	0.202026	-3.39688
gramd4	0.0300452	-1.54845e-17	3.00883	0.0160085	0.202026	-3.40019
fdps	0.0523604	9.95539e-17	3.00614	0.0160758	0.202026	-3.40443
[truncated: 4,906 more rows]

## Sheet: Table S8
feature	log2FC	AveExpr	t	pvalue	adj_pvalue	B
[truncated: 5,328 more rows]
