# Supplementary material for: Pathway coessentiality mapping reveals complex II is required for de novo purine biosynthesis in acute myeloid leukaemia
Source: Nat Metab. 2025 Dec 5;7(12):2474–88. doi: 10.1038/s42255-025-01410-x (PMC12727499; doi:10.1038/s42255-025-01410-x)
Supplement: Supplementary file 3 — Statistical source data. [file 42255_2025_1410_MOESM3_ESM.xlsx]

## Sheet: Fig1
Please see supplemental Tables S1 and S2 and Code availability section.

## Sheet: Fig2
Fig2a
Cell	Farrage	Pfeiffer	IBL1	TMD8	Riva	SUDHL4	OCI-LY3	MOLM13	Kasumi1	THP-1	HL60	OCI-AML2	TYKNU	MCAS	JHOS2	SKOV3	OVCAR432	OV90	OVSAHO	CAOV4	SW480	HCT15	H508	COLO205	COLO320	CS180	RKO	PLC/Alex	HCT116	H747	SW620	CACO2	HT29	MDA-MB-468	BT474	MDA-MB-361	AU565	MDA-MB-231	SKBR3	MDA-MB-453	BT549	MCF7	BT20	HCC1143	HCC1395	CAMA1	T47D	HCC38	PC9
replicate1_viability	0.0057	0.032324	0.043559	0.040442	0.245837	0.308357	0.322886	0.006737	0.045197	0.317209	0.362441	0.457975	0.005593	0.006284	0.018636	0.625671	0.677137	0.827464	0.827997	1.10515	0.541189	0.605022	0.65562	0.707946	0.695184	0.692449	0.758614	0.800127	0.755551	0.845111	0.802473	0.826001	0.884701	0.268811	0.43763	0.459373	0.50976	0.561977	0.64411	0.606442	0.670011	0.755965	0.77173	0.730107	0.905904	0.872275	1.04747	0.843154	0.314356
replicate2_viability	0.005969	0.020092	0.034708	0.018667	0.253691	0.303362	0.380279	0.006992	0.093009	0.304007	0.373805	0.491896	0.005619	0.007905	0.019289	0.668157	0.721407	0.743697	0.87999	0.835017	0.517277	0.608409	0.612856	0.589141	0.691116	0.690641	0.730568	0.76107	0.767283	0.767467	0.781321	0.846852	0.873963	0.28587	0.40817	0.517747	0.514016	0.505199	0.540936	0.636553	0.685578	0.68647	0.731566	0.783045	0.833469	0.893772	0.851626	0.978175	0.244852
replicate3_viability	0.005137	0.015916	0.026499	0.060805	0.199873	0.340062	0.342333	0.006788	0.047641	0.320981	0.282509	0.420909	0.005485	0.004645	0.023125	0.66997	0.671522	0.827949	0.879132	0.888487	0.465632	0.597389	0.633097	0.682157	0.663099	0.694592	0.730875	0.733505	0.815191	0.842204	0.91897	0.853138	0.871298	0.288705	0.493307	0.480029	0.529756	0.503756	0.413097	0.622456	0.667348	0.742883	0.726591	0.726918	0.873543	0.908668	0.898618	1.0795	0.174213
Fig2b	DMSO				TTFA
Cell	rep1	rep2	rep3	rep4	rep1	rep2	rep3	rep4
MOLM13	2.71594	2.51507	4.51327	4.23616	9.77006	11.8868	13.9885
OCIAML2	1.59015	1.99491	2.62821	2.27426	11.6312	6.65077	9.29111	7.70328
OV90	2.03978	1.8741	1.87593	1.57432	12.1489	9.07405	11.3079
Fig2e
Animal number	ShCT	ShSdhb1	ShSdhb2
1	8.61	2.23759	1.22989
2	47.8	1.4338	1.45734
3	12.0137	1.90448	1.16954
4	15.5085	1.02296	1.03736
5	17.5	2.87449	1.19377
6	25.5946	4.45143	0.608051
7	7.84545	1.73178	1.01119
8	22.4524	1.89538	0.833773
9	12.5556	0.810445	0.350649
10	19.9333	2.09325	1.12821
Fig2f
Animal number	ShCT	ShSdhb1	ShSdhb2
1	0.0883388	0.867257	2.27511
2	3.9292	1.25067	1.95257
3	12.0909	1.04147	0.5
4	13.6562	0.755991	1.48243
5	15.6538	0.971564	1.56402
6	15.0847	1.52632	0.997531
7	13	0.716418	2.47867
8	1.70286	0.982906	0.785714
9	14.9667	0.285276
10	14.5968	0.498795	1.58844
Fig2g	No. animals dead per group
DAYS after engraftment	ShCT	ShSdhb1	ShSdhb2
19	1
19	1
19	1
19	1
19	1
19	1
19	1
20	1
21	1
21	1
20		1
21		1
21		1
22		1
22		1
22		1
22		1
23		1
24		1
26		1
20			1
21			1
21			1
21			1
21			1
21			1
22			1
22			1
23			1
23			1
[truncated: 23 more columns]

## Sheet: Fig3
Fig3b
Please see Supplemental Table 3
Fig3c
Please see Supplemental Table 4
Fig3d		TTFA
treatment	DMSO	Vehicle	AG	AGHI
replicate1	1	0.702895	1.02833	0.804026
replicate2	1	0.616853	1.00854	0.869561
replicate3	1	0.573448	0.939014	0.840167
Fig3e		TTFA
treatment	DMSO	Vehicle	AG	AGHI
replicate1	1	0.541234	0.772855	0.764013
replicate2	1	0.584807	0.75653	0.823025
replicate3	1	0.532833	0.744804	0.70997
Fig3f		TTFA
treatment	DMSO	Vehicle	AG	AGHI
replicate1	1	0.578767	0.894614	0.825207
replicate2	1	0.587246	0.842422	0.744686
replicate3	1	0.560914	0.825146	0.762781
Fig3g		Brequinar
treatment	DMSO	Vehicle	AG	AGHI	CUT
replicate1	1	0.095941	0.099268	0.097669	1.01853
replicate2	1	0.085063	0.112883	0.09389	1.06608
replicate3	1	0.09584	0.106894	0.092816	1.19105
Fig3h		TTFA
treatment	DMSO	Vehicle	CUT
replicate1	1	0.702895	0.683168
replicate2	1	0.616853	0.675497
replicate3	1	0.573448	0.64023
Fig3i		Rotenone
treatment	DMSO	Vehicle	Aspartate
replicate1	1	0.376712	0.746025
replicate2	1	0.384324	0.690925
replicate3	1		0.739729
Fig3j		TTFA
treatment	DMSO	Vehicle	Aspartate
replicate1	1	0.403784	0.211862
replicate2	1	0.510121	0.288539
replicate3	1	0.474906	0.270366
Fig3k		TTFA
treatment	DMSO	Vehicle	AKB
replicate1	1	0.12643	0.12904
replicate2	1	0.135262	0.136602
replicate3	1	0.139272	0.106271

## Sheet: Fig4_data1
13C-glucose metabolic tracing data
Compound	Formula	IsotopeLabel	DMSO_1	DMSO_2	DMSO_3	TTFA_1	TTFA_2	TTFA_3	LTX_1	LTX_2	LTX_3
1,3-diphosphoglycerate	C3H8O10P2	C12 PARENT	0	0	0	0	0	0	0	0	0
1,3-diphosphoglycerate	C3H8O10P2	C13-label-1	0	0	0	0	0	0	0	0	0
1,3-diphosphoglycerate	C3H8O10P2	C13-label-2	0	0	0	0	0	0	0	0	0
1,3-diphosphoglycerate	C3H8O10P2	C13-label-3	0	0	0	0	0	0	0	0	0
2,3-diphosphoglycerate	C3H8O10P2	C12 PARENT	0	0	0	0	0	0	0	0	0
2,3-diphosphoglycerate	C3H8O10P2	C13-label-1	0	0	0	0	0	0	0	0	0
2,3-diphosphoglycerate	C3H8O10P2	C13-label-2	0	0	0	0	0	0	0	0	0
2,3-diphosphoglycerate	C3H8O10P2	C13-label-3	0	0	0	0	0	0	0	0	0
2/3-phosphoglycerate	C3H7O7P	C12 PARENT	602941	500425	545874	0	0	0	0	0	0
2/3-phosphoglycerate	C3H7O7P	C13-label-1	0	0	0	0	0	0	0	0	0
2/3-phosphoglycerate	C3H7O7P	C13-label-2	0	0	0	0	0	0	0	0	0
2/3-phosphoglycerate	C3H7O7P	C13-label-3	0	0	0	0	0	0	1293507	1023600	1395500
2-HG	C5H8O5	C12 PARENT	64380152	76022095	132986871	28504055	196256640	266756915	24196625	23273254	22015759
2-HG	C5H8O5	C13-label-1	4747833	5882478	10061649	1445909	14192703	19137273	1717947	1374589	1093539
2-HG	C5H8O5	C13-label-2	18077572	22113802	38805729	8629206	70684915	91603148	7288597	7109728	6254601
2-HG	C5H8O5	C13-label-3	4248406	5767512	10046065	2215761	18532003	25222094	906761	1510392	1269693
2-HG	C5H8O5	C13-label-4	4755802	6322657	9320622	2690354	22487902	29361744	986116	1201062	1277319
2-HG	C5H8O5	C13-label-5	3278719	4385261	5125572	1490717	10876053	13598702	1108087	830803	462610
3-phospho-serine	C3H8NO6P	C12 PARENT	0	0	0	0	0	0	0	0	0
3-phospho-serine	C3H8NO6P	C13-label-1	0	0	0	0	0	0	0	0	0
3-phospho-serine	C3H8NO6P	C13-label-2	0	0	0	0	0	0	0	0	0
3-phospho-serine	C3H8NO6P	C13-label-3	0	0	0	0	0	0	0	0	0
6-phospho-D-gluconate	C6H13O10P	C12 PARENT	0	0	0	0	0	0	0	0	0
6-phospho-D-gluconate	C6H13O10P	C13-label-1	0	0	0	0	0	0	0	0	0
6-phospho-D-gluconate	C6H13O10P	C13-label-2	0	0	0	0	0	0	0	0	0
6-phospho-D-gluconate	C6H13O10P	C13-label-3	0	0	0	0	0	0	0	0	0
6-phospho-D-gluconate	C6H13O10P	C13-label-4	0	0	0	0	0	0	0	0	0
6-phospho-D-gluconate	C6H13O10P	C13-label-5	0	0	0	0	0	0	0	0	0
6-phospho-D-gluconate	C6H13O10P	C13-label-6	0	0	0	0	0	0	0	0	0
acetoacetic acid / succinic semialdehyde	C4H6O3	C12 PARENT	0	0	0	0	0	0	0	0	0
acetoacetic acid / succinic semialdehyde	C4H6O3	C13-label-1	0	0	0	0	0	0	0	0	0
acetoacetic acid / succinic semialdehyde	C4H6O3	C13-label-2	0	0	0	0	0	0	0	0	0
acetoacetic acid / succinic semialdehyde	C4H6O3	C13-label-3	0	0	0	0	0	0	0	0	0
acetoacetic acid / succinic semialdehyde	C4H6O3	C13-label-4	0	0	0	0	0	0	0	0	0
acetyl-CoA +	C23H38N7O17P3S	C12 PARENT	0	0	0	0	0	0	0	0	0
acetyl-CoA +	C23H38N7O17P3S	C13-label-1	0	0	0	0	0	0	0	0	121333
acetyl-CoA +	C23H38N7O17P3S	C13-label-2	0	0	0	0	0	101181	0	0	0
aconitic acid -	C6H6O6	C12 PARENT	7239880	7661368	15307372	0	0	17744527	0	0	0
aconitic acid -	C6H6O6	C13-label-1	889278	722770	1786143	0	0	2585401	0	0	0
aconitic acid -	C6H6O6	C13-label-2	6673998	6084493	13101926	0	0	34532128	0	0	0
adenosine	C10H13N5O4	C12 PARENT	0	0	0	0	0	0	2521209	2463551	1558775
adenosine	C10H13N5O4	C13-label-10	0	0	0	0	0	0	0	0	0
adenosine	C10H13N5O4	C13-label-5	143000	715263	1271226	1432768	1972471	888927	1600828	2076699	1006881
adenosine	C10H13N5O4	C13-label-6	0	19468	41451	131007	396664	258488	338539	411796	151669
adenosine	C10H13N5O4	C13-label-7	0	0	0	0	0	0	0	0	0
adenosine	C10H13N5O4	C13-label-8	0	0	0	0	0	0	0	0	0
adenosine	C10H13N5O4	C13-label-9	0	0	0	0	0	0	0	0	0
ADP / dGDP	C10H15N5O10P2	C12 PARENT	2316037	895583	1150274	4411562	1774885	6368693	2825737	2931741	2472187
ADP / dGDP	C10H15N5O10P2	C13-label-1	0	0	0	0	0	0	0	0	0
ADP / dGDP	C10H15N5O10P2	C13-label-10	33670	0	0	0	0	0	0	0	0
ADP / dGDP	C10H15N5O10P2	C13-label-2	0	0	0	0	0	0	0	0	0
ADP / dGDP	C10H15N5O10P2	C13-label-3	0	0	0	0	0	0	0	0	0
ADP / dGDP	C10H15N5O10P2	C13-label-4	65441	0	0	122957	83637	322268	0	0	0
ADP / dGDP	C10H15N5O10P2	C13-label-5	12792594	6970301	11197373	18877819	10926535	19446385	1042472	1365377	689682
ADP / dGDP	C10H15N5O10P2	C13-label-6	1350018	612209	1676555	5127199	4694467	4896324	3142180	3681229	1907314
ADP / dGDP	C10H15N5O10P2	C13-label-7	81483	0	0	282769	123578	427701	159380	150507	0
ADP / dGDP	C10H15N5O10P2	C13-label-8	0	0	38272	30038	0	105260	0	0	0
ADP / dGDP	C10H15N5O10P2	C13-label-9	0	0	0	0	0	0	109054	0	0
AICAR	C9H15N4O8P	C12 PARENT	34772	78459	130038	0	186718	0	0	0	0
AICAR	C9H15N4O8P	C13-label-5	0	0	0	85016	0	0	0	0	0
AICAR	C9H15N4O8P	C13-label-6	0	0	0	0	0	0	0	0	0
AICAR	C9H15N4O8P	C13-label-7	0	0	0	0	0	0	0	0	0
AICAR	C9H15N4O8P	C13-label-8	0	0	0	0	0	0	0	0	0
AICAR	C9H15N4O8P	C13-label-9	0	0	0	0	0	0	0	0	0
a-KG	C5H6O5	C12 PARENT	10331302	8832441	15607402	28974947	23532586	22341787	38215848	22383439	21855294
a-KG	C5H6O5	C13-label-1	703287	509482	1110829	2009973	1919400	1468448	3464534	2038119	1825542
a-KG	C5H6O5	C13-label-2	3202782	2587317	4305683	10654855	8306161	7616287	11943868	7295989	7260148
a-KG	C5H6O5	C13-label-3	717944	856507	1197882	2661360	2301255	2191408	3043253	1675012	1654974
a-KG	C5H6O5	C13-label-4	677413	585915	1260567	3072293	2878882	2433344	2813562	1622066	1569001
a-KG	C5H6O5	C13-label-5	527327	277124	481437	1532061	1559509	1112415	933497	722906	618509
alanine	C3H7NO2	C12 PARENT	54599952	39175327	75869990	98027183	89313243	117549970	103020022	119045229	111217388
alanine	C3H7NO2	C13-label-1	2950820	1771413	1921083	2059200	1888309	3329730	1373310	2302638	2242477
alanine	C3H7NO2	C13-label-2	533419	791739	1172492	3349921	3324091	4125997	836854	1031634	590543
alanine	C3H7NO2	C13-label-3	11908652	12642628	24838523	66430945	52044720	59592789	28707895	23951969	27890238
AMP / dGMP	C10H14N5O7P	C12 PARENT	939770	501321	300137	61973	0	1703610	341184	0	1109941
AMP / dGMP	C10H14N5O7P	C13-label-1	31763	0	0	0	0	0	0	0	0
AMP / dGMP	C10H14N5O7P	C13-label-10	0	0	0	0	0	0	0	0	0
AMP / dGMP	C10H14N5O7P	C13-label-2	4445	0	0	0	0	0	239499	483604	98398
AMP / dGMP	C10H14N5O7P	C13-label-5	3044385	1846002	2357809	1391973	1527083	5736852	258439	119517	141829
AMP / dGMP	C10H14N5O7P	C13-label-6	304447	73013	98744	110363	0	609220	0	0	3577
AMP / dGMP	C10H14N5O7P	C13-label-7	0	0	0	0	0	0	0	0	0
AMP / dGMP	C10H14N5O7P	C13-label-8	864786	38091	0	0	0	0	0	0	0
AMP / dGMP	C10H14N5O7P	C13-label-9	0	0	0	0	0	49867	0	0	0
aspartate	C4H7NO4	C12 PARENT	451322424	382355286	480648788	294162934	512050446	1859776780	92298005	72381224	67532166
aspartate	C4H7NO4	C13-label-1	42311090	36641410	44753105	24918900	43800440	169504006	8237447	7933869	6703558
aspartate	C4H7NO4	C13-label-2	120616872	103417100	125468771	86493900	157409805	593212824	18406381	15696951	14910643
aspartate	C4H7NO4	C13-label-3	42311090	36641410	44753105	24918900	43800440	169504006	8237447	7933869	6703558
aspartate	C4H7NO4	C13-label-4	16050490	13981460	16749866	13508592	25622946	98780429	2114918	1692620	1629668
ATP / dGTP	C10H16N5O13P3	C12 PARENT	4297515	3906302	2422245	1740255	2041668	8083108	1982445	1870152	1759828
ATP / dGTP	C10H16N5O13P3	C13-label-10	0	0	0	29893	0	0	0	0	0
ATP / dGTP	C10H16N5O13P3	C13-label-5	13213915	9730068	8329541	4473947	5542215	22695060	2066485	1559462	1047186
ATP / dGTP	C10H16N5O13P3	C13-label-6	2412543	1404685	1099219	677168	608488	4290747	22561	24507	0
ATP / dGTP	C10H16N5O13P3	C13-label-7	102547	46635	0	35517	26720	629416	0	0	0
ATP / dGTP	C10H16N5O13P3	C13-label-8	0	0	0	0	0	219683	0	0	0
ATP / dGTP	C10H16N5O13P3	C13-label-9	0	218091	0	0	0	0	0	284332	157883
choline+	C5H14NO	C12 PARENT	1311574271	2109566941	2671368568	6764735744	3259999397	6719695368	3390290610	2826387350	2902527506
choline+	C5H14NO	C13-label-1	74131782	118959257	148914893	383882956	183702354	379387518	191365561	158134583	161064714
choline+	C5H14NO	C13-label-2	1331683	2068274	2689303	7013734	3032681	6826326	3277239	2787678	2770375
choline+	C5H14NO	C13-label-3	0	0	0	0	0	0	0	0	0
choline+	C5H14NO	C13-label-4	0	20151	0	0	0	0	0	0	0
choline+	C5H14NO	C13-label-5	0	0	0	0	0	0	0	0	0
citrate(iso)/citrate	C6H8O7	C12 PARENT	13638115	8375247	14583925	22931242	15593835	23570657	21212067	20798993	19205538
citrate(iso)/citrate	C6H8O7	C13-label-1	182865	72594	156050	309654	135040	300979	276509	209372	0
citrate(iso)/citrate	C6H8O7	C13-label-2	1861346	1142209	1047509	7879583	4474267	7890367	1386198	1228476	1136619
citrate(iso)/citrate	C6H8O7	C13-label-3	41590	99515	23318	583952	27186	197038	0	33477	0
citrate(iso)/citrate	C6H8O7	C13-label-4	156843	73413	0	1477924	543850	1393434	0	0	28550
citrate(iso)/citrate	C6H8O7	C13-label-5	28548	23966	0	18280	0	27843	0	0	0
citrate(iso)/citrate	C6H8O7	C13-label-6	0	0	0	0	0	0	0	0	0
CMP	C9H14N3O8P	C12 PARENT	0	0	0	0	0	0	0	0	0
CMP	C9H14N3O8P	C13-label-5	0	0	0	0	0	0	0	0	0
CMP	C9H14N3O8P	C13-label-6	0	0	0	0	0	0	0	0	0
CMP	C9H14N3O8P	C13-label-7	0	0	0	0	0	0	0	0	232969
CMP	C9H14N3O8P	C13-label-8	0	0	0	0	0	0	0	0	0
CMP	C9H14N3O8P	C13-label-9	0	0	0	0	0	0	0	0	0
Crotonyl-CoA	C25H40N7O17P3S	C12 PARENT	0	0	0	0	0	0	0	0	0
CTP	C9H16N3O14P3	C12 PARENT	5572038	4224136	7239921	11590784	9739093	14987934	15306614	14722710	11578061
CTP	C9H16N3O14P3	C13-label-5	9059080	7268319	11171612	16807783	14229906	21579232	8402345	8337409	6182971
CTP	C9H16N3O14P3	C13-label-6	1719451	1282773	2149343	3660340	3292621	4752116	1642157	1558147	969614
CTP	C9H16N3O14P3	C13-label-7	1547375	1197373	2447035	4187433	3526831	5208329	1282874	1346737	1024842
CTP	C9H16N3O14P3	C13-label-8	354251	18928	414466	924499	986506	1533969	116656	155250	34523
CTP	C9H16N3O14P3	C13-label-9	6332	0	0	0	0	0	0	0	0
cystathionine	C7H14N2O4S	C12 PARENT	2667589	1944522	2337916	1216978	1513521	6056951	0	0	0
cystathionine	C7H14N2O4S	C13-label-1	0	0	0	0	0	0	0	0	0
cysteine	C3H7NO2S	C12 PARENT	0	30441	0	0	194415	216384	92261	77653	0
cysteine	C3H7NO2S	C13-label-1	0	0	0	0	0	0	0	0	0
cysteine	C3H7NO2S	C13-label-2	0	0	0	0	0	0	0	0	0
cysteine	C3H7NO2S	C13-label-3	0	0	0	0	0	0	0	0	0
dATP	C10H16N5O12P3	C12 PARENT	0	0	0	0	0	0	0	0	0
dATP	C10H16N5O12P3	C13-label-10	0	0	0	0	0	0	0	0	0
dATP	C10H16N5O12P3	C13-label-5	0	0	0	0	0	0	0	0	0
dATP	C10H16N5O12P3	C13-label-6	0	0	0	0	0	0	0	0	0
dATP	C10H16N5O12P3	C13-label-7	0	0	0	0	0	0	0	0	0
dATP	C10H16N5O12P3	C13-label-8	0	0	0	0	0	0	0	0	0
dATP	C10H16N5O12P3	C13-label-9	0	0	0	0	0	0	0	0	0
dCTP	C9H16N3O13P3	C12 PARENT	0	0	0	634281	245118	168539	626964	769557	409399
dCTP	C9H16N3O13P3	C13-label-5	32308	0	0	0	0	53829	0	0	0
dCTP	C9H16N3O13P3	C13-label-6	0	0	0	0	0	0	0	0	0
dCTP	C9H16N3O13P3	C13-label-7	22514	0	0	0	0	0	0	0	0
dCTP	C9H16N3O13P3	C13-label-8	0	0	0	68460	0	0	0	0	0
dCTP	C9H16N3O13P3	C13-label-9	0	0	0	0	0	0	0	0	0
deoxyguanosine	C10H13N5O4	C12 PARENT	10443598	5922540	8399104	10238820	8999490	3729395	11740263	10482251	7099545
deoxyguanosine	C10H13N5O4	C13-label-10	0	0	0	0	19864	0	0	0	36522
deoxyguanosine	C10H13N5O4	C13-label-5	0	0	0	0	0	0	0	0	0
deoxyguanosine	C10H13N5O4	C13-label-6	0	0	62237	0	0	1119794	0	0	0
deoxyguanosine	C10H13N5O4	C13-label-7	0	0	0	0	0	0	0	0	0
deoxyguanosine	C10H13N5O4	C13-label-8	0	0	0	0	0	0	0	0	0
deoxyguanosine	C10H13N5O4	C13-label-9	0	0	0	0	0	0	0	0	0
D-galactosamine/glucosamine-1/6-phosphate	C6H14NO8P	C12 PARENT	3357900	3527543	2832307	120762	0	5533518	0	0	0
D-galactosamine/glucosamine-1/6-phosphate	C6H14NO8P	C13-label-6	0	0	0	0	0	80940	0	0	0
D-ribose-1/5-phosphate	C5H11O8P	C12 PARENT	0	0	0	0	0	0	0	0	0
D-ribose-1/5-phosphate	C5H11O8P	C13-label-1	0	0	0	0	0	0	0	0	0
D-ribose-1/5-phosphate	C5H11O8P	C13-label-2	0	0	0	0	0	0	0	0	0
D-ribose-1/5-phosphate	C5H11O8P	C13-label-3	87517	157196	4925065	0	4367516	4862922	0	0	0
D-ribose-1/5-phosphate	C5H11O8P	C13-label-4	0	0	183783	0	217580	180704	0	0	0
D-ribose-1/5-phosphate	C5H11O8P	C13-label-5	50647	0	0	0	0	905767	2953805	2083211	1872709
D-sedoheptulose-7-phosphate	C7H15O10P	C12 PARENT	0	0	0	0	0	0	0	0	0
D-sedoheptulose-7-phosphate	C7H15O10P	C13-label-1	0	0	0	0	0	0	0	0	0
D-sedoheptulose-7-phosphate	C7H15O10P	C13-label-2	0	0	0	0	0	0	0	0	0
D-sedoheptulose-7-phosphate	C7H15O10P	C13-label-3	0	0	0	0	0	0	0	0	0
D-sedoheptulose-7-phosphate	C7H15O10P	C13-label-4	0	0	0	0	0	0	0	0	0
D-sedoheptulose-7-phosphate	C7H15O10P	C13-label-5	0	0	0	0	0	0	0	0	0
D-sedoheptulose-7-phosphate	C7H15O10P	C13-label-6	0	0	0	0	0	0	0	0	0
D-sedoheptulose-7-phosphate	C7H15O10P	C13-label-7	0	0	0	0	0	0	0	0	0
dTTP	C10H17N2O14P3	C12 PARENT	0	0	0	0	0	0	0	0	0
dTTP	C10H17N2O14P3	C13-label-10	0	0	0	0	0	0	0	0	0
dTTP	C10H17N2O14P3	C13-label-5	0	0	0	0	0	0	0	0	0
dTTP	C10H17N2O14P3	C13-label-6	0	0	0	0	0	0	0	0	0
dTTP	C10H17N2O14P3	C13-label-7	0	0	0	0	0	0	0	0	0
dTTP	C10H17N2O14P3	C13-label-8	0	0	0	0	0	0	0	0	0
dTTP	C10H17N2O14P3	C13-label-9	0	0	0	0	0	0	0	0	0
dUTP	C9H15N2O14P3	C12 PARENT	0	0	0	0	0	0	0	0	0
dUTP	C9H15N2O14P3	C13-label-5	0	0	0	0	194591	53529	0	118883	249432
dUTP	C9H15N2O14P3	C13-label-6	0	0	0	0	0	0	0	0	0
dUTP	C9H15N2O14P3	C13-label-7	0	0	0	0	0	0	0	0	0
dUTP	C9H15N2O14P3	C13-label-8	0	0	0	0	0	0	0	0	0
dUTP	C9H15N2O14P3	C13-label-9	0	0	0	0	0	0	0	0	32892
F-1,6/2,6-P	C6H14O12P2	C12 PARENT	758115	366475	749920	2596585	2673064	2597117	7850122	8369173	7626515
F-1,6/2,6-P	C6H14O12P2	C13-label-1	0	0	0	0	19716	24410	156029	147317	64365
F-1,6/2,6-P	C6H14O12P2	C13-label-2	0	22061	0	0	0	0	0	0	0
F-1,6/2,6-P	C6H14O12P2	C13-label-3	13841	0	0	134934	95835	107100	1874213	1957951	1280878
F-1,6/2,6-P	C6H14O12P2	C13-label-4	0	0	0	17095	0	0	106938	47915	43360
F-1,6/2,6-P	C6H14O12P2	C13-label-5	0	22841	92183	2402060	1579016	1977486	8070516	5577217	6382720
F-1,6/2,6-P	C6H14O12P2	C13-label-6	3201263	3004852	7741835	19290937	24028772	26545330	62164037	79170981	48661445
F6P/G1P/G6P	C6H13O9P	C12 PARENT	0	0	0	0	0	39628	0	0	0
F6P/G1P/G6P	C6H13O9P	C13-label-1	0	0	0	0	0	0	0	0	0
F6P/G1P/G6P	C6H13O9P	C13-label-2	0	0	0	0	0	0	0	0	0
F6P/G1P/G6P	C6H13O9P	C13-label-3	0	74894	0	0	0	0	0	0	0
F6P/G1P/G6P	C6H13O9P	C13-label-4	0	0	0	0	0	0	0	0	0
F6P/G1P/G6P	C6H13O9P	C13-label-5	0	96426	0	0	0	0	0	90841	125429
F6P/G1P/G6P	C6H13O9P	C13-label-6	1329027	306539	1328127	5528113	3246902	4693517	4349097	4522392	3431102
fructose / mannose	C6H12O6	C12 PARENT	0	0	0	0	0	0	0	0	0
fumarate	C4H4O4	C12 PARENT	95494991	87824024	132095030	80327103	90215890	328083013	13182309	13069417	12618505
fumarate	C4H4O4	C13-label-1	8544479	7309846	11053800	5204658	6219128	26111725	168941	173353	466070
fumarate	C4H4O4	C13-label-2	22582460	20938813	28633448	20758699	22604319	85043294	1183351	1062050	1219637
fumarate	C4H4O4	C13-label-3	8926713	8438603	12400520	7493378	7113981	37218816	208280	183158	354443
fumarate	C4H4O4	C13-label-4	4578525	3991726	3700321	15497580	7467532	12477622	10055561	12804802	13922712
galactose / glucose	C6H12O6	C12 PARENT	0	0	0	0	0	0	0	0	0
GAP / DHAP	C3H7O6P	C12 PARENT	0	0	0	603	0	0	116581	97069	130654
GAP / DHAP	C3H7O6P	C13-label-1	0	0	0	0	0	0	0	0	0
GAP / DHAP	C3H7O6P	C13-label-2	0	0	0	0	0	0	0	0	0
GAP / DHAP	C3H7O6P	C13-label-3	2193484	1334942	6095678	167574304	86386352	12250693	20688390	6359985	8730945
glucose	C6H12O6	C12 PARENT	20396707	12862328	31923324	39205210	22947807	78301461	76718501	130803283	76367106
glucose	C6H12O6	C13-label-6	0	0	0	0	0	0	0	0	0
glutamate	C5H9NO4	C12 PARENT	2655341573	2236816126	4638140935	4183563873	4529444975	8528884914	2008036721	1785707942	1682159244
glutamate	C5H9NO4	C13-label-1	261753649	224554330	469246113	377523809	425820259	798900170	198970583	175264439	165146702
glutamate	C5H9NO4	C13-label-2	1010960957	855054391	1783118180	1683154281	1903735885	3514688733	714038711	662471670	598206275
glutamate	C5H9NO4	C13-label-3	282890206	244610916	501533486	503871231	568447980	1046963508	189690010	177173063	159813464
glutamate	C5H9NO4	C13-label-4	301183647	257354658	537139139	615054840	695805999	1282116084	184861248	172063997	152654136
glutamate	C5H9NO4	C13-label-5	126660129	111796807	242972890	282609199	323520039	611357546	55540204	53328191	44222162
glutamine	C5H10N2O3	C12 PARENT	3889708273	3286749718	4610450621	1013860780	2074765695	10949834645	177429476	151736409	140138646
glutamine	C5H10N2O3	C13-label-1	220812353	183189863	216874691	53065297	115482135	615677052	8663960	7066290	7543958
glutamine	C5H10N2O3	C13-label-2	8519384	6248525	8480520	1344531	3646337	19702343	444559	212007	368411
glutamine	C5H10N2O3	C13-label-3	1233466	885810	789510	0	0	1897925	0	0	0
glutamine	C5H10N2O3	C13-label-4	1618797	1281936	2004148	223435	480036	4859135	0	0	0
glutamine	C5H10N2O3	C13-label-5	552861	473941	279195	0	248669	1205645	0	0	0
glutathione	C10H17N3O6S	C12 PARENT	684895533	558606732	853271246	204892122	346843755	1520586959	42078427	31517062	39858708
glutathione	C10H17N3O6S	C13-label-1	71504971	59077728	92707075	21306122	38482896	173363468	3563034	2034521	3620537
glutathione	C10H17N3O6S	C13-label-2	64522792	49550151	111236086	38690104	58346054	311593797	6151186	4970080	6645567
glutathione	C10H17N3O6S	C13-label-3	16177827	12883846	26816388	10665653	14921419	83373216	897156	306369	1071333
glutathione	C10H17N3O6S	C13-label-4	13805571	11111433	24259331	10555444	16088716	85202911	744231	530951	931131
glutathione	C10H17N3O6S	C13-label-5	4308055	3871672	8782660	4280821	6314457	33121299	68790	59887	85146
glutathione disulfide	C20H32N6O12S2	C12 PARENT	34557521	23519820	11598295	853539	2209512	18642137	532995	553548	309310
glutathione disulfide	C20H32N6O12S2	C13-label-1	8561783	6352814	3041146	0	64501	4872968	15462	36686	0
glutathione disulfide	C20H32N6O12S2	C13-label-2	12207024	9576801	3650818	54190	342258	8549587	18060	20027	57689
glutathione disulfide	C20H32N6O12S2	C13-label-3	4548431	3772413	968280	0	33890	3107094	21824	0	0
glutathione disulfide	C20H32N6O12S2	C13-label-4	3762575	3239474	562808	64986	0	3380847	24552	80893	0
glutathione disulfide	C20H32N6O12S2	C13-label-5	1535284	1329713	55353	0	0	1255059	0	0	0
glycerate	C3H6O4	C12 PARENT	37836614	43274674	61202489	142827259	101515534	116488735	138049081	133806217	120877303
glycerate	C3H6O4	C13-label-1	931986	866133	1583574	3265619	2079227	2983665	3392383	3525407	2840135
glycerate	C3H6O4	C13-label-2	166296	71304	0	0	88246	0	0	249179	0
glycerate	C3H6O4	C13-label-3	2321052	2601173	3347992	9151904	6454077	7194274	12455329	13183011	11322249
glycerol-2/3-phosphate	C3H9O6P	C12 PARENT	47743376	28141047	35220953	47298615	34583359	78025441	26340555	18798226	18875306
glycerol-2/3-phosphate	C3H9O6P	C13-label-2	3957907	2044085	2543697	2050527	827550	4141545	748162	1522789	1937181
glycerol-2/3-phosphate	C3H9O6P	C13-label-3	135525530	77533298	98765664	106165731	74820433	164290601	108959759	99657120	96498408
glycine	C2H5NO2	C12 PARENT	115845736	108458222	196218663	357632839	312253344	348307245	168574691	124101037	113566848
glycine	C2H5NO2	C13-label-1	2547570	2076140	3242419	6358755	6084641	6959273	2032137	1452110	1841763
glycine	C2H5NO2	C13-label-2	3057037	2606006	4905485	11668583	9154751	13070894	4094430	3169359	2751908
GMP	C10H14N5O8P	C12 PARENT	0	0	0	0	0	0	0	0	0
GMP	C10H14N5O8P	C13-label-10	0	0	0	0	0	0	0	0	0
GMP	C10H14N5O8P	C13-label-5	0	0	0	0	0	0	0	0	0
GMP	C10H14N5O8P	C13-label-6	0	0	0	0	0	0	0	0	0
GMP	C10H14N5O8P	C13-label-7	0	0	0	0	0	0	0	0	0
GMP	C10H14N5O8P	C13-label-8	0	0	0	0	0	0	0	0	0
GMP	C10H14N5O8P	C13-label-9	0	0	0	0	0	0	0	0	0
GTP	C10H16N5O14P3	C12 PARENT	2277513	1803188	3429729	5232360	4586280	5934748	6137979	6046083	4191033
GTP	C10H16N5O14P3	C13-label-10	16908	19816	0	0	0	0	0	0	0
GTP	C10H16N5O14P3	C13-label-5	15993269	12242838	22129916	27141689	22156639	28605831	12139477	12236275	8768918
GTP	C10H16N5O14P3	C13-label-6	1869043	1406200	2871854	3800465	3425012	4511607	786658	1018455	512748
GTP	C10H16N5O14P3	C13-label-7	422302	171416	921407	1205667	1057657	1342145	217637	191263	188682
GTP	C10H16N5O14P3	C13-label-8	0	20339	19119	25036	28615	21168	0	0	0
GTP	C10H16N5O14P3	C13-label-9	0	0	0	0	0	0	0	0	0
guanosine	C10H13N5O5	C12 PARENT	0	0	0	0	0	0	0	0	0
guanosine	C10H13N5O5	C13-label-10	0	0	0	0	0	0	0	0	0
guanosine	C10H13N5O5	C13-label-5	0	0	0	14667	0	0	26818	0	0
guanosine	C10H13N5O5	C13-label-6	0	0	0	0	0	0	0	0	0
guanosine	C10H13N5O5	C13-label-7	0	0	0	0	0	0	0	0	0
guanosine	C10H13N5O5	C13-label-8	0	0	0	0	0	0	0	0	0
guanosine	C10H13N5O5	C13-label-9	0	0	0	0	21744	0	0	19155	0
IDP	C10H14N4O11P2	C12 PARENT	0	0	0	0	0	0	0	0	0
IDP	C10H14N4O11P2	C13-label-10	0	0	0	0	0	0	0	0	0
IDP	C10H14N4O11P2	C13-label-5	0	0	0	0	0	0	0	0	0
IDP	C10H14N4O11P2	C13-label-6	0	0	0	0	0	0	0	0	0
IDP	C10H14N4O11P2	C13-label-7	0	0	0	0	0	0	0	0	0
IDP	C10H14N4O11P2	C13-label-8	0	0	0	0	0	0	0	0	0
IDP	C10H14N4O11P2	C13-label-9	0	0	0	0	0	0	0	0	0
IMP	C10H13N4O8P	C12 PARENT	0	0	0	0	0	0	0	0	0
IMP	C10H13N4O8P	C13-label-10	0	0	0	0	0	0	0	0	0
IMP	C10H13N4O8P	C13-label-5	0	0	0	0	0	0	0	0	0
IMP	C10H13N4O8P	C13-label-6	0	0	0	0	0	0	0	0	0
IMP	C10H13N4O8P	C13-label-7	0	0	0	0	0	0	0	0	0
IMP	C10H13N4O8P	C13-label-8	0	0	0	0	0	0	0	0	0
IMP	C10H13N4O8P	C13-label-9	0	0	0	0	0	0	0	0	0
itaconic acid	C5H6O4	C12 PARENT	9149892	9281362	19628958	21925108	22367526	37422581	24885472	25314398	22549514
itaconic acid	C5H6O4	C13-label-1	2251222	2161154	4875829	291981	1000872	12721706	873915	654472	310983
itaconic acid	C5H6O4	C13-label-2	2044356	2493044	4205488	440468	4937192	9925403	438882	172799	223550
lactate	C3H6O3	C12 PARENT	6925305177	8261129980	21696027510	24462183236	27777865403	11352429606	36114092204	30102216713	35215303920
lactate	C3H6O3	C13-label-1	243962691	305532143	747847511	870834604	950167752	425693272	819598481	1013838233	1425637638
lactate	C3H6O3	C13-label-2	15007212	15967241	24208978	40275177	43891930	40257499	50245884	60152759	58540657
lactate	C3H6O3	C13-label-3	331727956	321138004	598416424	1138104074	1073325609	929603191	1618921738	1775163214	1676428941
leucine / leucine(iso)	C6H13NO2	C12 PARENT	1194463257	1023741478	1981128408	5280518941	3833979905	5242334999	2405921131	2121509673	1903446304
leucine / leucine(iso)	C6H13NO2	C13-label-1	86297476	74069083	136494965	353949790	256833667	365007660	163657418	125658885	125714455
leucine / leucine(iso)	C6H13NO2	C13-label-2	1675148	1322157	2929060	7291398	4899191	7433896	2882265	3263901	2708752
leucine / leucine(iso)	C6H13NO2	C13-label-3	0	0	0	14738	0	0	0	0	0
leucine / leucine(iso)	C6H13NO2	C13-label-6	0	0	0	0	0	0	0	0	0
malate	C4H6O5	C12 PARENT	1810134673	1659162562	2462977673	551436226	663185937	5539341191	57684836	44732775	45051403
malate	C4H6O5	C13-label-1	170094979	161409317	238573665	45795027	54462738	509472877	4483694	3792121	3712077
malate	C4H6O5	C13-label-2	477118227	451894643	653683388	165279948	204427897	1737928637	13531818	10525468	10589789
malate	C4H6O5	C13-label-3	210937115	202472288	289686367	75483126	89317813	834629085	5285105	4423714	4835461
malate	C4H6O5	C13-label-4	67099500	67956699	94083265	25683943	29586806	293286383	731632	439686	462141
mevalonate	C6H12O4	C12 PARENT	0	0	0	0	0	0	0	0	0
mevalonate	C6H12O4	C13-label-1	0	0	0	0	0	0	0	0	0
mevalonate	C6H12O4	C13-label-2	0	0	0	0	0	0	0	0	0
mevalonate	C6H12O4	C13-label-3	0	0	0	0	0	0	0	0	0
mevalonate	C6H12O4	C13-label-4	0	0	0	0	0	0	0	0	0
mevalonate	C6H12O4	C13-label-5	0	0	0	0	0	0	0	0	0
mevalonate	C6H12O4	C13-label-6	0	0	0	0	0	0	0	0	0
N-acetyl-glucosamine-1/6-phosphate	C8H16NO9P	C12 PARENT	35654	0	0	0	0	0	0	0	0
N-acetyl-glucosamine-1/6-phosphate	C8H16NO9P	C13-label-6	0	0	0	0	0	0	0	0	0
N-acetyl-glucosamine-1/6-phosphate	C8H16NO9P	C13-label-8	0	0	0	0	0	0	0	0	0
NAD+	C21H27N7O14P2	C12 PARENT	695478	600046	0	0	0	202372	0	0	0
NADH	C21H29N7O14P2	C12 PARENT	84906	75647	113361	0	0	0	0	0	0
NADP+	C21H28N7O17P3	C12 PARENT	0	0	0	0	0	0	0	0	0
NADPH	C21H30N7O17P3	C12 PARENT	0	0	0	0	0	0	0	0	0
N-carbamoyl-L-aspartate	C5H8N2O5	C12 PARENT	1406033	951988	888435	0	0	1963106	0	0	0
N-carbamoyl-L-aspartate	C5H8N2O5	C13-label-1	36833	35406	0	0	0	0	0	0	0
N-carbamoyl-L-aspartate	C5H8N2O5	C13-label-2	0	0	0	0	0	0	0	0	0
N-carbamoyl-L-aspartate	C5H8N2O5	C13-label-3	0	0	0	0	0	0	0	0	0
N-carbamoyl-L-aspartate	C5H8N2O5	C13-label-4	0	0	0	0	0	0	0	0	0
N-carbamoyl-L-aspartate	C5H8N2O5	C13-label-5	0	0	0	0	0	0	0	0	0
oxaloacetate	C4H4O5	C12 PARENT	261458	160497	795172	0	0	1309742	0	0	0
oxaloacetate	C4H4O5	C13-label-1	0	0	0	0	0	0	0	0	0
oxaloacetate	C4H4O5	C13-label-2	0	0	0	0	0	0	0	0	0
oxaloacetate	C4H4O5	C13-label-3	0	0	0	0	0	0	0	0	0
oxaloacetate	C4H4O5	C13-label-4	0	0	0	78108	0	0	75587	0	0
phosphoenolpyruvate	C3H5O6P	C12 PARENT	0	0	0	0	0	0	0	0	0
phosphoenolpyruvate	C3H5O6P	C13-label-1	0	0	0	0	0	0	0	0	0
phosphoenolpyruvate	C3H5O6P	C13-label-2	0	0	0	0	0	0	0	0	0
phosphoenolpyruvate	C3H5O6P	C13-label-3	0	0	0	0	0	0	0	0	0
PRPP	C5H13O14P3	C12 PARENT	0	0	0	0	0	0	0	0	0
PRPP	C5H13O14P3	C13-label-1	0	0	0	0	0	0	0	0	0
PRPP	C5H13O14P3	C13-label-2	0	0	0	0	0	0	0	0	0
PRPP	C5H13O14P3	C13-label-3	0	0	0	0	0	0	0	0	22199
PRPP	C5H13O14P3	C13-label-4	0	0	0	0	0	0	58854	98423	0
PRPP	C5H13O14P3	C13-label-5	0	18665	18807	308963	371016	485315	7047381	6668723	3239722
pyruvate	C3H4O3	C12 PARENT	15855061	14696036	24372131	51511479	33743089	60860884	47739817	41288956	33685608
pyruvate	C3H4O3	C13-label-1	1090601	640918	1311480	2295673	1314222	1477660	1536805	1778660	1605102
pyruvate	C3H4O3	C13-label-2	0	0	0	0	0	0	0	0	0
pyruvate	C3H4O3	C13-label-3	1433875	680075	1232838	2471615	3713147	5467889	14719819	22836078	7021967
S-adenosyl-L-homoCysteine	C14H20N6O5S	C12 PARENT	465580	532014	101860	0	61627	2139648	0	0	0
S-adenosyl-L-homoCysteine	C14H20N6O5S	C13-label-1	0	0	0	0	0	0	0	0	0
S-adenosyl-L-methionine	C15H23N6O5S	C12 PARENT	2825971	2049640	3856667	11036575	6676870	8910036	13406852	13367513	12177326
S-adenosyl-L-methionine	C15H23N6O5S	C13-label-1	53536	29336	221257	1172751	1038919	1229089	2340568	2806498	1802555
S-adenosyl-L-methionine	C15H23N6O5S	C13-label-2	22767	0	24477	0	54779	52272	66774	141960	20550
S-adenosyl-L-methionine	C15H23N6O5S	C13-label-3	0	0	0	0	0	60257	35900	24498	35690
S-adenosyl-L-methionine	C15H23N6O5S	C13-label-4	364816	270172	596370	1728005	1280269	1654495	628574	682154	319266
S-adenosyl-L-methionine	C15H23N6O5S	C13-label-5	9811305	7072841	11529472	30760809	21041153	24407158	16199047	12007860	8286322
S-adenosyl-L-methionine	C15H23N6O5S	C13-label-6	2224358	823000	3001997	8112503	4269986	6218169	2242735	2022566	1256705
S-adenosyl-L-methionine	C15H23N6O5S	C13-label-7	68012	63042	143525	1161888	546853	828100	70499	41679	58978
S-adenosyl-L-methionine	C15H23N6O5S	C13-label-8	0	0	5171	0	0	63578	0	0	0
S-adenosyl-L-methionine	C15H23N6O5S	C13-label-9	0	0	0	0	0	29364	0	0	0
serine	C3H7NO3	C12 PARENT	90124418	99063954	194338215	149429918	192536763	371871081	63524645	53880159	50208634
serine	C3H7NO3	C13-label-1	3707363	4338496	8609503	7055598	8503448	18596330	900673	644821	737696
serine	C3H7NO3	C13-label-2	245882	407915	1026383	1274820	2592089	6320062	0	0	0
serine	C3H7NO3	C13-label-3	2422095	2885583	6460512	4908886	6730217	15062420	5860182	4065999	3784239
sorbitol / galactitol / L-iditol / manitol	C6H14O6	C12 PARENT	9310194	5502203	11844847	43201436	8997784	13563615	7814579	17330764	23059946
sorbitol / galactitol / L-iditol / manitol	C6H14O6	C13-label-6	799154	716208	1052435	3695852	2850107	3573334	11987243	13553664	10284264
succinate	C4H6O4	C12 PARENT	119288284	96066589	188852314	260224764	788706596	967397427	16153038	13325967	14998021
succinate	C4H6O4	C13-label-1	8153207	6057993	12424559	19780427	66295992	82117381	1121062	1884467	1647772
succinate	C4H6O4	C13-label-2	14872919	10929876	21118759	74690853	232479700	283250957	1751442	1745857	1596174
succinate	C4H6O4	C13-label-3	6913446	5208488	9427259	42658648	128813170	160025275	729525	585933	729672
succinate	C4H6O4	C13-label-4	2718954	2144318	3737567	18127964	56958969	69136931	129336	0	126409
thiamine diphosphate+	C12H19N4O7P2S	C12 PARENT	2431516	1497398	4364649	11560452	6581324	7905865	8914065	9056309	6606512
thiamine phosphate+	C12H18N4O4PS	C12 PARENT	0	0	0	0	0	0	0	0	0
thiamine+	C12H17N4OS	C12 PARENT	54258180	53994933	70276125	121678196	112901957	101468183	86802836	112158578	95166861
UDP-N-acetyl-galactosamine/glucosamine	C17H27N3O17P2	C12 PARENT	486481	575148	311080	0	0	1501665	0	0	0
UDP-N-acetyl-galactosamine/glucosamine	C17H27N3O17P2	C13-label-13	9288391	8280827	6725956	1177822	1890258	22713533	0	0	0
UDP-N-acetyl-galactosamine/glucosamine	C17H27N3O17P2	C13-label-6	1362251	1275408	880447	0	0	2771894	0	124867	165786
UDP-N-acetyl-galactosamine/glucosamine	C17H27N3O17P2	C13-label-8	1683055	1746489	895155	0	187157	5386059	0	0	0
UMP	C9H13N2O9P	C12 PARENT	0	0	0	0	0	0	0	0	0
UMP	C9H13N2O9P	C13-label-5	329501	81853	0	0	0	578949	0	124483	0
UMP	C9H13N2O9P	C13-label-6	0	0	0	0	0	0	0	0	0
UMP	C9H13N2O9P	C13-label-7	0	0	0	0	0	0	0	0	0
UMP	C9H13N2O9P	C13-label-8	0	0	0	0	0	0	0	0	0
UMP	C9H13N2O9P	C13-label-9	0	0	0	0	0	0	0	0	0
UTP	C9H15N2O15P3	C12 PARENT	925111	739695	232036	223939	1073173	5196883	2411180	2126289	2120497
UTP	C9H15N2O15P3	C13-label-5	7180703	5643910	4661309	3012714	7282927	23406227	5328254	5531684	5328121
UTP	C9H15N2O15P3	C13-label-6	1192205	534769	345225	351989	1390329	5655494	661732	838549	683979
UTP	C9H15N2O15P3	C13-label-7	1461875	643478	626594	451458	1586343	6588227	897103	715478	822518
UTP	C9H15N2O15P3	C13-label-8	246431	52723	61072	38067	0	1536948	74902	36765	38412
UTP	C9H15N2O15P3	C13-label-9	0	0	0	0	0	0	0	0	0
xylitol / arabitol / ribito	C5H12O5	C12 PARENT	0	0	0	0	0	0	0	0	0
xylitol / arabitol / ribito	C5H12O5	C13-label-5	2163718	1609090	2786210	5751663	4128329	7788171	3693299	2513820	2415432
ctrl	ctrl	ttfa	ttfa	ttfa
1.12179e+07	2.1672e+07	7.68975e+07	2.39287e+08	2.91405e+08
2.16116e+07	2.94968e+07	2.15283e+07	2.34518e+07	8.77858e+07
0.519069	0.734721	3.57193	10.2034	3.3195
2.62513e+06	4.35921e+06	1.09256e+07	8.48404e+06	7.78351e+06
0.121469	0.147786	0.507499	0.361765	0.0886648

## Sheet: Fig4_data2
15N-glutamine metabolic tracing data
Compound	N_Label	MOLM13_DMSO_A	MOLM13_DMSO_B	MOLM13_DMSO_C	MOLM13_TTFA_A	MOLM13_TTFA_B	MOLM13_TTFA_C	MOLM13_LTX_A	MOLM13_LTX_B	MOLM13_LTX_C
adenylosuccinate	0	4896.41	9632.56	8573.24	5291.11	3038.04	2659.86	6692.22	5483.62	5880.41
adenylosuccinate	1	2662.53	0	0	0	0	0	1505.44	0	778.456
adenylosuccinate	2	3079.22	3506.52	3510.62	3498.2	880.357	1585.43	2064.59	2128.84	1802.87
adenylosuccinate	3	0	0	0	0	0	0	0	0	0
adenylosuccinate	4	0	0	0	0	0	0	0	0	0
adenylosuccinate	5	0	0	0	0	0	0	0	0	0
adenylosuccinate	total	10638.2	13139.1	12083.9	8789.31	3918.39	4245.29	10262.3	7612.46	8461.74
AICAR	0	9564.67	6447.26	5483.97	5141.54	10078.5	7227.44	4384.79	5178.89	2615.77
AICAR	1	17447.5	1830.54	2762.41	2591.65	5805.47	4260.63	2471.3	3331.38	4223.71
AICAR	2	0	0	0	0	0	0	0	0	0
AICAR	3	0	0	0	0	0	0	0	0	0
AICAR	4	0	0	0	0	0	0	0	0	0
AICAR	total	27012.2	8277.79	8246.38	7733.19	15884	11488.1	6856.09	8510.27	6839.48
AMP	0	1.14818e+07	8.61283e+06	8.35061e+06	1.56425e+06	6.24856e+06	6.83324e+06	6.11568e+06	9.31242e+06	4.42717e+06
AMP	1	0	0	0	0	0	0	0	0	0
AMP	2	2.79073e+07	2.26441e+07	2.15423e+07	3.51815e+06	1.4198e+07	1.37982e+07	1.67229e+06	2.54528e+06	1.14301e+06
AMP	3	0	0	0	0	0	0	0	0	0
AMP	4	0	0	0	0	0	0	0	0	0
AMP	5	0	0	0	0	0	0	0	0	0
AMP	total	3.93891e+07	3.12569e+07	2.98929e+07	5.0824e+06	2.04465e+07	2.06314e+07	7.78797e+06	1.18577e+07	5.57018e+06
carbamoyl phosphate	0	3.14071e+06	2.97171e+06	2.96381e+06	2.55673e+06	3.60475e+06	3.34498e+06	4.06327e+06	4.37165e+06	3.41507e+06
carbamoyl phosphate	1	110550	91086.2	100526	67778.5	105968	110107	121507	133096	96692.4
carbamoyl phosphate	total	3.25126e+06	3.0628e+06	3.06433e+06	2.62451e+06	3.71072e+06	3.45508e+06	4.18478e+06	4.50474e+06	3.51177e+06
CMP	0	4.13275e+06	1.72825e+06	1.43655e+06	142896	718437	1.11984e+06	675063	1.33223e+06	454525
CMP	1	1.30841e+06	603648	538617	104192	298146	422968	193823	407057	152192
CMP	2	0	0	0	0	0	0	0	0	0
CMP	3	0	0	0	0	0	0	0	0	0
CMP	total	5.44116e+06	2.3319e+06	1.97517e+06	247088	1.01658e+06	1.54281e+06	868886	1.73928e+06	606716
CTP	0	45950.1	57114.5	58973.1	28751.2	54518.7	48208.5	59505.7	62823.8	23152.5
CTP	1	27843.7	18939.3	25219.4	13970.6	41564.6	26671.5	11533.1	27540.6	8776.42
CTP	2	0	0	0	0	0	0	0	0	0
CTP	3	0	0	0	0	0	0	0	0	0
CTP	total	73793.8	76053.8	84192.4	42721.8	96083.3	74880.1	71038.8	90364.3	31929
dAMP	0	174854	175120	188075	187013	228663	183050	183021	182473	165164
dAMP	1	0	0	0	0	0	0	0	0	0
dAMP	2	1538.02	20.1769	0	153.849	0	90.8642	57.5876	0	0
dAMP	3	0	20.5971	3.64162	5.07937	0	13.7737	18.2476	15.2722	0
dAMP	4	0	0	0	0	0.10907	0	0	0	0.0527975
dAMP	5	0	0	0	0	0	0	0	0	0
dCMP	0	392835	415904	440979	108027	348908	459863	226689	364899	168803
dCMP	1	57355	56218.7	47144.5	106113	0	57069.3	0	0	0
dCMP	2	0	0	0	0	0	0	0	0	0
dCMP	3	0	0	0	0	0	0	0	0	0
dCTP	0	3145.54	3067.47	1722.19	4100.45	1134.46	164.061	1285.47	486.059	744.772
dCTP	1	6853.86	8506.76	5019.92	15231.5	4326.8	4230.14	3121.66	1905.07	4305.15
dCTP	2	0	0	0	0	0	0	0	0	0
dCTP	3	0	0	0	0	0	0	0	0	0
dGDP	0	2253.43	12726.6	15220.3	17719.6	22021	6806.48	45689.9	41806.5	56488.5
dGDP	1	3051.32	0	0	0	0	0	0	0	0
dGDP	2	153.671	1413.49	1431.9	774.6	2274.67	1153.58	4368.95	7743.35	6852.48
dGDP	3	0	0	0	0	0	0	0	0	0
dGDP	4	0	0	0	0	0	0	0	0	0
dGDP	5	0	0	0	0	0	0	0	0	0
dGMP	0	16427.8	16337.9	13403.5	14039	14180.9	13845.7	13250.3	15320.8	10909.7
dGMP	1	4096.23	786.13	1985.26	1118.4	4774.33	2350.86	9889.86	168.199	2875.88
dGMP	2	0	0	0	0	0	0	0	0	0
dGMP	3	0	0	0	0	0	0	0	0	0
dGMP	4	0	0	0	0	0	0	0	0	0
dGMP	5	0	0	0	0	0	0	0	0	0
dGTP	0	3087.92	8631.28	12493.1	34208.4	11308.9	5587.82	29378.5	11614.6	28399.5
dGTP	1	0	335.299	0	0	0	530.275	0	0	0
dGTP	2	196.221	248.006	833.517	4018.11	1076.95	384.288	1184.12	122.112	4107.54
dGTP	3	0	0	0	0	0	0	0	0	0
dGTP	4	0	0	0	0	0	0	0	0	0
dGTP	5	0	0	0	0	0	0	0	0	0
dihydroorotic acid	0	3.01401e+06	3.26221e+06	4.14103e+06	2.3955e+06	4.20784e+06	3.93044e+06	3.6367e+06	4.59907e+06	3.48419e+06
dihydroorotic acid	1	562422	560221	503462	602658	404564	397988	485193	362701	460571
dihydroorotic acid	2	0	0	0	0	0	0	0	0	0
dihydroorotic acid	total	3.57644e+06	3.82243e+06	4.64449e+06	2.99816e+06	4.6124e+06	4.32843e+06	4.12189e+06	4.96177e+06	3.94476e+06
dTMP	0	12561.1	17825.7	15689.8	13380.6	17998.8	21308.7	20324.7	13693.7	11607.1
dTMP	1	20752.3	19894.8	27961.9	12933.2	22493.7	13456.3	5265.09	8512.44	7220.52
dTMP	2	0	0	0	0	0	0	0	0	0
dTTP	0	535232	7873.92	1397.17	1167.74	1996.84	63.8308	0	918.076	507
dTTP	1	1.58619e+06	27656.8	5720.19	7708.61	5871.94	2279.08	17849.7	6460.1	17619.2
dTTP	2	0	0	0	0	0	0	0	0	0
glutamine	0	1.21836e+07	7.99641e+06	7.11792e+06	550124	2.99336e+06	4.99693e+06	2.02084e+06	3.13643e+06	1.54422e+06
glutamine	1	7.11148e+07	5.86611e+07	5.93455e+07	1.41721e+07	3.87495e+07	4.39478e+07	3.21597e+07	3.96188e+07	2.64255e+07
glutamine	2	0	0	0	0	0	0	0	0	0
GMP	0	1.44257e+06	535452	456815	63688.2	221840	386367	103131	162418	89329.7
GMP	1	0	0	0	0	0	0	0	987.058	1542.48
GMP	2	32105.4	41183.2	39214	14381.1	29403.7	33497.9	36842.4	38316.8	25840.6
GMP	3	0	0	0	0	0	0	0	0	0
GMP	4	0	0	0	0	0	0	0	0	0
GMP	5	0	0	0	0	0	0	0	0	0
GMP	total	1.47468e+06	576635	496029	78069.3	251243	419865	139973	201722	116713
IMP	0	643971	407801	519808	97163.3	420048	498625	375248	586041	263411
IMP	1	1.34367e+07	1.12485e+07	1.10739e+07	1.77544e+06	7.25659e+06	7.07682e+06	882077	1.36659e+06	607460
IMP	2	355757	344899	351448	4763.87	164725	248390	17998.5	4190.87	6264.71
IMP	3	0	0	0	0	0	0	0	0	0
IMP	4	0	0	0	0	0	0	0	0	0
IMP	total	1.44364e+07	1.20012e+07	1.19452e+07	1.87737e+06	7.84137e+06	7.82383e+06	1.27532e+06	1.95682e+06	877135
N-carbamoyl-L-aspartic acid	0	30410.1	33135.2	35946.9	30307.2	31575.9	28825.4	27490	32347	30958.4
N-carbamoyl-L-aspartic acid	1	8763.43	6969.64	6389.32	8144.55	8733.97	6681.97	8027.53	10621.1	9670.23
N-carbamoyl-L-aspartic acid	2	0	0	0	0	0	0	0	0	0
N-carbamoyl-L-aspartic acid	total	39173.5	40104.8	42336.3	38451.7	40309.9	35507.4	35517.5	42968.2	40628.6
OMP	0	0	0	0	0	0	0	0	0	0
OMP	1	0	0	0	0	0	0	0	0	0
OMP	2	0	0	0	0	0	0	0	0	0
orotic acid	0	2711.39	994.355	2234.82	2342	2108.5	2723.2	3097.96	4400.54	2968.03
orotic acid	1	0	0	478.999	0	190.656	0	0	0	0
orotic acid	2	0	0	0	0	0	0	0	0	0
orotic acid	total	2711.39	994.355	2713.82	2342	2299.16	2723.2	3097.96	4400.54	2968.03
UMP	0	0	0	0	0	0	0	0	0	0
UMP	1	0	0	0	0	0	0	0	0	0
UMP	2	0	0	0	0	0	0	0	0	0
UTP	0	29924.8	33087	21407	22286.2	28727.7	20864	29500.5	27606.8	15848.7
UTP	1	368705	207335	155370	120293	196238	125421	77593.1	76568.6	38259.6
UTP	2	0	0	0	0	0	0	0	0	0
UTP	total	398630	240422	176777	142579	224966	146285	107094	104175	54108.2

## Sheet: Fig4_data3
13C-glutamine metabolic tracing data
Compound	C_Label	MOLM13_DMSO_A	MOLM13_DMSO_B	MOLM13_DMSO_C	MOLM13_TTFA_A	MOLM13_TTFA_B	MOLM13_TTFA_C
2-HG	0	1.13339e+07	2.23153e+07	2.11358e+07	1.25572e+07	2.70742e+07	1.63995e+07
2-HG	1	3.65286e+06	8.77534e+06	6.87917e+06	1.7835e+06	5.3148e+06	2.47886e+06
2-HG	2	3.22e+06	6.93727e+06	6.01938e+06	1.60592e+06	4.78138e+06	2.3178e+06
2-HG	3	1.12667e+07	2.40566e+07	2.1639e+07	7.24195e+06	2.23022e+07	1.06261e+07
2-HG	4	0	0	139005	0	0	0
2-HG	5	3.59138e+07	7.15361e+07	6.66516e+07	3.09415e+07	8.9675e+07	4.66307e+07
acetoacetic acid / succinic semialdehyde	0	1.06926e+07	1.34799e+07	1.34698e+07	1.75416e+07	1.56953e+07	2.08771e+07
acetoacetic acid / succinic semialdehyde	1	348369	811603	540365	673024	965938	704187
acetoacetic acid / succinic semialdehyde	2	461179	971004	954108	1.56804e+06	1.25463e+06	1.10476e+06
acetoacetic acid / succinic semialdehyde	3	58162	175557	208438	0	0	198297
acetoacetic acid / succinic semialdehyde	4	4.43837e+06	5.11649e+06	2.83286e+06	4.54687e+06	5.73909e+06	3.01388e+06
aconitic acid -	0	4.13155e+06	7.60627e+06	8.05961e+06	3.29268e+06	2.58169e+06	3.98741e+06
aconitic acid -	1	1.94545e+06	3.86064e+06	3.85922e+06	1.57965e+06	1.56474e+06	1.87748e+06
aconitic acid -	2	2.87503e+06	4.88961e+06	5.51912e+06	2.80007e+06	2.45984e+06	3.34844e+06
aconitic acid -	3	2.63816e+06	4.29805e+06	4.88381e+06	2.29708e+06	1.79821e+06	2.35811e+06
aconitic acid -	4	5.24604e+06	9.65061e+06	1.08655e+07	7.23215e+06	6.02921e+06	9.49986e+06
aconitic acid -	5	3.03645e+06	5.00068e+06	5.73549e+06	1.83241e+06	1.5629e+06	2.07614e+06
aconitic acid -	6	142412	294479	431272	260207	368704	305066
a-KG	0	3.07769e+06	3.87389e+06	4.09314e+06	1.11834e+06	3.20618e+06	2.21815e+06
a-KG	1	1.25239e+06	1.74447e+06	1.60703e+06	249204	1.12961e+06	559786
a-KG	2	1.26787e+06	1.6824e+06	1.6398e+06	295985	1.18446e+06	677540
a-KG	3	4.4687e+06	5.58896e+06	5.72354e+06	1.41397e+06	4.94254e+06	2.52296e+06
a-KG	4	0	0	0	0	0	0
a-KG	5	1.54578e+07	1.9774e+07	1.90545e+07	5.30762e+06	2.031e+07	1.05881e+07
aspartate	0	5.15931e+07	8.13753e+07	7.97638e+07	4.94783e+07	4.52948e+07	7.66361e+07
aspartate	1	2.27245e+07	3.64965e+07	3.66292e+07	2.51534e+07	2.37126e+07	3.90754e+07
aspartate	2	4.61813e+07	6.87999e+07	7.10523e+07	5.78005e+07	5.77184e+07	9.14028e+07
aspartate	3	1.90878e+07	2.64957e+07	2.90744e+07	2.65535e+07	2.41982e+07	4.14101e+07
aspartate	4	1.20215e+08	1.77221e+08	1.85111e+08	1.94956e+08	1.83987e+08	3.08853e+08
citrate(iso)/citrate	0	1.78092e+07	2.3819e+07	2.34318e+07	1.40947e+07	2.52359e+07	2.69515e+07
citrate(iso)/citrate	1	650436	1.75374e+06	1.16455e+06	0	0	0
citrate(iso)/citrate	2	1.43285e+06	3.057e+06	1.91807e+06	0	400307	471981
citrate(iso)/citrate	3	1.27886e+06	2.78958e+06	1.99201e+06	0	303274	318101
citrate(iso)/citrate	4	4.04558e+06	7.13574e+06	5.52579e+06	798054	3.5664e+06	3.57589e+06
citrate(iso)/citrate	5	1.59038e+06	3.33821e+06	2.14623e+06	1050.99	399329	365396
citrate(iso)/citrate	6	0	0	0	0	0	0
F6P/G1P/G6P	0	262978	521808	392130	145752	1.01265e+06	911036
F6P/G1P/G6P	1	0	0	0	0	0	0
F6P/G1P/G6P	2	0	0	0	0	0	0
F6P/G1P/G6P	3	0	0	0	0	0	0
F6P/G1P/G6P	4	0	0	0	0	0	0
F6P/G1P/G6P	5	0	0	0	0	0	0
F6P/G1P/G6P	6	0	0	0	0	0	0
fumarate	0	8.81268e+06	2.18371e+07	1.57834e+07	6.57469e+06	1.26542e+07	1.19589e+07
fumarate	1	3.65352e+06	1.12468e+07	7.33167e+06	2.3019e+06	4.59167e+06	4.91749e+06
fumarate	2	7.38169e+06	2.09313e+07	1.49341e+07	5.06135e+06	9.9324e+06	1.15286e+07
fumarate	3	2.3528e+06	6.51408e+06	4.62552e+06	2.10072e+06	3.73663e+06	4.2097e+06
fumarate	4	2.05865e+07	5.38786e+07	3.88769e+07	1.99583e+07	3.86023e+07	4.18433e+07
glutamine	0	9.0793e+06	1.30612e+07	1.20664e+07	6.87213e+06	4.16704e+06	6.95839e+06
glutamine	1	593897	1.03306e+06	774546	106619	0	40976.4
glutamine	2	596408	591272	819080	0	0	0
glutamine	3	1.84782e+06	2.70788e+06	2.34017e+06	458597	79288.1	427204
glutamine	4	0	0	0	0	0	0
glutamine	5	3.01296e+09	4.0569e+09	4.27801e+09	2.18363e+09	1.7658e+09	2.60425e+09
glutamate	0	3.04287e+08	4.80294e+08	4.9221e+08	1.48857e+08	2.06281e+08	2.75317e+08
glutamate	1	1.68561e+08	2.68942e+08	2.69333e+08	8.04622e+07	1.10056e+08	1.43138e+08
glutamate	2	1.44187e+08	2.24656e+08	2.25408e+08	6.6174e+07	9.42214e+07	1.23462e+08
glutamate	3	4.76418e+08	7.18699e+08	7.57858e+08	2.74413e+08	3.8108e+08	5.08046e+08
glutamate	4	6.49476e+06	1.10624e+07	1.03485e+07	2.72686e+06	1.92386e+06	6.64022e+06
glutamate	5	1.59011e+09	2.44851e+09	2.54413e+09	1.0533e+09	1.44039e+09	1.97129e+09
glutathione	0	3.87125e+07	8.22051e+07	9.30628e+07	3.20195e+07	2.11805e+07	4.68396e+07
glutathione	1	2.75407e+06	5.13959e+06	5.01497e+06	1.29805e+06	1.20685e+06	2.8331e+06
glutathione	2	2.79047e+06	7.23596e+06	7.63382e+06	1.631e+06	1.26618e+06	3.99738e+06
glutathione	3	1.21738e+07	2.51687e+07	2.82204e+07	8.2633e+06	7.79056e+06	1.95313e+07
glutathione	4	0	0	0	0	0	0
glutathione	5	4.84463e+07	9.59654e+07	1.09087e+08	3.8156e+07	3.3895e+07	8.97559e+07
glutathione	6	0	0	0	0	0	0
glutathione	7	0	0	0	0	0	0
glutathione	8	0	0	0	0	0	0
glutathione	9	0	0	0	0	0	0
glutathione	10	0	0	0	0	0	0
glutathione disulfide	0	76193.7	206723	0	0	0	0
glutathione disulfide	1	0	0	0	0	0	0
glutathione disulfide	2	576.15	0	0	0	0	0
glutathione disulfide	3	0	0	0	0	0	0
glutathione disulfide	4	0	0	0	0	49585	0
glutathione disulfide	5	200865	410551	428898	73525.1	140795	266761
glutathione disulfide	6	0	0	0	0	0	0
glutathione disulfide	7	0	0	0	0	0	0
glutathione disulfide	8	0	0	0	0	0	0
glutathione disulfide	9	0	0	0	0	0	0
glutathione disulfide	10	0	0	0	0	0	0
glutathione disulfide	11	0	0	0	0	0	0
glutathione disulfide	12	0	0	0	0	0	0
glutathione disulfide	13	0	0	0	0	0	0
glutathione disulfide	14	0	0	0	0	0	0
glutathione disulfide	15	0	0	0	0	0	0
glutathione disulfide	16	0	0	0	0	0	0
glutathione disulfide	17	0	0	0	0	0	0
glutathione disulfide	18	0	0	0	0	0	0
glutathione disulfide	19	0	0	0	0	0	0
glutathione disulfide	20	0	0	0	0	0	0
lactate	0	1.47742e+09	2.21429e+09	2.02061e+09	3.03813e+09	3.39869e+09	1.85953e+09
lactate	1	7.70363e+06	5.56835e+06	7.75843e+06	5.26669e+06	0	2.18379e+06
lactate	2	1.70183e+06	2.76966e+06	2.8708e+06	0	750630	0
lactate	3	1.06619e+08	1.7473e+08	1.45442e+08	2.85064e+08	2.52055e+08	1.5675e+08
leucine / leucine(iso)	0	2.23916e+08	3.34751e+08	3.2475e+08	1.90475e+08	2.40197e+08	3.95198e+08
leucine / leucine(iso)	1	0	0	0	0	0	0
leucine / leucine(iso)	2	0	0	0	0	0	0
leucine / leucine(iso)	3	0	0	0	0	0	0
leucine / leucine(iso)	4	0	0	0	0	0	0
leucine / leucine(iso)	5	0	0	0	0	0	0
leucine / leucine(iso)	6	0	0	0	0	0	0
malate	0	3.24536e+08	4.3529e+08	5.40193e+08	2.8247e+08	6.24304e+07	2.9915e+08
malate	1	1.74625e+08	2.49726e+08	3.00039e+08	1.46191e+08	3.18357e+07	1.53305e+08
malate	2	3.51074e+08	4.68107e+08	5.8088e+08	3.45217e+08	7.76609e+07	3.68255e+08
malate	3	1.26667e+08	1.60983e+08	2.13069e+08	1.47918e+08	3.21975e+07	1.49872e+08
malate	4	9.63292e+08	1.24977e+09	1.61335e+09	1.25139e+09	2.83852e+08	1.32983e+09
oxaloacetate	0	1.17533e+06	1.44099e+06	1.92646e+06	2.62017e+06	267140	2.82358e+06
oxaloacetate	1	0	0	0	0	0	0
oxaloacetate	2	0	0	0	0	0	0
oxaloacetate	3	0	0	0	0	0	0
oxaloacetate	4	0	0	0	0	0	0
palmitate	0	6.20118e+07	4.43547e+07	7.13345e+07	2.06477e+07	6.08518e+07	1.1195e+08
palmitate	1	0	0	0	0	0	0
palmitate	2	0	0	0	0	0	0
palmitate	3	0	0	0	0	0	0
palmitate	4	0	0	0	0	0	0
palmitate	5	0	0	0	0	0	0
palmitate	6	0	0	0	0	0	0
palmitate	7	0	0	0	0	0	0
palmitate	8	0	0	0	0	0	0
palmitate	9	0	0	0	0	0	0
palmitate	10	0	0	0	0	0	0
palmitate	11	0	0	0	0	0	0
palmitate	12	0	0	0	0	0	0
palmitate	13	0	0	0	0	0	0
palmitate	14	0	0	0	0	0	0
palmitate	15	0	0	0	0	0	0
palmitate	16	0	0	0	0	0	0
pyruvate	0	3.00767e+07	2.24896e+07	2.90061e+07	2.39468e+07	3.21267e+07	3.6821e+07
pyruvate	1	0	0	0	56269	0	0
pyruvate	2	0	0	0	0	0	0
pyruvate	3	221983	387372	397407	182387	442224	280524
serine	0	5.50934e+07	7.56579e+07	6.63252e+07	7.62505e+07	3.76495e+07	9.4981e+07
serine	1	0	0	0	0	0	0
serine	2	0	0	0	0	330114	430030
serine	3	97338.4	205663	0	0	328091	0
succinate	0	4.71495e+07	5.74944e+07	7.8168e+07	1.24965e+08	2.31059e+08	1.41695e+08
succinate	1	7.42096e+06	1.15924e+07	1.25655e+07	3.70785e+07	7.64836e+07	4.85798e+07
succinate	2	1.2547e+07	1.90066e+07	2.26439e+07	8.37143e+07	1.82958e+08	1.12695e+08
succinate	3	460457	956240	1.11847e+06	3.86968e+06	9.18292e+06	4.29701e+06
succinate	4	5.68456e+07	8.4887e+07	9.68723e+07	3.82333e+08	8.53771e+08	5.41865e+08

## Sheet: Fig5
Fig 5b
cell	log (mM)	DMG rep1	DMG rep2	DMG rep3	DMKG rep1	DMKG rep2	DMKG rep3	DMS rep1	DMS rep2	DMS rep3
MOLM13	-2	1	1	1	1	0.999999	1	1	1	1
MOLM13	-1	0.983721	0.960183	1.09311	0.932405	0.877958	0.935685	0.966082	0.972561	0.956923
MOLM13	0	0.639306	0.628305	0.679943	0.948449	0.945085	0.953502	0.871973	0.9261	0.898865
MOLM13	0.69897	0.180981	0.183976	0.190825	0.887303	0.82494	0.859319	0.728387	0.723812	0.756924
MOLM13	1	0.04721	0.039267	0.039612	0.736148	0.700086	0.623117	0.489905	0.396361	0.436648
MOLM13	1.09691	0.001009	0.006832	0.00437	0.213418	0.147511	0.132446	0.213869	0.159791	0.154285
MOLM13	1.39794	0.00114	-0.0018	0.001685	-0.00237	0.00085	-0.0033	0.066853	0.041489	0.049294
OCIAML2	-2	1	1	1	1	1	1	1	1	1
OCIAML2	-1	0.919714	0.901457	1.03864	1.06077	0.885041	1.02476	0.963846	0.98637	1.17686
OCIAML2	0	0.456781	0.426439	0.427204	1.04401	0.953212	1.02663	0.8524	0.893103	1.07335
OCIAML2	0.69897	0.078895	0.071808	0.084094	0.965653	0.865993	0.994702	0.708051	0.572343	0.883214
OCIAML2	1	0.010051	0.017826	0.007298	0.81977	0.703418	0.690406	0.33839	0.301409	0.426487
OCIAML2	1.09691	0.002748	-8.2e-05	0.004541	0.183869	0.131338	0.113232	0.104195	0.080251	0.127473
OCIAML2	1.39794	-0.00157	0.005752	0.002827	0.000403	0.003717	-0.00018	0.023776	0.024972	0.032983
THP1	-2	1	1	1	1	1	1	1	1	1
THP1	-1	0.986514	0.921885	1.04164	0.9759	0.995603	1.05747	1.04222	0.894658	1.04098
THP1	0	0.358893	0.37925	0.392773	1.00073	0.941656	1.10471	1.12143	1.0305	1.0077
THP1	0.69897	0.061468	0.061716	0.050753	1.02918	0.987909	1.07647	0.945352	0.869616	0.917371
THP1	1	0.015736	0.008541	0.012014	0.732939	0.675044	0.693637	0.655949	0.560218	0.594083
THP1	1.09691	0.00184	0.003662	0.004032	0.125495	0.096919	0.066035	0.246229	0.203466	0.236361
THP1	1.39794	-0.00061	-0.00182	-0.00028	-0.00073	-0.00248	-1.9e-05	0.057645	0.027825	0.044695
Fig 5c
cell	DMSO rep1	DMSO rep2	DMSO rep3	TTFA rep1	TTFA rep2	TTFA rep3
MOLM13	0.9531	1.07677	0.970134	1.24329	1.21174	1.26115
OCIAML2	1.02743	0.999287	0.973285	1.33697	1.29252	1.21732
THP1	1.00109	0.990826	1.00809	1.19897	1.14344	1.21711
Fig 5d
treatment	rep1	rep2	rep3	rep4
DMSO	1	1	1
3NP	1.74683	1.16086	1.27455	1.36073
AA5	1.37622	1.46859	1.64252	1.76874
Fig 5e (note: this data is raw data, presented data shows Glu groups normalized to Glu vehicle)
treatment	none	none	glu	glu
group	Vehicle	TTFA	Vehicle	TTFA
rep1	1	0.7102	0.4937	0.0417
rep2	1	0.7087	0.4425	0.0191
rep3	1	0.6974	0.3878	0.0221
Fig 5f
group	Gln High			Gln Low			Gln Low+DMS			Gln Low+DMKG			Gln Low+DMG
Time (hours)	rep1	rep2	rep3	rep1	rep2	rep3	rep1	rep2	rep3	rep1	rep2	rep3	rep1	rep2	rep3
0	1	1	1	1	1	1	1	1	1	1	1	1	1	1	1
48	5.18488	8.64593	6.61546	2.45414	3.21735	2.96266	6.52795	6.13894	4.28481	3.46994	8.26664	7.59943	1.29647	-0.66558	4.44562
96	32.4661	58.5537	41.2618	5.12725	6.84703	8.32576	40.1623	36.1037	25.1988	14.0814	33.3905	32.472	4.13832	-8.02636	8.53523
Fig 5g
group	rep1	rep2	rep3
Gln High	1	1	1
Gln Low	0.199217	0.104551	0.182596
0.5dms	0.543206	0.405781	0.71263
1dms	0.97551	0.675191	0.96586
2dms	0.8939	0.621138	0.643884
0.5dmkg	0.698383	0.332455	0.550372
1dmkg	0.948353	0.524089	0.826231
2dmkg	1.57031	0.757638	1.28507
0.5dmg	0.153816	0.07516	0.060151
1dmg	0.194169	0.029002	0.016432
2dmg	0.050745	0.009465	0.015984
Fig5h
	CTRL			DMG
group	rep1	rep2	rep3	rep1	rep2	rep3
DMSO	0.984364	0.996692	1.01894	0.601198	0.593255	0.57295
TTFA	0.616826	0.586892	0.546246	0.395186	0.371599	0.39446
ERAS	0.736425	0.705028	0.762038	0.551848	0.61126	0.470205
TTFA+ERAS	0.345275	0.349601	0.347072	0.158185	0.147579	0.118452
Fig5i
	CTRL			DMG
DMSO	0.879119	1.08795	1.03293	1.69247	1.4374	1.4713
TTFA	1.0295	1.11125	0.965279	2.2572	2.26105	2.0029
ERAS	1.60809	1.7211	1.72714	2.18181	2.42539	2.3028
TTFA+ERAS	1.76223	1.92748	1.56969	6.62176	11.3659	6.79609
Fig5j
sample	group	ADP	ADP-ribose	AMP	ATP	dATP	GDP	GDP-mannose	GMP	GTP	guanosine	hypoxanthine	IMP	5'-Methylthioadenosine (MTA)	NAD	NADH	NADP	NADPH	Nicotinamide mononucleotide (NMN)	Phosphoribosyl pyrophosphate (PRPP)	S-Adenosylhomocysteine (SAH)	Adenylsuccinic acid (S-AMP)	XMP	AICAR
control1	control	889.241	0.105411	2918.69	3361.39	15.0693	68.33	3.30283	279.593	359.018	0.134977	0.00115041	8.01686	0.00877308	124.916	209.658	19.0123	0.00878901	0	77.2354	0.687504	6.46432	2.73194	0.651618
control2	control	944.017	0.0509999	3437.74	3458.57	16.0334	75.1927	8.25149	133.605	401.921	0.0751014	0.00535622	8.57785	0.0463334	132.487	158.222	17.623	0.0452276	0.29791	35.535	1.13482	8.33278	2.68006	1.04818
control3	control	947.939	0.0828202	3341.86	3675.17	17.3019	79.3212	0.0795369	385.955	439.052	0.0790746	0.00410688	6.56448	0.0382002	176.814	23.6578	13.5795	0.0507221	0	170.256	0.0027982	5.70641	14.1955	0.207625
dmg1	dmg	716.699	0.0260477	2278.1	2819.32	10.074	108.729	7.32292	41.8552	354.223	0.0970993	0.0108438	6.4205	0.231377	119.051	123.328	12.2659	0.0137536	0.128611	14.4371	0.777032	4.86434	0.499941	0.0788059
dmg2	dmg	622.783	0.0651193	3127.25	2891.92	10.6117	53.23	0.200884	318.341	327.889	0.155625	0.00402309	4.98589	0.00583653	149.384	207.685	18.8832	0.0112618	0.0217643	47.1135	0.00132341	3.15284	4.70277	0.148758
dmg3	dmg	563.509	0.0410114	513.79	2528.46	9.28471	91.2216	6.74149	22.1882	334.271	0.070696	0.00650127	6.14055	0.941095	114.688	107.921	10.243	0.17239	0.0666521	9.1804	1.08917	3.20952	0.43107	0.0770459

## Sheet: Fig6
Mass spectrometry data for Fig6b-e
Protein Info					ID Info				Sample-specific Quantitation
Gene Symbol	Description	Accession	FASTA Title Lines	Marked as	Coverage in Percent	Number of PSMs	Number of Peptides	Number of Unique Peptides	Abundances Normalized F1 128C Sample 500 uM L-Glutamine Treatment	Abundances Normalized F1 129N Sample 500 uM L-Glutamine Treatment	Abundances Normalized F1 129C Sample 500 uM L-Glutamine Treatment	Abundances Normalized F1 130N Sample 500 uMm L-Glutamic Acid Treatment	Abundances Normalized F1 130C Sample 500 uMm L-Glutamic Acid Treatment	Abundances Normalized F1 131 Sample 500 uMm L-Glutamic Acid Treatment	Abundances Normalized F1 126 Sample Control Treatment	Abundances Normalized F1 127C Sample Control Treatment	Abundances Normalized F1 128N Sample Control Treatment
BASP1	Brain acid soluble protein 1 OS=Homo sapiens OX=9606 GN=BASP1 PE=1 SV=2	P80723	>sp|P80723|BASP1_HUMAN Brain acid soluble protein 1 OS=Homo sapiens OX=9606 GN=BASP1 PE=1 SV=2		93	160	22	22	13540.5	14323.8	14346.6	15044.9	15160.7	14632	14216.6	11418.9	14106.9
TPI1	Triosephosphate isomerase OS=Homo sapiens OX=9606 GN=TPI1 PE=1 SV=4	P60174	>sp|P60174|TPIS_HUMAN Triosephosphate isomerase OS=Homo sapiens OX=9606 GN=TPI1 PE=1 SV=4		92	247	22	22	31611.9	30044.2	30932.3	32649	32577.4	31991.5	29340.1	35398	31917.6
SH3BGRL	Adapter SH3BGRL OS=Homo sapiens OX=9606 GN=SH3BGRL PE=1 SV=1	O75368	>sp|O75368|SH3L1_HUMAN Adapter SH3BGRL OS=Homo sapiens OX=9606 GN=SH3BGRL PE=1 SV=1		91	73	11	11	9168.6	8782.1	8741.5	9272.2	9546.9	9043.7	8767.1	8988.5	9448
PGK1	Phosphoglycerate kinase 1 OS=Homo sapiens OX=9606 GN=PGK1 PE=1 SV=3	P00558	>sp|P00558|PGK1_HUMAN Phosphoglycerate kinase 1 OS=Homo sapiens OX=9606 GN=PGK1 PE=1 SV=3		90	419	40	35	40440.6	38263.4	39516.5	42051.7	41706.6	41673.5	37616.5	45934.2	41742
PPIA	Isoform 2 of Peptidyl-prolyl cis-trans isomerase A OS=Homo sapiens OX=9606 GN=PPIA	P62937-2	>sp|P62937-2|PPIA_HUMAN Isoform 2 of Peptidyl-prolyl cis-trans isomerase A OS=Homo sapiens OX=9606 GN=PPIA		90	333	11	1
TBCA	Tubulin-specific chaperone A OS=Homo sapiens OX=9606 GN=TBCA PE=1 SV=3	O75347	>sp|O75347|TBCA_HUMAN Tubulin-specific chaperone A OS=Homo sapiens OX=9606 GN=TBCA PE=1 SV=3		87	76	18	18	7301.2	6754.2	6996.8	7441.5	7563.9	7491.2	6591.9	9181.7	7495.2
ALDOA	Fructose-bisphosphate aldolase A OS=Homo sapiens OX=9606 GN=ALDOA PE=1 SV=2	P04075	>sp|P04075|ALDOA_HUMAN Fructose-bisphosphate aldolase A OS=Homo sapiens OX=9606 GN=ALDOA PE=1 SV=2		86	580	36	30	50454.6	48959.8	49867	52943.8	52288.3	52266.8	46422.6	62349.1	51603
CSTA	Cystatin-A OS=Homo sapiens OX=9606 GN=CSTA PE=1 SV=1	P01040	>sp|P01040|CYTA_HUMAN Cystatin-A OS=Homo sapiens OX=9606 GN=CSTA PE=1 SV=1		85	39	9	9	5802.7	5165	5678.8	5004	5177.1	5571.7	5576	4817.2	4323
MT2A	Metallothionein-2 OS=Homo sapiens OX=9606 GN=MT2A PE=1 SV=1	P02795	>sp|P02795|MT2_HUMAN Metallothionein-2 OS=Homo sapiens OX=9606 GN=MT2A PE=1 SV=1		84	27	5	5	1360.9	1495.3	1432.7	1653.8	1693.4	1835.3	1353.9	1749.1	1699.7
ENSA	Alpha-endosulfine OS=Homo sapiens OX=9606 GN=ENSA PE=1 SV=1	O43768	>sp|O43768|ENSA_HUMAN Alpha-endosulfine OS=Homo sapiens OX=9606 GN=ENSA PE=1 SV=1		83	41	15	14	2561.2	2651.3	2717.1	2871.7	2965.8	2827.5	2569.8	2279.4	2781.3
STMN1	Stathmin OS=Homo sapiens OX=9606 GN=STMN1 PE=1 SV=3	P16949	>sp|P16949|STMN1_HUMAN Stathmin OS=Homo sapiens OX=9606 GN=STMN1 PE=1 SV=3		82	196	22	22	18729.8	17967.2	18675.5	19298.2	19138.7	19020.6	16932.5	19830.1	18681.8
ARPC5	Actin-related protein 2/3 complex subunit 5 OS=Homo sapiens OX=9606 GN=ARPC5 PE=1 SV=3	O15511	>sp|O15511|ARPC5_HUMAN Actin-related protein 2/3 complex subunit 5 OS=Homo sapiens OX=9606 GN=ARPC5 PE=1 SV=3		81	107	14	13	9199	8601.2	9319.3	9702.4	9827.2	9817.7	8146.1	10392.5	9603.3
BTF3	Isoform 2 of Transcription factor BTF3 OS=Homo sapiens OX=9606 GN=BTF3	P20290-2	>sp|P20290-2|BTF3_HUMAN Isoform 2 of Transcription factor BTF3 OS=Homo sapiens OX=9606 GN=BTF3		80	48	12	1
S100A9	Protein S100-A9 OS=Homo sapiens OX=9606 GN=S100A9 PE=1 SV=1	P06702	>sp|P06702|S10A9_HUMAN Protein S100-A9 OS=Homo sapiens OX=9606 GN=S100A9 PE=1 SV=1		80	35	9	9	4359.4	4336.4	4447.2	4417.5	4539.7	4414.2	4271.9	4564.4	4325.6
ENO1	Isoform MBP-1 of Alpha-enolase OS=Homo sapiens OX=9606 GN=ENO1	P06733-2	>sp|P06733-2|ENOA_HUMAN Isoform MBP-1 of Alpha-enolase OS=Homo sapiens OX=9606 GN=ENO1		79	394	24	1	123	117.7	95.5	116.7	113.5	110.1	104.9	82.1	108.6
FABP5	Fatty acid-binding protein 5 OS=Homo sapiens OX=9606 GN=FABP5 PE=1 SV=3	Q01469	>sp|Q01469|FABP5_HUMAN Fatty acid-binding protein 5 OS=Homo sapiens OX=9606 GN=FABP5 PE=1 SV=3		79	148	15	15	10864.6	10693.8	11406.5	10850.2	11094.4	10937.2	10427.4	10399.8	10349.8
PARK7	Parkinson disease protein 7 OS=Homo sapiens OX=9606 GN=PARK7 PE=1 SV=2	Q99497	>sp|Q99497|PARK7_HUMAN Parkinson disease protein 7 OS=Homo sapiens OX=9606 GN=PARK7 PE=1 SV=2		78	121	17	17	15640.9	15279.7	15408.3	16672.5	16370.9	16080.4	15079.9	15853.4	16312
CLIC1	Chloride intracellular channel protein 1 OS=Homo sapiens OX=9606 GN=CLIC1 PE=1 SV=4	O00299	>sp|O00299|CLIC1_HUMAN Chloride intracellular channel protein 1 OS=Homo sapiens OX=9606 GN=CLIC1 PE=1 SV=4		78	122	16	16	16105.6	15176.9	15965.2	16074.2	16068.5	15984.1	14853.3	16769.3	16537
BTF3	Transcription factor BTF3 OS=Homo sapiens OX=9606 GN=BTF3 PE=1 SV=1	P20290	>sp|P20290|BTF3_HUMAN Transcription factor BTF3 OS=Homo sapiens OX=9606 GN=BTF3 PE=1 SV=1		78	52	14	3	620.9	567.3	588.2	583.3	657	545.3	631.8	476.3	560.2
ENO1	Alpha-enolase OS=Homo sapiens OX=9606 GN=ENO1 PE=1 SV=2	P06733	>sp|P06733|ENOA_HUMAN Alpha-enolase OS=Homo sapiens OX=9606 GN=ENO1 PE=1 SV=2		77	719	37	13	25104.2	23672.5	25127.1	25456.7	25808.2	25140.3	23002.5	26875.3	25069.1
TPM3	Isoform 5 of Tropomyosin alpha-3 chain OS=Homo sapiens OX=9606 GN=TPM3	P06753-5	>sp|P06753-5|TPM3_HUMAN Isoform 5 of Tropomyosin alpha-3 chain OS=Homo sapiens OX=9606 GN=TPM3		77	233	35	9	6535.7	5988.3	6526.4	6565.9	6628.3	6529.6	5685.7	7092.8	6522.7
YWHAE	14-3-3 protein epsilon OS=Homo sapiens OX=9606 GN=YWHAE PE=1 SV=1	P62258	>sp|P62258|1433E_HUMAN 14-3-3 protein epsilon OS=Homo sapiens OX=9606 GN=YWHAE PE=1 SV=1		77	282	27	24	17440.7	16706.1	17050.9	17534.5	17620.3	17492.3	16560.2	16592.7	16864.8
CBR1	Carbonyl reductase [NADPH] 1 OS=Homo sapiens OX=9606 GN=CBR1 PE=1 SV=3	P16152	>sp|P16152|CBR1_HUMAN Carbonyl reductase [NADPH] 1 OS=Homo sapiens OX=9606 GN=CBR1 PE=1 SV=3		77	56	17	14	4207.5	4072.1	4214.8	4107.7	4152.8	3937.6	3917.7	4381.2	4039.8
COTL1	Coactosin-like protein OS=Homo sapiens OX=9606 GN=COTL1 PE=1 SV=3	Q14019	>sp|Q14019|COTL1_HUMAN Coactosin-like protein OS=Homo sapiens OX=9606 GN=COTL1 PE=1 SV=3		77	126	15	15	13022.8	13153.6	12688.3	14146.9	14345.5	14078.3	12744.6	12156.3	13636
LCP1	Plastin-2 OS=Homo sapiens OX=9606 GN=LCP1 PE=1 SV=6	P13796	>sp|P13796|PLSL_HUMAN Plastin-2 OS=Homo sapiens OX=9606 GN=LCP1 PE=1 SV=6		76	568	42	33	39133.4	36914.7	38292.1	37901.4	38212.6	38195.2	36645.6	37968.7	36637.9
CCT5	T-complex protein 1 subunit epsilon OS=Homo sapiens OX=9606 GN=CCT5 PE=1 SV=1	P48643	>sp|P48643|TCPE_HUMAN T-complex protein 1 subunit epsilon OS=Homo sapiens OX=9606 GN=CCT5 PE=1 SV=1		76	234	40	39	20554	19611.9	20014	20866.8	21586.4	20564.2	19426.1	20913	20336.5
YWHAZ	14-3-3 protein zeta/delta OS=Homo sapiens OX=9606 GN=YWHAZ PE=1 SV=1	P63104	>sp|P63104|1433Z_HUMAN 14-3-3 protein zeta/delta OS=Homo sapiens OX=9606 GN=YWHAZ PE=1 SV=1		76	350	23	16	23222.9	21633.3	22156.3	22367.2	22743.8	22093.8	21048.8	23752.4	21688.3
RPS3A	Small ribosomal subunit protein eS1 OS=Homo sapiens OX=9606 GN=RPS3A PE=1 SV=2	P61247	>sp|P61247|RS3A_HUMAN Small ribosomal subunit protein eS1 OS=Homo sapiens OX=9606 GN=RPS3A PE=1 SV=2		76	186	26	26	22855.6	21739.6	22434	23595.6	24488.5	23312.8	20694.6	27005.4	24104.4
RPS3	Small ribosomal subunit protein uS3 OS=Homo sapiens OX=9606 GN=RPS3 PE=1 SV=2	P23396	>sp|P23396|RS3_HUMAN Small ribosomal subunit protein uS3 OS=Homo sapiens OX=9606 GN=RPS3 PE=1 SV=2		75	162	18	18	19511.6	19371.3	18561.9	21150.6	20971.4	20531	18821.6	18949.8	20356.9
ARHGDIB	Rho GDP-dissociation inhibitor 2 OS=Homo sapiens OX=9606 GN=ARHGDIB PE=1 SV=3	P52566	>sp|P52566|GDIR2_HUMAN Rho GDP-dissociation inhibitor 2 OS=Homo sapiens OX=9606 GN=ARHGDIB PE=1 SV=3		75	182	15	15	18874.4	19239.4	18824.4	19611.3	19727.6	19433.7	19026.3	16222.5	18685.8
PFN1	Profilin-1 OS=Homo sapiens OX=9606 GN=PFN1 PE=1 SV=2	P07737	>sp|P07737|PROF1_HUMAN Profilin-1 OS=Homo sapiens OX=9606 GN=PFN1 PE=1 SV=2		75	264	13	13	25921.5	25317.8	26672.3	26486.2	26535.5	26670.7	24639.2	29729.6	25620.3
UBE2L3	Ubiquitin-conjugating enzyme E2 L3 OS=Homo sapiens OX=9606 GN=UBE2L3 PE=1 SV=1	P68036	>sp|P68036|UB2L3_HUMAN Ubiquitin-conjugating enzyme E2 L3 OS=Homo sapiens OX=9606 GN=UBE2L3 PE=1 SV=1		75	43	10	10	6681.5	6031.9	6496.2	6448.5	6465.4	6330.7	6131.8	6346.3	6285.2
DBI	Acyl-CoA-binding protein OS=Homo sapiens OX=9606 GN=DBI PE=1 SV=2	P07108	>sp|P07108|ACBP_HUMAN Acyl-CoA-binding protein OS=Homo sapiens OX=9606 GN=DBI PE=1 SV=2		75	71	6	6	4698.3	4697.5	4718.7	5380	5440.6	5425.9	4512.2	5070	4871.6
AK2	Adenylate kinase 2, mitochondrial OS=Homo sapiens OX=9606 GN=AK2 PE=1 SV=2	P54819	>sp|P54819|KAD2_HUMAN Adenylate kinase 2, mitochondrial OS=Homo sapiens OX=9606 GN=AK2 PE=1 SV=2		74	167	17	17	10856.8	9841.1	10736.5	10514.6	10774	10386	9726.9	11400.6	10198.8
MSN	Moesin OS=Homo sapiens OX=9606 GN=MSN PE=1 SV=3	P26038	>sp|P26038|MOES_HUMAN Moesin OS=Homo sapiens OX=9606 GN=MSN PE=1 SV=3		73	625	68	53	40429.9	38703.5	39397.8	42041.6	42257.2	41241.6	37757.5	43500	41257.1
ACTB	Actin beta OS=Homo sapiens OX=9606 GN=ACTB PE=1 SV=1	A0A6Q8PFE4	>tr|A0A6Q8PFE4|A0A6Q8PFE4_HUMAN Actin beta OS=Homo sapiens OX=9606 GN=ACTB PE=1 SV=1		73	769	25	1	345.9	295.4	292.3	290.2	296.9	284.4	291.9	279.9	265.8
TPM4	Tropomyosin alpha-4 chain OS=Homo sapiens OX=9606 GN=TPM4 PE=1 SV=3	P67936	>sp|P67936|TPM4_HUMAN Tropomyosin alpha-4 chain OS=Homo sapiens OX=9606 GN=TPM4 PE=1 SV=3		73	139	28	13	7119	7364.2	6793.9	7731.2	7987.6	7692.1	6890.1	6446.8	7594
TAGLN2	Transgelin-2 OS=Homo sapiens OX=9606 GN=TAGLN2 PE=1 SV=3	P37802	>sp|P37802|TAGL2_HUMAN Transgelin-2 OS=Homo sapiens OX=9606 GN=TAGLN2 PE=1 SV=3		73	226	15	15	14096.8	12711.9	13898.2	13160.9	13557.6	13513.3	12350.5	15014.7	12736.7
UBE2V2	Ubiquitin-conjugating enzyme E2 variant 2 OS=Homo sapiens OX=9606 GN=UBE2V2 PE=1 SV=4	Q15819	>sp|Q15819|UB2V2_HUMAN Ubiquitin-conjugating enzyme E2 variant 2 OS=Homo sapiens OX=9606 GN=UBE2V2 PE=1 SV=4		73	56	10	5	2098.8	1886.6	1897.6	1906.3	1975.3	1932.4	1878.5	2050.9	1944.1
HSPE1	10 kDa heat shock protein, mitochondrial OS=Homo sapiens OX=9606 GN=HSPE1 PE=1 SV=2	P61604	>sp|P61604|CH10_HUMAN 10 kDa heat shock protein, mitochondrial OS=Homo sapiens OX=9606 GN=HSPE1 PE=1 SV=2		73	93	11	5	6576.5	6357.9	6264.4	6603.6	6826	6527.8	6331.3	6361.9	6194.2
RIDA	2-iminobutanoate/2-iminopropanoate deaminase OS=Homo sapiens OX=9606 GN=RIDA PE=1 SV=1	P52758	>sp|P52758|RIDA_HUMAN 2-iminobutanoate/2-iminopropanoate deaminase OS=Homo sapiens OX=9606 GN=RIDA PE=1 SV=1		73	16	6	6	972	988	990	980.6	1013.3	1038.2	898.8	961.7	976.7
PPIA	Peptidyl-prolyl cis-trans isomerase A OS=Homo sapiens OX=9606 GN=PPIA PE=1 SV=2	P62937	>sp|P62937|PPIA_HUMAN Peptidyl-prolyl cis-trans isomerase A OS=Homo sapiens OX=9606 GN=PPIA PE=1 SV=2		72	454	14	4	10989.6	10275.6	10934.1	11801.8	11321.1	11108	10109.7	13355.9	11665
CCT3	T-complex protein 1 subunit gamma OS=Homo sapiens OX=9606 GN=CCT3 PE=1 SV=4	P49368	>sp|P49368|TCPG_HUMAN T-complex protein 1 subunit gamma OS=Homo sapiens OX=9606 GN=CCT3 PE=1 SV=4		71	206	42	42	20027.4	18767	19657.2	20083.8	20258.2	19873.5	18670.2	19884.3	19231.4
ACTB	Actin, cytoplasmic 1 OS=Homo sapiens OX=9606 GN=ACTB PE=1 SV=1	P60709	>sp|P60709|ACTB_HUMAN Actin, cytoplasmic 1 OS=Homo sapiens OX=9606 GN=ACTB PE=1 SV=1		71	1042	27	0
ALDOC	Fructose-bisphosphate aldolase C OS=Homo sapiens OX=9606 GN=ALDOC PE=1 SV=2	P09972	>sp|P09972|ALDOC_HUMAN Fructose-bisphosphate aldolase C OS=Homo sapiens OX=9606 GN=ALDOC PE=1 SV=2		71	221	28	8	4521.5	4209.6	4490.5	4334.7	4470	4335.3	4189.8	4605	4268.2
TPM3	Tropomyosin 3 OS=Homo sapiens OX=9606 GN=TPM3 PE=1 SV=1	J3KN67	>tr|J3KN67|J3KN67_HUMAN Tropomyosin 3 OS=Homo sapiens OX=9606 GN=TPM3 PE=1 SV=1		71	221	33	7	4906.9	4750.9	4862.2	5203.3	5319.9	5099.8	4941.4	4854	5014.5
YWHAQ	14-3-3 protein theta OS=Homo sapiens OX=9606 GN=YWHAQ PE=1 SV=1	P27348	>sp|P27348|1433T_HUMAN 14-3-3 protein theta OS=Homo sapiens OX=9606 GN=YWHAQ PE=1 SV=1		71	212	21	13	5736.3	5678.2	5797.6	5816.4	5922.5	5924	5397.8	5770	5655
YWHAH	14-3-3 protein eta OS=Homo sapiens OX=9606 GN=YWHAH PE=1 SV=4	Q04917	>sp|Q04917|1433F_HUMAN 14-3-3 protein eta OS=Homo sapiens OX=9606 GN=YWHAH PE=1 SV=4		71	169	20	15	4620	3852.5	4366.5	4146.8	4378.8	4145.1	3786.4	4715.5	4048.6
ERP29	Endoplasmic reticulum resident protein 29 OS=Homo sapiens OX=9606 GN=ERP29 PE=1 SV=4	P30040	>sp|P30040|ERP29_HUMAN Endoplasmic reticulum resident protein 29 OS=Homo sapiens OX=9606 GN=ERP29 PE=1 SV=4		71	116	17	17	13605.1	12284.1	13134.7	12536.9	12799.5	12353	12146.8	13418.6	12720.9
HSPB1	Heat shock protein beta-1 OS=Homo sapiens OX=9606 GN=HSPB1 PE=1 SV=2	P04792	>sp|P04792|HSPB1_HUMAN Heat shock protein beta-1 OS=Homo sapiens OX=9606 GN=HSPB1 PE=1 SV=2		71	104	16	16	15518.5	15230.2	15096.4	15735.8	15808.3	15978	14578	15158.6	15451.5
EIF5A	Eukaryotic translation initiation factor 5A-1 OS=Homo sapiens OX=9606 GN=EIF5A PE=1 SV=2	P63241	>sp|P63241|IF5A1_HUMAN Eukaryotic translation initiation factor 5A-1 OS=Homo sapiens OX=9606 GN=EIF5A PE=1 SV=2		71	75	11	11	9352.5	9310.7	9341.7	9799.8	9748.3	9824.2	9260	8679.8	9585.4
RPS16	Small ribosomal subunit protein uS9 OS=Homo sapiens OX=9606 GN=RPS16 PE=1 SV=2	P62249	>sp|P62249|RS16_HUMAN Small ribosomal subunit protein uS9 OS=Homo sapiens OX=9606 GN=RPS16 PE=1 SV=2		71	72	12	12	10054.4	9148.5	9519	9280.4	9671.1	9242.3	9089.7	9705.4	9131.7
HSPD1	60 kDa heat shock protein, mitochondrial OS=Homo sapiens OX=9606 GN=HSPD1 PE=1 SV=2	P10809	>sp|P10809|CH60_HUMAN 60 kDa heat shock protein, mitochondrial OS=Homo sapiens OX=9606 GN=HSPD1 PE=1 SV=2		70	151	39	39	15946.4	15221.5	15926.8	16062.2	16883.2	16016.9	14901.3	18147.1	16430.6
GAPDH	Glyceraldehyde-3-phosphate dehydrogenase OS=Homo sapiens OX=9606 GN=GAPDH PE=1 SV=3	P04406	>sp|P04406|G3P_HUMAN Glyceraldehyde-3-phosphate dehydrogenase OS=Homo sapiens OX=9606 GN=GAPDH PE=1 SV=3		70	545	24	24	48721.6	45861.2	48157.8	50159.7	50441.7	48179	45299.3	49944	49017.8
PGAM1	Phosphoglycerate mutase 1 OS=Homo sapiens OX=9606 GN=PGAM1 PE=1 SV=2	P18669	>sp|P18669|PGAM1_HUMAN Phosphoglycerate mutase 1 OS=Homo sapiens OX=9606 GN=PGAM1 PE=1 SV=2		70	220	19	19	17866.6	15534.2	17310.3	16205.3	16973.8	16308.6	15846.7	16860.2	15704.5
CAPZA1	F-actin-capping protein subunit alpha-1 OS=Homo sapiens OX=9606 GN=CAPZA1 PE=1 SV=3	P52907	>sp|P52907|CAZA1_HUMAN F-actin-capping protein subunit alpha-1 OS=Homo sapiens OX=9606 GN=CAPZA1 PE=1 SV=3		70	109	14	11	8456.9	8476	8167.9	8491.9	8485.7	8715	7904.2	7935	8086.8
NIT2	Omega-amidase NIT2 OS=Homo sapiens OX=9606 GN=NIT2 PE=1 SV=1	Q9NQR4	>sp|Q9NQR4|NIT2_HUMAN Omega-amidase NIT2 OS=Homo sapiens OX=9606 GN=NIT2 PE=1 SV=1		70	62	17	17	7337.5	6863.8	6845.9	7168.4	7177.3	7096.8	6746.9	6938.7	6848.2
NME1	Nucleoside diphosphate kinase A OS=Homo sapiens OX=9606 GN=NME1 PE=1 SV=1	P15531	>sp|P15531|NDKA_HUMAN Nucleoside diphosphate kinase A OS=Homo sapiens OX=9606 GN=NME1 PE=1 SV=1		70	100	10	1	501.6	554.9	501.8	537.5	510	537.5	511.1	513	502.9
UBE2N	Ubiquitin-conjugating enzyme E2 N OS=Homo sapiens OX=9606 GN=UBE2N PE=1 SV=1	P61088	>sp|P61088|UBE2N_HUMAN Ubiquitin-conjugating enzyme E2 N OS=Homo sapiens OX=9606 GN=UBE2N PE=1 SV=1		70	83	14	14	7846.7	8024.8	7872.3	8830.6	8575.3	8742.9	7659.6	8622	8545.2
NME1-NME2	Nucleoside diphosphate kinase OS=Homo sapiens OX=9606 GN=NME1-NME2 PE=1 SV=1	Q32Q12	>tr|Q32Q12|Q32Q12_HUMAN Nucleoside diphosphate kinase OS=Homo sapiens OX=9606 GN=NME1-NME2 PE=1 SV=1		69	121	15	1	672.9	507.7	577.9	532.6	571.7	514.6	551.4	640.5	513.5
MYL12A	Myosin light chain 12A OS=Homo sapiens OX=9606 GN=MYL12A PE=1 SV=1	J3QRS3	>tr|J3QRS3|J3QRS3_HUMAN Myosin light chain 12A OS=Homo sapiens OX=9606 GN=MYL12A PE=1 SV=1		69	46	11	11	5151.8	5126.7	5041.4	5259.6	5457.1	5195.1	4916.6	4845.8	5133.6
RPL12	Large ribosomal subunit protein uL11 OS=Homo sapiens OX=9606 GN=RPL12 PE=1 SV=1	P30050	>sp|P30050|RL12_HUMAN Large ribosomal subunit protein uL11 OS=Homo sapiens OX=9606 GN=RPL12 PE=1 SV=1		69	77	11	11	9455.2	9600.5	9256.2	10754.2	10501.7	10790.9	8986.2	10008.7	10386.4
AHNAK	Neuroblast differentiation-associated protein AHNAK OS=Homo sapiens OX=9606 GN=AHNAK PE=1 SV=2	Q09666	>sp|Q09666|AHNK_HUMAN Neuroblast differentiation-associated protein AHNAK OS=Homo sapiens OX=9606 GN=AHNAK PE=1 SV=2		68	808	245	244	73124.6	73888.5	73978.4	75946.1	77258.9	75017.4	71961.5	65115.9	73530.8
CCT4	T-complex protein 1 subunit delta OS=Homo sapiens OX=9606 GN=CCT4 PE=1 SV=4	P50991	>sp|P50991|TCPD_HUMAN T-complex protein 1 subunit delta OS=Homo sapiens OX=9606 GN=CCT4 PE=1 SV=4		68	211	34	33	19139.2	18459.8	19035	18837.6	19076.6	19042.6	17923.3	19027.7	18354.2
MDH2	Malate dehydrogenase, mitochondrial OS=Homo sapiens OX=9606 GN=MDH2 PE=1 SV=3	P40926	>sp|P40926|MDHM_HUMAN Malate dehydrogenase, mitochondrial OS=Homo sapiens OX=9606 GN=MDH2 PE=1 SV=3		68	155	20	20	18625.5	17890.4	18286.8	18389.1	19006.8	18244.2	17565.3	18679.7	18036.1
ALDOC	fructose-bisphosphate aldolase (Fragment) OS=Homo sapiens OX=9606 GN=ALDOC PE=1 SV=2	J3QKP5	>tr|J3QKP5|J3QKP5_HUMAN fructose-bisphosphate aldolase (Fragment) OS=Homo sapiens OX=9606 GN=ALDOC PE=1 SV=2		68	127	17	1	3.4	10	6.3	6.5	4.6	15.7	3.2	6.3	2.8
GRB2	Growth factor receptor-bound protein 2 OS=Homo sapiens OX=9606 GN=GRB2 PE=1 SV=1	P62993	>sp|P62993|GRB2_HUMAN Growth factor receptor-bound protein 2 OS=Homo sapiens OX=9606 GN=GRB2 PE=1 SV=1		68	67	14	14	7052.3	6513.6	7097.9	6816.4	6881.8	6794.5	6397	6636.7	6638.9
RAB14	Ras-related protein Rab-14 OS=Homo sapiens OX=9606 GN=RAB14 PE=1 SV=4	P61106	>sp|P61106|RAB14_HUMAN Ras-related protein Rab-14 OS=Homo sapiens OX=9606 GN=RAB14 PE=1 SV=4		68	46	11	10	3246.5	3102.8	3108.3	3242.5	3289.2	3199.5	3109.6	3174.3	3266.8
UFM1	Ubiquitin-fold modifier 1 OS=Homo sapiens OX=9606 GN=UFM1 PE=1 SV=1	P61960	>sp|P61960|UFM1_HUMAN Ubiquitin-fold modifier 1 OS=Homo sapiens OX=9606 GN=UFM1 PE=1 SV=1		68	14	4	4	1982.2	1742.6	2166.5	1733.7	1820.5	1857.2	1693.9	1746.6	1692.9
GDI2	Rab GDP dissociation inhibitor beta OS=Homo sapiens OX=9606 GN=GDI2 PE=1 SV=2	P50395	>sp|P50395|GDIB_HUMAN Rab GDP dissociation inhibitor beta OS=Homo sapiens OX=9606 GN=GDI2 PE=1 SV=2		67	148	30	22	11978.3	11113	11326.1	11210.7	11323.1	11093	11040.7	10958.9	10672.6
EIF2S1	Eukaryotic translation initiation factor 2 subunit 1 OS=Homo sapiens OX=9606 GN=EIF2S1 PE=1 SV=3	P05198	>sp|P05198|IF2A_HUMAN Eukaryotic translation initiation factor 2 subunit 1 OS=Homo sapiens OX=9606 GN=EIF2S1 PE=1 SV=3		67	74	26	26	6397.6	6091.2	6177.8	6369.5	6446.5	6071.3	5979.1	6436.5	6208.9
CFL1	Cofilin 1 (Fragment) OS=Homo sapiens OX=9606 GN=CFL1 PE=1 SV=8	E9PP50	>tr|E9PP50|E9PP50_HUMAN Cofilin 1 (Fragment) OS=Homo sapiens OX=9606 GN=CFL1 PE=1 SV=8		67	250	16	1
RPL30	Large ribosomal subunit protein eL30 OS=Homo sapiens OX=9606 GN=RPL30 PE=1 SV=2	P62888	>sp|P62888|RL30_HUMAN Large ribosomal subunit protein eL30 OS=Homo sapiens OX=9606 GN=RPL30 PE=1 SV=2		67	94	8	8	6577.7	5890.4	6145.7	5983.8	6158.7	5795.4	5684.1	6308.2	5806.9
VIM	Vimentin OS=Homo sapiens OX=9606 GN=VIM PE=1 SV=4	P08670	>sp|P08670|VIME_HUMAN Vimentin OS=Homo sapiens OX=9606 GN=VIM PE=1 SV=4		66	156	38	36	16308.2	15897.2	16166.7	16529.5	16876.1	16261.3	15785.5	15426.9	16317.4
RACK1	Small ribosomal subunit protein RACK1 OS=Homo sapiens OX=9606 GN=RACK1 PE=1 SV=3	P63244	>sp|P63244|RACK1_HUMAN Small ribosomal subunit protein RACK1 OS=Homo sapiens OX=9606 GN=RACK1 PE=1 SV=3		66	80	17	17	8000.9	7651.7	7550	8070	7913.5	7826.1	7416.4	7718	7854.3
RAB7A	Ras-related protein Rab-7a OS=Homo sapiens OX=9606 GN=RAB7A PE=1 SV=1	P51149	>sp|P51149|RAB7A_HUMAN Ras-related protein Rab-7a OS=Homo sapiens OX=9606 GN=RAB7A PE=1 SV=1		66	52	12	12	6565	6233.5	6525.8	6465.7	6534	6457.1	6292.7	6628.6	6479.3
NME2P1	Putative nucleoside diphosphate kinase OS=Homo sapiens OX=9606 GN=NME2P1 PE=5 SV=1	O60361	>sp|O60361|NDK8_HUMAN Putative nucleoside diphosphate kinase OS=Homo sapiens OX=9606 GN=NME2P1 PE=5 SV=1		66	71	8	1	413.4	448.4	400.7	401.1	449.6	465.4	506.4	241.1	469.7
ATP5PD	ATP synthase subunit d, mitochondrial OS=Homo sapiens OX=9606 GN=ATP5PD PE=1 SV=3	O75947	>sp|O75947|ATP5H_HUMAN ATP synthase subunit d, mitochondrial OS=Homo sapiens OX=9606 GN=ATP5PD PE=1 SV=3		66	35	10	10	4326.7	4227.9	4219.5	4288.9	4430.3	4298.2	4247.9	3962.5	4308.7
YWHAG	14-3-3 protein gamma OS=Homo sapiens OX=9606 GN=YWHAG PE=1 SV=2	P61981	>sp|P61981|1433G_HUMAN 14-3-3 protein gamma OS=Homo sapiens OX=9606 GN=YWHAG PE=1 SV=2		65	251	19	12	10106.3	9295	10004.7	9742.9	9755.3	10142.6	9173.7	9708	9570.2
PCNA	Proliferating cell nuclear antigen OS=Homo sapiens OX=9606 GN=PCNA PE=1 SV=1	P12004	>sp|P12004|PCNA_HUMAN Proliferating cell nuclear antigen OS=Homo sapiens OX=9606 GN=PCNA PE=1 SV=1		65	88	15	15	7293.1	7462.7	7547	8031.6	8143.2	7863	7148	7356	8191.3
JPT2	Jupiter microtubule associated homolog 2 OS=Homo sapiens OX=9606 GN=JPT2 PE=1 SV=1	Q9H910	>sp|Q9H910|JUPI2_HUMAN Jupiter microtubule associated homolog 2 OS=Homo sapiens OX=9606 GN=JPT2 PE=1 SV=1		65	26	9	9	1685.8	1667.9	1706.4	1683	1756.5	1715.1	1601.9	1625.8	1624.4
VASP	Vasodilator stimulated phosphoprotein (Fragment) OS=Homo sapiens OX=9606 GN=VASP PE=1 SV=1	A0A994J508	>tr|A0A994J508|A0A994J508_HUMAN Vasodilator stimulated phosphoprotein (Fragment) OS=Homo sapiens OX=9606 GN=VASP PE=1 SV=1		65	48	10	1	17.6	19.8	16.8	15.9	17.7	17.7	24.3	6.9	20.2
UQCRH	Cytochrome b-c1 complex subunit 6, mitochondrial OS=Homo sapiens OX=9606 GN=UQCRH PE=1 SV=2	P07919	>sp|P07919|QCR6_HUMAN Cytochrome b-c1 complex subunit 6, mitochondrial OS=Homo sapiens OX=9606 GN=UQCRH PE=1 SV=2		65	19	4	4	2372.1	2333.1	2298.4	2492.8	2499.5	2326.1	2055.8	1876.7	2494.6
TIMM9	Mitochondrial import inner membrane translocase subunit Tim9 OS=Homo sapiens OX=9606 GN=TIMM9 PE=1 SV=1	Q9Y5J7	>sp|Q9Y5J7|TIM9_HUMAN Mitochondrial import inner membrane translocase subunit Tim9 OS=Homo sapiens OX=9606 GN=TIMM9 PE=1 SV=1		65	8	5	5	1038.6	935.1	1016	1022.8	1034.2	1006.7	926.8	1417.1	1075.5
HSPA8	Heat shock protein family A (Hsp70) member 8 (Fragment) OS=Homo sapiens OX=9606 GN=HSPA8 PE=1 SV=1	E9PN89	>tr|E9PN89|E9PN89_HUMAN Heat shock protein family A (Hsp70) member 8 (Fragment) OS=Homo sapiens OX=9606 GN=HSPA8 PE=1 SV=1		64	213	22	2	290.8	287	293.3	297	300.2	301.3	286.3	309.3	308.3
YWHAB	14-3-3 protein beta/alpha OS=Homo sapiens OX=9606 GN=YWHAB PE=1 SV=3	P31946	>sp|P31946|1433B_HUMAN 14-3-3 protein beta/alpha OS=Homo sapiens OX=9606 GN=YWHAB PE=1 SV=3		64	221	17	7	4124.2	3768.3	3722.9	3717.5	3828.6	3686.6	3770.2	3692.5	3703.9
CA2	Carbonic anhydrase 2 OS=Homo sapiens OX=9606 GN=CA2 PE=1 SV=2	P00918	>sp|P00918|CAH2_HUMAN Carbonic anhydrase 2 OS=Homo sapiens OX=9606 GN=CA2 PE=1 SV=2		64	149	14	12	20648.5	19047.4	19747.4	19841.3	19803.4	19032.1	18600.9	20499.7	19176.8
VDAC1	Non-selective voltage-gated ion channel VDAC1 OS=Homo sapiens OX=9606 GN=VDAC1 PE=1 SV=2	P21796	>sp|P21796|VDAC1_HUMAN Non-selective voltage-gated ion channel VDAC1 OS=Homo sapiens OX=9606 GN=VDAC1 PE=1 SV=2		64	98	16	15	8007.4	7411.1	7828.8	7655.2	7654.8	7625	7337.1	7747.6	7466.3
ANXA5	Annexin A5 OS=Homo sapiens OX=9606 GN=ANXA5 PE=1 SV=2	P08758	>sp|P08758|ANXA5_HUMAN Annexin A5 OS=Homo sapiens OX=9606 GN=ANXA5 PE=1 SV=2		64	89	22	21	12074.1	12068.4	11672.9	12702.9	12472.5	12854.3	11381.9	11893.1	12248.2
CSTB	Cystatin-B OS=Homo sapiens OX=9606 GN=CSTB PE=1 SV=2	P04080	>sp|P04080|CYTB_HUMAN Cystatin-B OS=Homo sapiens OX=9606 GN=CSTB PE=1 SV=2		64	36	6	6	3150.3	2764.3	3135.5	3049.6	3150.1	2973.5	2563.2	3575.6	3063.2
HSPA5	Endoplasmic reticulum chaperone BiP OS=Homo sapiens OX=9606 GN=HSPA5 PE=1 SV=2	P11021	>sp|P11021|BIP_HUMAN Endoplasmic reticulum chaperone BiP OS=Homo sapiens OX=9606 GN=HSPA5 PE=1 SV=2		63	353	48	45	31405.3	29410	31010.6	30900.2	31629.3	30199.2	29119.7	30753.2	30162.4
STIP1	Stress-induced-phosphoprotein 1 OS=Homo sapiens OX=9606 GN=STIP1 PE=1 SV=1	P31948	>sp|P31948|STIP1_HUMAN Stress-induced-phosphoprotein 1 OS=Homo sapiens OX=9606 GN=STIP1 PE=1 SV=1		63	269	43	43	27638.8	26345.6	26686.6	27384.5	27405.7	27021.6	26368.5	25649.4	26379.8
RCSD1	CapZ-interacting protein OS=Homo sapiens OX=9606 GN=RCSD1 PE=1 SV=1	Q6JBY9	>sp|Q6JBY9|CPZIP_HUMAN CapZ-interacting protein OS=Homo sapiens OX=9606 GN=RCSD1 PE=1 SV=1		63	72	26	26	7733.6	7533.1	7805.6	7826.2	7862.4	7767.9	7658.3	7221.7	7610.9
PRDX6	Peroxiredoxin-6 OS=Homo sapiens OX=9606 GN=PRDX6 PE=1 SV=3	P30041	>sp|P30041|PRDX6_HUMAN Peroxiredoxin-6 OS=Homo sapiens OX=9606 GN=PRDX6 PE=1 SV=3		63	96	19	19	12008.5	11676.4	11663	11822.3	12030.3	11875.4	11403.6	12016	11769.9
PHB2	Prohibitin-2 OS=Homo sapiens OX=9606 GN=PHB2 PE=1 SV=2	Q99623	>sp|Q99623|PHB2_HUMAN Prohibitin-2 OS=Homo sapiens OX=9606 GN=PHB2 PE=1 SV=2		63	86	19	19	8397.5	7998.1	8244.4	8365.2	8593	8271.2	7879.9	8471.7	8331.8
PSME1	Proteasome activator complex subunit 1 OS=Homo sapiens OX=9606 GN=PSME1 PE=1 SV=1	Q06323	>sp|Q06323|PSME1_HUMAN Proteasome activator complex subunit 1 OS=Homo sapiens OX=9606 GN=PSME1 PE=1 SV=1		63	88	17	17	9863.6	10226.8	10213.2	10443	10517.1	10263.7	9854.1	9737.4	10338.3
HMGB2	High mobility group protein B2 OS=Homo sapiens OX=9606 GN=HMGB2 PE=1 SV=2	P26583	>sp|P26583|HMGB2_HUMAN High mobility group protein B2 OS=Homo sapiens OX=9606 GN=HMGB2 PE=1 SV=2		63	79	14	11	6307.5	5781.3	6015.6	5919.8	6082.6	5721.4	5599.9	5813.1	5723.1
TPD52L2	Tumor protein D54 OS=Homo sapiens OX=9606 GN=TPD52L2 PE=1 SV=2	O43399	>sp|O43399|TPD54_HUMAN Tumor protein D54 OS=Homo sapiens OX=9606 GN=TPD52L2 PE=1 SV=2		63	37	13	13	3108.6	2986.1	3193.3	3310.8	3277.7	3347.9	2968	2940.8	2957.7
PFDN2	Prefoldin subunit 2 OS=Homo sapiens OX=9606 GN=PFDN2 PE=1 SV=1	Q9UHV9	>sp|Q9UHV9|PFD2_HUMAN Prefoldin subunit 2 OS=Homo sapiens OX=9606 GN=PFDN2 PE=1 SV=1		63	54	10	10	4395	4167.7	4413.8	4617.2	4699.4	4642.4	4203	4288.1	4476.9
RPLP2	Large ribosomal subunit protein P2 OS=Homo sapiens OX=9606 GN=RPLP2 PE=1 SV=1	P05387	>sp|P05387|RLA2_HUMAN Large ribosomal subunit protein P2 OS=Homo sapiens OX=9606 GN=RPLP2 PE=1 SV=1		63	51	7	6	7208.6	7202.8	7108.8	7843	7795.2	7581.7	6804.3	7303	7622.5
EIF1AY	Eukaryotic translation initiation factor 1A, Y-chromosomal OS=Homo sapiens OX=9606 GN=EIF1AY PE=1 SV=4	O14602	>sp|O14602|IF1AY_HUMAN Eukaryotic translation initiation factor 1A, Y-chromosomal OS=Homo sapiens OX=9606 GN=EIF1AY PE=1 SV=4		63	29	10	2	392.3	372.1	377	386.5	394.4	380.7	392.8	378.5	413.2
EIF1AX	Eukaryotic translation initiation factor 1A, X-chromosomal OS=Homo sapiens OX=9606 GN=EIF1AX PE=1 SV=2	P47813	>sp|P47813|IF1AX_HUMAN Eukaryotic translation initiation factor 1A, X-chromosomal OS=Homo sapiens OX=9606 GN=EIF1AX PE=1 SV=2		63	35	9	1	428.2	442.9	405.9	448.3	443.8	419.3	415.3	399.1	421.9
GART	Trifunctional purine biosynthetic protein adenosine-3 (Fragment) OS=Homo sapiens OX=9606 GN=GART PE=1 SV=1	C9JZG2	>tr|C9JZG2|C9JZG2_HUMAN Trifunctional purine biosynthetic protein adenosine-3 (Fragment) OS=Homo sapiens OX=9606 GN=GART PE=1 SV=1		63	17	6	1	108.2	128.7	146.2	157	147.9	178.5	107.5	146.9	130.4
HSPA8	Heat shock cognate 71 kDa protein OS=Homo sapiens OX=9606 GN=HSPA8 PE=1 SV=1	P11142	>sp|P11142|HSP7C_HUMAN Heat shock cognate 71 kDa protein OS=Homo sapiens OX=9606 GN=HSPA8 PE=1 SV=1		62	503	44	15	13998.5	14250.9	13798.5	14963.2	14319.4	15026.8	13865.7	11802.2	13793
CCT2	T-complex protein 1 subunit beta OS=Homo sapiens OX=9606 GN=CCT2 PE=1 SV=4	P78371	>sp|P78371|TCPB_HUMAN T-complex protein 1 subunit beta OS=Homo sapiens OX=9606 GN=CCT2 PE=1 SV=4		62	219	32	32	17912.5	16472.4	17638	17823.6	18090.3	17298.5	16341.7	19826.3	17721.4
CCT8	T-complex protein 1 subunit theta OS=Homo sapiens OX=9606 GN=CCT8 PE=1 SV=4	P50990	>sp|P50990|TCPQ_HUMAN T-complex protein 1 subunit theta OS=Homo sapiens OX=9606 GN=CCT8 PE=1 SV=4		62	268	36	36	24206.3	24102.9	23731.8	25956.4	25551.2	25405.5	23053.4	25214.2	25095.4
DARS1	Aspartate--tRNA ligase, cytoplasmic OS=Homo sapiens OX=9606 GN=DARS1 PE=1 SV=2	P14868	>sp|P14868|SYDC_HUMAN Aspartate--tRNA ligase, cytoplasmic OS=Homo sapiens OX=9606 GN=DARS1 PE=1 SV=2		62	131	30	30	11453.9	11222.7	11034.5	11952.5	11995.4	11699.9	10843	11201.2	11647.1
ANXA4	Annexin A4 OS=Homo sapiens OX=9606 GN=ANXA4 PE=1 SV=4	P09525	>sp|P09525|ANXA4_HUMAN Annexin A4 OS=Homo sapiens OX=9606 GN=ANXA4 PE=1 SV=4		62	145	23	22	14699.1	13903	13822.9	14555.6	14699	14370	13441.3	14689.4	14341.8
PCBP1	Poly(rC)-binding protein 1 OS=Homo sapiens OX=9606 GN=PCBP1 PE=1 SV=2	Q15365	>sp|Q15365|PCBP1_HUMAN Poly(rC)-binding protein 1 OS=Homo sapiens OX=9606 GN=PCBP1 PE=1 SV=2		62	105	16	10	3646.3	3678.1	3729.5	3891.4	3926	3961.1	3554.2	3825.6	3915.7
PNP	Purine nucleoside phosphorylase OS=Homo sapiens OX=9606 GN=PNP PE=1 SV=2	G3V5M2	>tr|G3V5M2|G3V5M2_HUMAN Purine nucleoside phosphorylase OS=Homo sapiens OX=9606 GN=PNP PE=1 SV=2		62	112	16	16	5861.8	5694.8	5961.1	6134.5	5982.3	6016.5	5489.3	5743.5	5877.7
PSMA1	Proteasome subunit alpha type-1 OS=Homo sapiens OX=9606 GN=PSMA1 PE=1 SV=1	P25786	>sp|P25786|PSA1_HUMAN Proteasome subunit alpha type-1 OS=Homo sapiens OX=9606 GN=PSMA1 PE=1 SV=1		62	123	19	19	7286.5	7189.8	7312.8	7849.3	7876.3	7968.2	6838.3	8047.4	7746.8
PPA1	Inorganic pyrophosphatase OS=Homo sapiens OX=9606 GN=PPA1 PE=1 SV=2	Q15181	>sp|Q15181|IPYR_HUMAN Inorganic pyrophosphatase OS=Homo sapiens OX=9606 GN=PPA1 PE=1 SV=2		62	55	16	15	5713.4	5608.7	5457.7	5842.7	6014.6	5876	5620.8	5362.5	5885.7
SUB1	Activated RNA polymerase II transcriptional coactivator p15 OS=Homo sapiens OX=9606 GN=SUB1 PE=1 SV=3	P53999	>sp|P53999|TCP4_HUMAN Activated RNA polymerase II transcriptional coactivator p15 OS=Homo sapiens OX=9606 GN=SUB1 PE=1 SV=3		62	71	9	9	6203.1	6080.8	6035.3	6423.2	6447.5	6316.1	5874.7	6073.6	6027.5
SNRPD2	Small nuclear ribonucleoprotein Sm D2 OS=Homo sapiens OX=9606 GN=SNRPD2 PE=1 SV=1	P62316	>sp|P62316|SMD2_HUMAN Small nuclear ribonucleoprotein Sm D2 OS=Homo sapiens OX=9606 GN=SNRPD2 PE=1 SV=1		62	38	9	9	2896.5	2736.9	2860.3	2956	2957.7	2955.5	2780.1	2824.9	2901.1
APRT	Adenine phosphoribosyltransferase OS=Homo sapiens OX=9606 GN=APRT PE=1 SV=2	P07741	>sp|P07741|APT_HUMAN Adenine phosphoribosyltransferase OS=Homo sapiens OX=9606 GN=APRT PE=1 SV=2		62	43	11	11	4720.6	4577.3	4577.1	4720.8	4719.6	4786.4	4383.6	4616.4	4541.9
COX6B1	Cytochrome c oxidase subunit 6B1 OS=Homo sapiens OX=9606 GN=COX6B1 PE=1 SV=2	P14854	>sp|P14854|CX6B1_HUMAN Cytochrome c oxidase subunit 6B1 OS=Homo sapiens OX=9606 GN=COX6B1 PE=1 SV=2		62	21	6	6	2229.7	2164.8	2496.9	2160.5	2241.8	2386.3	2009.7	2222.7	2076
VCL	Vinculin OS=Homo sapiens OX=9606 GN=VCL PE=1 SV=4	P18206	>sp|P18206|VINC_HUMAN Vinculin OS=Homo sapiens OX=9606 GN=VCL PE=1 SV=4		61	273	72	72	25286.3	24240.5	25012.7	25430.3	26130.7	25128.1	24359.9	24513	24876.8
ACTN4	Alpha-actinin-4 OS=Homo sapiens OX=9606 GN=ACTN4 PE=1 SV=2	O43707	>sp|O43707|ACTN4_HUMAN Alpha-actinin-4 OS=Homo sapiens OX=9606 GN=ACTN4 PE=1 SV=2		61	361	55	1	1463.1	1291.7	1407.7	1285	1408.2	1208.3	1357.7	1421.9	1191.3
ACTN4	Actinin alpha 4 OS=Homo sapiens OX=9606 GN=ACTN4 PE=1 SV=3	F5GXS2	>tr|F5GXS2|F5GXS2_HUMAN Actinin alpha 4 OS=Homo sapiens OX=9606 GN=ACTN4 PE=1 SV=3		61	341	55	1
PKM	Pyruvate kinase OS=Homo sapiens OX=9606 GN=PKM PE=1 SV=1	A0A8V8TNX9	>tr|A0A8V8TNX9|A0A8V8TNX9_HUMAN Pyruvate kinase OS=Homo sapiens OX=9606 GN=PKM PE=1 SV=1		61	503	36	4	3821.8	3555.6	3783.5	3741.6	3768.6	3599.6	3462.1	4122	3659
CAP1	Adenylyl cyclase-associated protein 1 OS=Homo sapiens OX=9606 GN=CAP1 PE=1 SV=5	Q01518	>sp|Q01518|CAP1_HUMAN Adenylyl cyclase-associated protein 1 OS=Homo sapiens OX=9606 GN=CAP1 PE=1 SV=5		61	666	36	36	61814.5	58244.9	60410	63232.4	64081.4	62493.1	56831.3	67236.7	63259.8
CCT7	T-complex protein 1 subunit eta OS=Homo sapiens OX=9606 GN=CCT7 PE=1 SV=2	Q99832	>sp|Q99832|TCPH_HUMAN T-complex protein 1 subunit eta OS=Homo sapiens OX=9606 GN=CCT7 PE=1 SV=2		61	177	31	31	18691.4	17757.8	18700.5	19054.5	19118.6	19062.7	17168.3	19769.4	18867.7
GPX1	Glutathione peroxidase 1 OS=Homo sapiens OX=9606 GN=GPX1 PE=1 SV=4	P07203	>sp|P07203|GPX1_HUMAN Glutathione peroxidase 1 OS=Homo sapiens OX=9606 GN=GPX1 PE=1 SV=4		61	60	10	10	4979.2	4564.3	4674.3	4518	4450.9	4561.1	4344.5	4430.1	4149.9
HPRT1	Hypoxanthine-guanine phosphoribosyltransferase OS=Homo sapiens OX=9606 GN=HPRT1 PE=1 SV=2	P00492	>sp|P00492|HPRT_HUMAN Hypoxanthine-guanine phosphoribosyltransferase OS=Homo sapiens OX=9606 GN=HPRT1 PE=1 SV=2		61	42	10	10	4086.9	3865	4044.6	4104.3	4100.7	4121.7	3715.9	3986.1	4012.5
LGALS1	Galectin-1 OS=Homo sapiens OX=9606 GN=LGALS1 PE=1 SV=2	P09382	>sp|P09382|LEG1_HUMAN Galectin-1 OS=Homo sapiens OX=9606 GN=LGALS1 PE=1 SV=2		61	104	9	9	14294.4	14005.5	13804.4	14204.9	14262.7	13902.5	13884.2	13861.6	13865.1
TMSB4X	Thymosin beta-4 OS=Homo sapiens OX=9606 GN=TMSB4X PE=1 SV=2	P62328	>sp|P62328|TYB4_HUMAN Thymosin beta-4 OS=Homo sapiens OX=9606 GN=TMSB4X PE=1 SV=2		61	92	9	6	8472.7	5917.9	6327.5	8021.9	7558.3	6148.7	7161.3	6181.9	8673.9
RPS21	Small ribosomal subunit protein eS21 OS=Homo sapiens OX=9606 GN=RPS21 PE=1 SV=1	P63220	>sp|P63220|RS21_HUMAN Small ribosomal subunit protein eS21 OS=Homo sapiens OX=9606 GN=RPS21 PE=1 SV=1		61	43	7	7	5794.7	5552.7	6041.1	5763.5	6015.3	5914.3	5398.7	6610.4	5704.2
TIMM13	Mitochondrial import inner membrane translocase subunit Tim13 OS=Homo sapiens OX=9606 GN=TIMM13 PE=1 SV=1	Q9Y5L4	>sp|Q9Y5L4|TIM13_HUMAN Mitochondrial import inner membrane translocase subunit Tim13 OS=Homo sapiens OX=9606 GN=TIMM13 PE=1 SV=1		61	16	5	5	838.7	815.3	843.8	865.2	948	866.3	824.8	835.9	869.9
CYCS	Cytochrome c OS=Homo sapiens OX=9606 GN=CYCS PE=1 SV=2	P99999	>sp|P99999|CYC_HUMAN Cytochrome c OS=Homo sapiens OX=9606 GN=CYCS PE=1 SV=2		61	29	6	6	5172.4	4864.2	4866.8	5203.1	5046.7	5098.2	4779.8	5222.7	5054
FLYWCH2	FLYWCH family member 2 OS=Homo sapiens OX=9606 GN=FLYWCH2 PE=1 SV=1	Q96CP2	>sp|Q96CP2|FWCH2_HUMAN FLYWCH family member 2 OS=Homo sapiens OX=9606 GN=FLYWCH2 PE=1 SV=1		61	9	6	6	532	520.1	552.3	530.3	536.9	562.8	487.6	517	518.4
ATIC	Bifunctional purine biosynthesis protein ATIC OS=Homo sapiens OX=9606 GN=ATIC PE=1 SV=3	P31939	>sp|P31939|PUR9_HUMAN Bifunctional purine biosynthesis protein ATIC OS=Homo sapiens OX=9606 GN=ATIC PE=1 SV=3		60	73	29	29	8312.9	7438.9	7859.4	7718	7719.8	7702.8	7314.4	7777.3	7458.5
EIF4A1	Eukaryotic initiation factor 4A-I OS=Homo sapiens OX=9606 GN=EIF4A1 PE=1 SV=1	P60842	>sp|P60842|IF4A1_HUMAN Eukaryotic initiation factor 4A-I OS=Homo sapiens OX=9606 GN=EIF4A1 PE=1 SV=1		60	159	25	12	3600	3275.5	3335.3	3421.6	3335.8	3427.4	3140.9	3635	3299.9
SRPRB	Signal recognition particle receptor subunit beta OS=Homo sapiens OX=9606 GN=SRPRB PE=1 SV=3	Q9Y5M8	>sp|Q9Y5M8|SRPRB_HUMAN Signal recognition particle receptor subunit beta OS=Homo sapiens OX=9606 GN=SRPRB PE=1 SV=3		60	24	14	14	1836.2	1888.3	1819.6	1867.6	1910.2	1884.6	1769.2	2003.6	1886.3
RAP1B	Ras-related protein Rap-1b OS=Homo sapiens OX=9606 GN=RAP1B PE=1 SV=1	P61224	>sp|P61224|RAP1B_HUMAN Ras-related protein Rap-1b OS=Homo sapiens OX=9606 GN=RAP1B PE=1 SV=1		60	47	11	5	852.9	807	824.8	832.1	822.9	837.1	806.5	715.2	760.5
RPS13	Small ribosomal subunit protein uS15 OS=Homo sapiens OX=9606 GN=RPS13 PE=1 SV=2	P62277	>sp|P62277|RS13_HUMAN Small ribosomal subunit protein uS15 OS=Homo sapiens OX=9606 GN=RPS13 PE=1 SV=2		60	79	11	11	7705.9	7352.2	7874.7	7984.9	8451.5	7925.3	7085.2	8685.7	8254.9
BANF1	Barrier-to-autointegration factor OS=Homo sapiens OX=9606 GN=BANF1 PE=1 SV=1	O75531	>sp|O75531|BAF_HUMAN Barrier-to-autointegration factor OS=Homo sapiens OX=9606 GN=BANF1 PE=1 SV=1		60	20	5	5	1535.2	1580.2	1572	1731.6	1550.1	1675	1548.2	1514.6	1527.4
ACTN1	Alpha-actinin-1 OS=Homo sapiens OX=9606 GN=ACTN1 PE=1 SV=2	P12814	>sp|P12814|ACTN1_HUMAN Alpha-actinin-1 OS=Homo sapiens OX=9606 GN=ACTN1 PE=1 SV=2		59	333	48	29	14379.1	13443.2	13968.7	14099	14356.9	14060.4	13097.9	14251	13359.7
HNRNPM	Heterogeneous nuclear ribonucleoprotein M OS=Homo sapiens OX=9606 GN=HNRNPM PE=1 SV=3	P52272	>sp|P52272|HNRPM_HUMAN Heterogeneous nuclear ribonucleoprotein M OS=Homo sapiens OX=9606 GN=HNRNPM PE=1 SV=3		59	140	43	21	6138.7	5610.3	5914.2	5744.3	5863.3	5715.2	5492.8	5998.4	5788.6
HNRNPM	Heterogeneous nuclear ribonucleoprotein M (Fragment) OS=Homo sapiens OX=9606 GN=HNRNPM PE=1 SV=1	M0QZM1	>tr|M0QZM1|M0QZM1_HUMAN Heterogeneous nuclear ribonucleoprotein M (Fragment) OS=Homo sapiens OX=9606 GN=HNRNPM PE=1 SV=1		59	86	23	1	100.4	95.8	113	100.5	103.7	119.5	91.7	106.4	100.5
TCEA1	Transcription elongation factor A protein 1 OS=Homo sapiens OX=9606 GN=TCEA1 PE=1 SV=2	P23193	>sp|P23193|TCEA1_HUMAN Transcription elongation factor A protein 1 OS=Homo sapiens OX=9606 GN=TCEA1 PE=1 SV=2		59	70	20	20	5078.6	4567.3	4930.2	4604.1	4675.7	4547.8	4519.5	4923.2	4510.6
RPL10	Ribosomal protein L10 OS=Homo sapiens OX=9606 GN=RPL10 PE=1 SV=2	F8W7C6	>tr|F8W7C6|F8W7C6_HUMAN Ribosomal protein L10 OS=Homo sapiens OX=9606 GN=RPL10 PE=1 SV=2		59	84	11	1	429.4	417.4	390.6	413.9	430.5	436.3	414.8	378.5	409.5
ETFB	Electron transfer flavoprotein subunit beta OS=Homo sapiens OX=9606 GN=ETFB PE=1 SV=3	P38117	>sp|P38117|ETFB_HUMAN Electron transfer flavoprotein subunit beta OS=Homo sapiens OX=9606 GN=ETFB PE=1 SV=3		59	49	15	15	7682.5	7297.2	7639.1	7730	7891.6	7750.9	7375.7	7824.4	7604.5
RPS9	Small ribosomal subunit protein uS4 OS=Homo sapiens OX=9606 GN=RPS9 PE=1 SV=3	P46781	>sp|P46781|RS9_HUMAN Small ribosomal subunit protein uS4 OS=Homo sapiens OX=9606 GN=RPS9 PE=1 SV=3		59	99	16	16	13216.7	13331.5	12752.6	14473.6	14125.2	14256.6	12482.5	13930.9	14217.3
SRP9	Signal recognition particle 9 kDa protein OS=Homo sapiens OX=9606 GN=SRP9 PE=1 SV=2	P49458	>sp|P49458|SRP09_HUMAN Signal recognition particle 9 kDa protein OS=Homo sapiens OX=9606 GN=SRP9 PE=1 SV=2		59	79	7	7	5078	4923.9	4953.3	4787	4870.2	4996.9	4745.4	4635.5	4645.2
ATP5F1E	ATP synthase subunit epsilon, mitochondrial OS=Homo sapiens OX=9606 GN=ATP5F1E PE=1 SV=2	P56381	>sp|P56381|ATP5E_HUMAN ATP synthase subunit epsilon, mitochondrial OS=Homo sapiens OX=9606 GN=ATP5F1E PE=1 SV=2		59	11	4	4	2040.8	1908.6	2097	2001.8	2120.2	2047	1840.1	2366.5	2024.7
HSP90AB1	Heat shock protein HSP 90-beta OS=Homo sapiens OX=9606 GN=HSP90AB1 PE=1 SV=4	P08238	>sp|P08238|HS90B_HUMAN Heat shock protein HSP 90-beta OS=Homo sapiens OX=9606 GN=HSP90AB1 PE=1 SV=4		58	699	51	28	25803	24315.4	24239.7	26425.9	25560.5	25611.4	23503	25905.2	25918.5
RRBP1	Ribosome-binding protein 1 OS=Homo sapiens OX=9606 GN=RRBP1 PE=1 SV=5	Q9P2E9	>sp|Q9P2E9|RRBP1_HUMAN Ribosome-binding protein 1 OS=Homo sapiens OX=9606 GN=RRBP1 PE=1 SV=5		58	145	68	66	12531.6	11945.9	12128.1	12403.5	12639.5	12267.5	11414.8	12329.5	12437.5
EEF2	Elongation factor 2 OS=Homo sapiens OX=9606 GN=EEF2 PE=1 SV=4	P13639	>sp|P13639|EF2_HUMAN Elongation factor 2 OS=Homo sapiens OX=9606 GN=EEF2 PE=1 SV=4		58	487	51	50	46053.8	44274.9	44737.4	46551.2	46847.1	46051.5	44060.6	45255	45248.7
HSPA4	Heat shock 70 kDa protein 4 OS=Homo sapiens OX=9606 GN=HSPA4 PE=1 SV=4	P34932	>sp|P34932|HSP74_HUMAN Heat shock 70 kDa protein 4 OS=Homo sapiens OX=9606 GN=HSPA4 PE=1 SV=4		58	198	44	41	16619.1	16047.5	16169.4	16742.6	16913.5	16690.7	15481.9	16040.5	16457.1
P4HB	Protein disulfide-isomerase OS=Homo sapiens OX=9606 GN=P4HB PE=1 SV=1	A0A7P0TA71	>tr|A0A7P0TA71|A0A7P0TA71_HUMAN Protein disulfide-isomerase OS=Homo sapiens OX=9606 GN=P4HB PE=1 SV=1		58	509	42	42	61856.5	60137.3	61131.4	65431.8	64439.8	64735.5	58851.1	59989.6	62917.8
KHSRP	Far upstream element-binding protein 2 OS=Homo sapiens OX=9606 GN=KHSRP PE=1 SV=4	Q92945	>sp|Q92945|FUBP2_HUMAN Far upstream element-binding protein 2 OS=Homo sapiens OX=9606 GN=KHSRP PE=1 SV=4		58	156	37	32	8893.8	8869.6	9150.3	9578.4	9519.5	9507.2	8369.2	9503.1	9219.9
TUBA1A	Tubulin alpha-1A chain OS=Homo sapiens OX=9606 GN=TUBA1A PE=1 SV=1	Q71U36	>sp|Q71U36|TBA1A_HUMAN Tubulin alpha-1A chain OS=Homo sapiens OX=9606 GN=TUBA1A PE=1 SV=1		58	299	22	2	766.3	723	724.9	690.5	684.3	695.5	678.6	640.6	689.6
HDGF	Heparin binding growth factor OS=Homo sapiens OX=9606 GN=HDGF PE=1 SV=1	A0AA34QVG5	>tr|A0AA34QVG5|A0AA34QVG5_HUMAN Heparin binding growth factor OS=Homo sapiens OX=9606 GN=HDGF PE=1 SV=1		58	156	25	24	10868.5	11239.2	10946.8	11440.7	11498.7	11594	11028.8	9743.4	11093.4
NPM1	Nucleophosmin OS=Homo sapiens OX=9606 GN=NPM1 PE=1 SV=2	P06748	>sp|P06748|NPM_HUMAN Nucleophosmin OS=Homo sapiens OX=9606 GN=NPM1 PE=1 SV=2		58	194	20	3	1079.4	992.6	1134	1122.7	1109	1149.9	906.5	2723.6	1148.8
NAPA	Alpha-soluble NSF attachment protein OS=Homo sapiens OX=9606 GN=NAPA PE=1 SV=3	P54920	>sp|P54920|SNAA_HUMAN Alpha-soluble NSF attachment protein OS=Homo sapiens OX=9606 GN=NAPA PE=1 SV=3		58	37	14	14	3966.6	3549.3	3686.8	3664.2	3787	3507.2	3456.1	3701	3549.5
PITPNB	Phosphatidylinositol transfer protein beta isoform OS=Homo sapiens OX=9606 GN=PITPNB PE=1 SV=2	P48739	>sp|P48739|PIPNB_HUMAN Phosphatidylinositol transfer protein beta isoform OS=Homo sapiens OX=9606 GN=PITPNB PE=1 SV=2		58	42	18	2	27.7	28.1	24.7	23.7	22.2	29.5	23.9	20.2	25
RAB1A	Ras-related protein Rab-1A OS=Homo sapiens OX=9606 GN=RAB1A PE=1 SV=3	P62820	>sp|P62820|RAB1A_HUMAN Ras-related protein Rab-1A OS=Homo sapiens OX=9606 GN=RAB1A PE=1 SV=3		58	63	11	4	973.4	921.9	917.4	919.6	895.4	826.5	900.2	835.4	877
FAM107B	Protein FAM107B OS=Homo sapiens OX=9606 GN=FAM107B PE=1 SV=1	Q9H098	>sp|Q9H098|F107B_HUMAN Protein FAM107B OS=Homo sapiens OX=9606 GN=FAM107B PE=1 SV=1		58	37	11	11	2627.1	2525.2	2669.9	2694.8	2822.8	2734.1	2558.1	2465.1	2600
EDF1	Endothelial differentiation-related factor 1 OS=Homo sapiens OX=9606 GN=EDF1 PE=1 SV=1	O60869	>sp|O60869|EDF1_HUMAN Endothelial differentiation-related factor 1 OS=Homo sapiens OX=9606 GN=EDF1 PE=1 SV=1		58	28	12	12	4159.1	3950.8	4105.8	4322.9	4211.2	4380.6	3808.6	4026.7	4028
SRP14	Signal recognition particle 14 kDa protein OS=Homo sapiens OX=9606 GN=SRP14 PE=1 SV=2	P37108	>sp|P37108|SRP14_HUMAN Signal recognition particle 14 kDa protein OS=Homo sapiens OX=9606 GN=SRP14 PE=1 SV=2		58	43	9	9	6648.1	6230.1	6403.6	6365.2	6451.8	6427.8	6088.5	6433.1	6167.2
DCTPP1	dCTP pyrophosphatase 1 OS=Homo sapiens OX=9606 GN=DCTPP1 PE=1 SV=1	Q9H773	>sp|Q9H773|DCTP1_HUMAN dCTP pyrophosphatase 1 OS=Homo sapiens OX=9606 GN=DCTPP1 PE=1 SV=1		58	21	7	7	1455.4	1475.1	1481	1469.2	1459.4	1549.1	1443.4	1389.9	1325.1
ELOB	Elongin-B OS=Homo sapiens OX=9606 GN=ELOB PE=1 SV=1	Q15370	>sp|Q15370|ELOB_HUMAN Elongin-B OS=Homo sapiens OX=9606 GN=ELOB PE=1 SV=1		58	25	8	8	3390.2	3144.3	3353.8	3409.9	3523.6	3482.8	3166.4	3432.9	3392.5
HMGN1	Non-histone chromosomal protein HMG-14 OS=Homo sapiens OX=9606 GN=HMGN1 PE=1 SV=3	P05114	>sp|P05114|HMGN1_HUMAN Non-histone chromosomal protein HMG-14 OS=Homo sapiens OX=9606 GN=HMGN1 PE=1 SV=3		58	21	7	7	1057.5	1095.5	1033.7	1472	1144.2	1662	1043.9	1037.9	1098.8
S100A4	Protein S100-A4 OS=Homo sapiens OX=9606 GN=S100A4 PE=1 SV=1	P26447	>sp|P26447|S10A4_HUMAN Protein S100-A4 OS=Homo sapiens OX=9606 GN=S100A4 PE=1 SV=1		58	100	8	8	13046.7	12030.3	13474.3	13898	13614.5	13364.3	12505.7	15360.2	13796
ANXA6	Annexin (Fragment) OS=Homo sapiens OX=9606 GN=ANXA6 PE=1 SV=1	A0A0S2Z377	>tr|A0A0S2Z377|A0A0S2Z377_HUMAN Annexin (Fragment) OS=Homo sapiens OX=9606 GN=ANXA6 PE=1 SV=1		57	182	45	2	179.8	197.2	172.7	215.5	196.2	219.9	197.3	182.7	196.8
ANXA6	Annexin A6 OS=Homo sapiens OX=9606 GN=ANXA6 PE=1 SV=3	P08133	>sp|P08133|ANXA6_HUMAN Annexin A6 OS=Homo sapiens OX=9606 GN=ANXA6 PE=1 SV=3		57	184	45	2	437.8	513.9	451.6	495.8	502.1	495.5	467.5	356.4	493.1
PLIN3	Perilipin-3 OS=Homo sapiens OX=9606 GN=PLIN3 PE=1 SV=3	O60664	>sp|O60664|PLIN3_HUMAN Perilipin-3 OS=Homo sapiens OX=9606 GN=PLIN3 PE=1 SV=3		57	154	22	22	11552.8	11638.3	11658	12483.3	12459.6	12431.9	11496.1	12080.4	12137.2
NUDC	Nuclear migration protein nudC OS=Homo sapiens OX=9606 GN=NUDC PE=1 SV=1	Q9Y266	>sp|Q9Y266|NUDC_HUMAN Nuclear migration protein nudC OS=Homo sapiens OX=9606 GN=NUDC PE=1 SV=1		57	88	21	21	7033.1	7277.7	7142.9	7655.8	7425.8	7435.8	7053	6512	7132
AHSA1	Activator of 90 kDa heat shock protein ATPase homolog 1 OS=Homo sapiens OX=9606 GN=AHSA1 PE=1 SV=1	O95433	>sp|O95433|AHSA1_HUMAN Activator of 90 kDa heat shock protein ATPase homolog 1 OS=Homo sapiens OX=9606 GN=AHSA1 PE=1 SV=1		57	56	19	19	6507.1	6215.5	6362.6	6547.5	6805.7	6529.8	6231.9	6418.6	6772.4
NPM1	Isoform 3 of Nucleophosmin OS=Homo sapiens OX=9606 GN=NPM1	P06748-3	>sp|P06748-3|NPM_HUMAN Isoform 3 of Nucleophosmin OS=Homo sapiens OX=9606 GN=NPM1		57	182	18	1	392.4	394.3	433.9	419.9	422.6	390.9	397.2	521.3	427.9
EIF3G	Eukaryotic translation initiation factor 3 subunit G (Fragment) OS=Homo sapiens OX=9606 GN=EIF3G PE=1 SV=8	K7EL20	>tr|K7EL20|K7EL20_HUMAN Eukaryotic translation initiation factor 3 subunit G (Fragment) OS=Homo sapiens OX=9606 GN=EIF3G PE=1 SV=8		57	56	18	1	167.8	189.8	148.4	188.9	173.2	211.4	183.4	124.8	179.7
VDAC3	Non-selective voltage-gated ion channel VDAC3 OS=Homo sapiens OX=9606 GN=VDAC3 PE=1 SV=1	Q9Y277	>sp|Q9Y277|VDAC3_HUMAN Non-selective voltage-gated ion channel VDAC3 OS=Homo sapiens OX=9606 GN=VDAC3 PE=1 SV=1		57	65	13	12	6563	6065.8	6294.4	6250	6186.2	6158.7	5899.4	6553.7	6060.8
VBP1	Prefoldin subunit 3 OS=Homo sapiens OX=9606 GN=VBP1 PE=1 SV=4	P61758	>sp|P61758|PFD3_HUMAN Prefoldin subunit 3 OS=Homo sapiens OX=9606 GN=VBP1 PE=1 SV=4		57	50	15	15	4933.8	4796.7	4878.6	4923.6	5103.2	4869.3	4770	4910.8	4833.3
PRDX5	Peroxiredoxin-5, mitochondrial OS=Homo sapiens OX=9606 GN=PRDX5 PE=1 SV=4	P30044	>sp|P30044|PRDX5_HUMAN Peroxiredoxin-5, mitochondrial OS=Homo sapiens OX=9606 GN=PRDX5 PE=1 SV=4		57	52	11	11	6459.1	7187.4	6757.3	7944.5	7594.8	8003.5	6821.9	6046.4	7478.9
HPCAL1	Hippocalcin-like protein 1 OS=Homo sapiens OX=9606 GN=HPCAL1 PE=1 SV=3	P37235	>sp|P37235|HPCL1_HUMAN Hippocalcin-like protein 1 OS=Homo sapiens OX=9606 GN=HPCAL1 PE=1 SV=3		57	52	11	7	1978.4	1798.3	1843.8	1815.3	1854.6	1782.3	1865.1	1721.2	1757.5
SRSF1	Serine/arginine-rich splicing factor 1 OS=Homo sapiens OX=9606 GN=SRSF1 PE=1 SV=1	J3KTL2	>tr|J3KTL2|J3KTL2_HUMAN Serine/arginine-rich splicing factor 1 OS=Homo sapiens OX=9606 GN=SRSF1 PE=1 SV=1		57	33	15	14	2727.3	2759	2593.2	2847.4	2764.6	2935.6	2597.2	2564.3	2738.7
RPL23	Large ribosomal subunit protein uL14 OS=Homo sapiens OX=9606 GN=RPL23 PE=1 SV=1	P62829	>sp|P62829|RL23_HUMAN Large ribosomal subunit protein uL14 OS=Homo sapiens OX=9606 GN=RPL23 PE=1 SV=1		57	73	8	8	6844.4	6757.1	6727.4	7018.9	7144.3	7005.7	6462.1	6636.2	6730
AIF1	Allograft inflammatory factor 1 (Fragment) OS=Homo sapiens OX=9606 GN=AIF1 PE=1 SV=1	Q5STX8	>tr|Q5STX8|Q5STX8_HUMAN Allograft inflammatory factor 1 (Fragment) OS=Homo sapiens OX=9606 GN=AIF1 PE=1 SV=1		57	35	9	9	3598.6	3517.3	3467.6	3404.1	3505.5	3407.7	3483.6	2754.3	3309
S100A8	Protein S100-A8 OS=Homo sapiens OX=9606 GN=S100A8 PE=1 SV=1	P05109	>sp|P05109|S10A8_HUMAN Protein S100-A8 OS=Homo sapiens OX=9606 GN=S100A8 PE=1 SV=1		57	72	8	8	5398.7	5113.4	5250.5	5566.8	5384.9	5213.4	5043.8	5250.1	5085.6
HMGN2	Non-histone chromosomal protein HMG-17 OS=Homo sapiens OX=9606 GN=HMGN2 PE=1 SV=3	P05204	>sp|P05204|HMGN2_HUMAN Non-histone chromosomal protein HMG-17 OS=Homo sapiens OX=9606 GN=HMGN2 PE=1 SV=3		57	31	10	7	3256.5	3085.3	3199.9	3231.9	3435.8	3293.4	3097	3181.3	3260.5
VCP	Transitional endoplasmic reticulum ATPase OS=Homo sapiens OX=9606 GN=VCP PE=1 SV=4	P55072	>sp|P55072|TERA_HUMAN Transitional endoplasmic reticulum ATPase OS=Homo sapiens OX=9606 GN=VCP PE=1 SV=4		56	195	45	45	16761.4	16456	16672	17405	17582.5	17480.9	15975	16532.1	16993
PKM	Pyruvate kinase OS=Homo sapiens OX=9606 GN=PKM PE=1 SV=1	A0A804F729	>tr|A0A804F729|A0A804F729_HUMAN Pyruvate kinase OS=Homo sapiens OX=9606 GN=PKM PE=1 SV=1		56	469	35	3	1207	1412.3	1175.8	1643.2	1501.1	1736.7	1306.7	1192.1	1559.5
HSPA9	Stress-70 protein, mitochondrial OS=Homo sapiens OX=9606 GN=HSPA9 PE=1 SV=2	P38646	>sp|P38646|GRP75_HUMAN Stress-70 protein, mitochondrial OS=Homo sapiens OX=9606 GN=HSPA9 PE=1 SV=2		56	192	39	38	15637.7	15338.8	15885.4	15814.3	16102.4	15934.4	15474.3	15247.8	15418
ATP5F1A	ATP synthase subunit alpha, mitochondrial OS=Homo sapiens OX=9606 GN=ATP5F1A PE=1 SV=1	P25705	>sp|P25705|ATPA_HUMAN ATP synthase subunit alpha, mitochondrial OS=Homo sapiens OX=9606 GN=ATP5F1A PE=1 SV=1		56	217	34	34	22747.2	21813.7	22383.4	22980.3	23325.3	23139.8	21468.4	22687.1	22560.6
LDHB	L-lactate dehydrogenase OS=Homo sapiens OX=9606 GN=LDHB PE=1 SV=1	A0A5F9ZHM4	>tr|A0A5F9ZHM4|A0A5F9ZHM4_HUMAN L-lactate dehydrogenase OS=Homo sapiens OX=9606 GN=LDHB PE=1 SV=1		56	258	18	16	23149.4	22754	22457.9	23303.3	23419.8	23192.1	22021.6	22697.3	22850.7
PRDX1	Peroxiredoxin-1 OS=Homo sapiens OX=9606 GN=PRDX1 PE=1 SV=1	Q06830	>sp|Q06830|PRDX1_HUMAN Peroxiredoxin-1 OS=Homo sapiens OX=9606 GN=PRDX1 PE=1 SV=1		56	197	15	11	17334.5	15981.4	16498.2	17132	16646.9	16611.1	15780.5	16566.8	16345.3
PITPNB	Isoform 2 of Phosphatidylinositol transfer protein beta isoform OS=Homo sapiens OX=9606 GN=PITPNB	P48739-2	>sp|P48739-2|PIPNB_HUMAN Isoform 2 of Phosphatidylinositol transfer protein beta isoform OS=Homo sapiens OX=9606 GN=PITPNB		56	39	17	1	78.7	75.5	68.9	78.4	79.5	83.8	75.1	88.6	60.6
VDAC2	Isoform 1 of Non-selective voltage-gated ion channel VDAC2 OS=Homo sapiens OX=9606 GN=VDAC2	P45880-1	>sp|P45880-1|VDAC2_HUMAN Isoform 1 of Non-selective voltage-gated ion channel VDAC2 OS=Homo sapiens OX=9606 GN=VDAC2		56	46	14	14	7076.3	6404.1	6763.4	6490	6656.2	6442	6498.1	6864	6710.1
NAA50	N-alpha-acetyltransferase 50 OS=Homo sapiens OX=9606 GN=NAA50 PE=1 SV=1	Q9GZZ1	>sp|Q9GZZ1|NAA50_HUMAN N-alpha-acetyltransferase 50 OS=Homo sapiens OX=9606 GN=NAA50 PE=1 SV=1		56	25	13	13	1563.3	1512.3	1502.1	1573.5	1605.8	1534.3	1399.8	1593	1500.2
CLIC4	Chloride intracellular channel protein 4 OS=Homo sapiens OX=9606 GN=CLIC4 PE=1 SV=4	Q9Y696	>sp|Q9Y696|CLIC4_HUMAN Chloride intracellular channel protein 4 OS=Homo sapiens OX=9606 GN=CLIC4 PE=1 SV=4		56	21	9	9	1626.6	1477.2	1507.4	1426	1464.8	1406.8	1378	1520	1392.3
LSM7	U6 snRNA-associated Sm-like protein LSm7 OS=Homo sapiens OX=9606 GN=LSM7 PE=1 SV=1	Q9UK45	>sp|Q9UK45|LSM7_HUMAN U6 snRNA-associated Sm-like protein LSm7 OS=Homo sapiens OX=9606 GN=LSM7 PE=1 SV=1		56	24	6	6	3320.4	3399.2	3350.7	3463.5	3574.4	3494	3350.6	3277	3447.9
TLN1	Talin-1 OS=Homo sapiens OX=9606 GN=TLN1 PE=1 SV=3	Q9Y490	>sp|Q9Y490|TLN1_HUMAN Talin-1 OS=Homo sapiens OX=9606 GN=TLN1 PE=1 SV=3		55	443	119	102	33289.2	32617.9	32972.2	34288.7	34122.7	33738.7	32052.2	33825.6	33318.8
FKBP4	Peptidyl-prolyl cis-trans isomerase FKBP4 OS=Homo sapiens OX=9606 GN=FKBP4 PE=1 SV=3	Q02790	>sp|Q02790|FKBP4_HUMAN Peptidyl-prolyl cis-trans isomerase FKBP4 OS=Homo sapiens OX=9606 GN=FKBP4 PE=1 SV=3		55	114	31	31	11073.9	10591.3	10768.5	10925.4	11393.2	10886.5	10291	11174.8	11034.2
TCP1	T-complex protein 1 subunit alpha OS=Homo sapiens OX=9606 GN=TCP1 PE=1 SV=1	P17987	>sp|P17987|TCPA_HUMAN T-complex protein 1 subunit alpha OS=Homo sapiens OX=9606 GN=TCP1 PE=1 SV=1		55	159	28	28	15658.3	15160.1	15731.2	16349.8	16333.2	16276.7	14503.5	16837.4	15802.6
PA2G4	Proliferation-associated protein 2G4 OS=Homo sapiens OX=9606 GN=PA2G4 PE=1 SV=3	Q9UQ80	>sp|Q9UQ80|PA2G4_HUMAN Proliferation-associated protein 2G4 OS=Homo sapiens OX=9606 GN=PA2G4 PE=1 SV=3		55	173	22	17	13754.7	13107.6	13353.4	13913.8	13711.9	13866.2	12862.6	13794.6	13561
SUGT1	Protein SGT1 homolog OS=Homo sapiens OX=9606 GN=SUGT1 PE=1 SV=3	Q9Y2Z0	>sp|Q9Y2Z0|SGT1_HUMAN Protein SGT1 homolog OS=Homo sapiens OX=9606 GN=SUGT1 PE=1 SV=3		55	48	19	19	5162.2	4920.6	5010.8	5176.8	5210.8	5097.7	4977.9	4888.3	5138.9
CFL1	Cofilin 1 OS=Homo sapiens OX=9606 GN=CFL1 PE=1 SV=1	E9PK25	>tr|E9PK25|E9PK25_HUMAN Cofilin 1 OS=Homo sapiens OX=9606 GN=CFL1 PE=1 SV=1		55	280	16	1	2914	2756.4	3079.1	2849.7	2854.7	2777.6	2780.7	2905.6	2722.7
ECHDC1	Ethylmalonyl-CoA decarboxylase OS=Homo sapiens OX=9606 GN=ECHDC1 PE=1 SV=2	Q9NTX5	>sp|Q9NTX5|ECHD1_HUMAN Ethylmalonyl-CoA decarboxylase OS=Homo sapiens OX=9606 GN=ECHDC1 PE=1 SV=2		55	27	13	13	3063.8	3105.1	3110.8	3281.7	3312.6	3269.5	2977.9	3060.9	3168.7
PPIH	Peptidyl-prolyl cis-trans isomerase H OS=Homo sapiens OX=9606 GN=PPIH PE=1 SV=1	O43447	>sp|O43447|PPIH_HUMAN Peptidyl-prolyl cis-trans isomerase H OS=Homo sapiens OX=9606 GN=PPIH PE=1 SV=1		55	21	10	10	2235.2	2112.5	2151.2	2254.6	2333.2	2263.5	2157.3	2286.3	2278
RPS15A	Small ribosomal subunit protein uS8 OS=Homo sapiens OX=9606 GN=RPS15A PE=1 SV=2	P62244	>sp|P62244|RS15A_HUMAN Small ribosomal subunit protein uS8 OS=Homo sapiens OX=9606 GN=RPS15A PE=1 SV=2		55	54	9	3	2221.5	2172.4	2358.6	2524	2553.4	2598.7	2097.8	2645.2	2547.1
UQCRQ	Cytochrome b-c1 complex subunit 8 OS=Homo sapiens OX=9606 GN=UQCRQ PE=1 SV=4	O14949	>sp|O14949|QCR8_HUMAN Cytochrome b-c1 complex subunit 8 OS=Homo sapiens OX=9606 GN=UQCRQ PE=1 SV=4		55	14	6	6	1932.6	1887	1797.8	1881.8	1898.5	1880.6	1824.5	1814.3	1896
MYH9	Myosin-9 OS=Homo sapiens OX=9606 GN=MYH9 PE=1 SV=1	A0A8I5KWT8	>tr|A0A8I5KWT8|A0A8I5KWT8_HUMAN Myosin-9 OS=Homo sapiens OX=9606 GN=MYH9 PE=1 SV=1		54	427	121	120	36560.7	35615.3	35813.9	37687.9	38680.1	37525.7	34209.6	36983.7	37031.2
NCL	Nucleolin OS=Homo sapiens OX=9606 GN=NCL PE=1 SV=3	P19338	>sp|P19338|NUCL_HUMAN Nucleolin OS=Homo sapiens OX=9606 GN=NCL PE=1 SV=3		54	421	61	61	57334.7	53819.5	56122	57207.1	58075.8	56236.5	53458.8	58771.4	56857.7
PDIA4	Protein disulfide-isomerase A4 OS=Homo sapiens OX=9606 GN=PDIA4 PE=1 SV=2	P13667	>sp|P13667|PDIA4_HUMAN Protein disulfide-isomerase A4 OS=Homo sapiens OX=9606 GN=PDIA4 PE=1 SV=2		54	142	34	34	14429.7	13628.9	14069.9	14217.7	14470.8	14063	13421.4	15707.3	14254.7
PGD	6-phosphogluconate dehydrogenase, decarboxylating OS=Homo sapiens OX=9606 GN=PGD PE=1 SV=3	P52209	>sp|P52209|6PGD_HUMAN 6-phosphogluconate dehydrogenase, decarboxylating OS=Homo sapiens OX=9606 GN=PGD PE=1 SV=3		54	144	26	26	17137.4	16210.8	17056.6	17336.1	17728.6	17630.1	16202.3	17817.6	17485
TUBA4A	Tubulin alpha-4A chain OS=Homo sapiens OX=9606 GN=TUBA4A PE=1 SV=1	P68366	>sp|P68366|TBA4A_HUMAN Tubulin alpha-4A chain OS=Homo sapiens OX=9606 GN=TUBA4A PE=1 SV=1		54	220	20	4	2775.5	2578.8	2890.9	2631.9	2671.7	2475.9	2592.9	2802.9	2522.3
RUVBL1	RuvB-like 1 OS=Homo sapiens OX=9606 GN=RUVBL1 PE=1 SV=1	Q9Y265	>sp|Q9Y265|RUVB1_HUMAN RuvB-like 1 OS=Homo sapiens OX=9606 GN=RUVBL1 PE=1 SV=1		54	61	22	22	6764.6	6347.6	6532.3	6440.9	6588.6	6382.3	6099.1	7074	6489.9
ANXA2	Annexin OS=Homo sapiens OX=9606 GN=ANXA2 PE=1 SV=2	H0YMW4	>tr|H0YMW4|H0YMW4_HUMAN Annexin OS=Homo sapiens OX=9606 GN=ANXA2 PE=1 SV=2		54	100	24	24	14201.8	13334.3	13430.5	13496	13778.3	13424.4	13460.9	12664.5	13322
ACAT1	Acetyl-CoA acetyltransferase, mitochondrial OS=Homo sapiens OX=9606 GN=ACAT1 PE=1 SV=1	A0A5F9ZHL1	>tr|A0A5F9ZHL1|A0A5F9ZHL1_HUMAN Acetyl-CoA acetyltransferase, mitochondrial OS=Homo sapiens OX=9606 GN=ACAT1 PE=1 SV=1		54	69	20	20	8858.5	8370.1	8510.1	8645.6	8920.3	8462.1	8397.8	8417.8	8586
PSAT1	Phosphoserine aminotransferase OS=Homo sapiens OX=9606 GN=PSAT1 PE=1 SV=2	Q9Y617	>sp|Q9Y617|SERC_HUMAN Phosphoserine aminotransferase OS=Homo sapiens OX=9606 GN=PSAT1 PE=1 SV=2		54	68	19	19	8595.3	7843.6	8457.8	8244.2	8396.6	8076.8	7755.1	8657.1	8285.3
RPS2	Small ribosomal subunit protein uS5 OS=Homo sapiens OX=9606 GN=RPS2 PE=1 SV=2	P15880	>sp|P15880|RS2_HUMAN Small ribosomal subunit protein uS5 OS=Homo sapiens OX=9606 GN=RPS2 PE=1 SV=2		54	143	16	16	14393.6	13750.8	13720	14179.9	14261.6	14396.5	12839	14743	13860.7
COPS4	COP9 signalosome complex subunit 4 OS=Homo sapiens OX=9606 GN=COPS4 PE=1 SV=1	Q9BT78	>sp|Q9BT78|CSN4_HUMAN COP9 signalosome complex subunit 4 OS=Homo sapiens OX=9606 GN=COPS4 PE=1 SV=1		54	34	19	19	3687.1	3467.8	3570.2	3534.1	3562.1	3491.2	3364.1	3486.4	3402.4
GNAI2	Guanine nucleotide-binding protein G(i) subunit alpha-2 OS=Homo sapiens OX=9606 GN=GNAI2 PE=1 SV=3	P04899	>sp|P04899|GNAI2_HUMAN Guanine nucleotide-binding protein G(i) subunit alpha-2 OS=Homo sapiens OX=9606 GN=GNAI2 PE=1 SV=3		54	51	16	10	2197.4	2217.5	2219.9	2300.4	2197.8	2341.6	1974.8	2278	2086.8
RPS27A	Ubiquitin-ribosomal protein eS31 fusion protein OS=Homo sapiens OX=9606 GN=RPS27A PE=1 SV=2	P62979	>sp|P62979|RS27A_HUMAN Ubiquitin-ribosomal protein eS31 fusion protein OS=Homo sapiens OX=9606 GN=RPS27A PE=1 SV=2		54	200	11	11	22091.7	20517.6	22949.4	20806.2	21231.1	21777.6	20924.4	26039.4	19936.7
RPL9; RPL9P7; RPL9P8; RPL9P9	Large ribosomal subunit protein uL6 OS=Homo sapiens OX=9606 GN=RPL9 PE=1 SV=1	P32969	>sp|P32969|RL9_HUMAN Large ribosomal subunit protein uL6 OS=Homo sapiens OX=9606 GN=RPL9 PE=1 SV=1		54	57	9	9	5962.9	5685.6	5683.4	5800.3	5785.7	5822.3	5541.2	5751.3	5690.8
RPL31	Large ribosomal subunit protein eL31 OS=Homo sapiens OX=9606 GN=RPL31 PE=1 SV=1	P62899	>sp|P62899|RL31_HUMAN Large ribosomal subunit protein eL31 OS=Homo sapiens OX=9606 GN=RPL31 PE=1 SV=1		54	84	10	10	5642	5489.1	5545.1	5697.3	5755.2	5760.7	5363.4	5413.1	5562.3
RPS12	Small ribosomal subunit protein eS12 OS=Homo sapiens OX=9606 GN=RPS12 PE=1 SV=3	P25398	>sp|P25398|RS12_HUMAN Small ribosomal subunit protein eS12 OS=Homo sapiens OX=9606 GN=RPS12 PE=1 SV=3		54	64	7	7	6678	6769.2	6366.1	7301.2	7025.1	6957.6	6542.6	6032.1	7023.3
RPS25	Small ribosomal subunit protein eS25 OS=Homo sapiens OX=9606 GN=RPS25 PE=1 SV=1	P62851	>sp|P62851|RS25_HUMAN Small ribosomal subunit protein eS25 OS=Homo sapiens OX=9606 GN=RPS25 PE=1 SV=1		54	65	10	10	11113.6	11380.3	11070.7	12273.4	11931.8	12137.4	10581.7	11794.5	11922
UQCRB	Cytochrome b-c1 complex subunit 7 OS=Homo sapiens OX=9606 GN=UQCRB PE=1 SV=2	P14927	>sp|P14927|QCR7_HUMAN Cytochrome b-c1 complex subunit 7 OS=Homo sapiens OX=9606 GN=UQCRB PE=1 SV=2		54	16	7	7	2106.8	2140.6	2060.7	2092.1	2161.6	2118.3	2075.4	1960.8	2055.2
PHF5A	PHD finger-like domain-containing protein 5A OS=Homo sapiens OX=9606 GN=PHF5A PE=1 SV=1	Q7RTV0	>sp|Q7RTV0|PHF5A_HUMAN PHD finger-like domain-containing protein 5A OS=Homo sapiens OX=9606 GN=PHF5A PE=1 SV=1		54	23	8	8	2280.5	2280	2195.3	2497.2	2438	2388.7	2223.8	2107.8	2430.7
RPL35A	Large ribosomal subunit protein eL33 OS=Homo sapiens OX=9606 GN=RPL35A PE=1 SV=2	P18077	>sp|P18077|RL35A_HUMAN Large ribosomal subunit protein eL33 OS=Homo sapiens OX=9606 GN=RPL35A PE=1 SV=2		54	51	8	8	5097.2	5014	4971.2	5173.1	5123.8	5203.4	4769.2	4868.7	4963.5
PDIA3	Protein disulfide-isomerase A3 OS=Homo sapiens OX=9606 GN=PDIA3 PE=1 SV=4	P30101	>sp|P30101|PDIA3_HUMAN Protein disulfide-isomerase A3 OS=Homo sapiens OX=9606 GN=PDIA3 PE=1 SV=4		53	225	33	33	24696.1	23358.2	23773.3	24121.8	25098.5	24465.4	22976.4	25782.6	24478.8
TUBA1C	Tubulin alpha chain OS=Homo sapiens OX=9606 GN=TUBA1C PE=1 SV=1	F5H5D3	>tr|F5H5D3|F5H5D3_HUMAN Tubulin alpha chain OS=Homo sapiens OX=9606 GN=TUBA1C PE=1 SV=1		53	271	23	4	282.2	252.8	250	251.7	234.9	243.4	252.5	249.3	236.3
PSMC3	26S proteasome regulatory subunit 6A OS=Homo sapiens OX=9606 GN=PSMC3 PE=1 SV=3	P17980	>sp|P17980|PRS6A_HUMAN 26S proteasome regulatory subunit 6A OS=Homo sapiens OX=9606 GN=PSMC3 PE=1 SV=3		53	68	21	21	4555.1	4271.1	4334.3	4329.6	4572.6	4370.3	4172.2	4607	4385.6
GSS	Glutathione synthetase OS=Homo sapiens OX=9606 GN=GSS PE=1 SV=1	P48637	>sp|P48637|GSHB_HUMAN Glutathione synthetase OS=Homo sapiens OX=9606 GN=GSS PE=1 SV=1		53	55	21	21	4941.5	4838.7	5021.4	5247.5	5170.6	5169.7	4676	5179.4	5068.7
LDHA	L-lactate dehydrogenase A chain OS=Homo sapiens OX=9606 GN=LDHA PE=1 SV=2	P00338	>sp|P00338|LDHA_HUMAN L-lactate dehydrogenase A chain OS=Homo sapiens OX=9606 GN=LDHA PE=1 SV=2		53	346	20	18	35839.2	34352.4	34084.8	35770.5	35412.4	35495.6	33887.6	37276.8	35647.3
RPS4X	Small ribosomal subunit protein eS4, X isoform OS=Homo sapiens OX=9606 GN=RPS4X PE=1 SV=2	P62701	>sp|P62701|RS4X_HUMAN Small ribosomal subunit protein eS4, X isoform OS=Homo sapiens OX=9606 GN=RPS4X PE=1 SV=2		53	105	17	11	9519.6	9400.9	9538.2	9901.3	9901.1	9849.9	8952.1	9816.4	9698.4
RPS10	Small ribosomal subunit protein eS10 OS=Homo sapiens OX=9606 GN=RPS10 PE=1 SV=1	P46783	>sp|P46783|RS10_HUMAN Small ribosomal subunit protein eS10 OS=Homo sapiens OX=9606 GN=RPS10 PE=1 SV=1		53	93	12	12	7397.6	7045	7433.2	7359.8	7614.7	7356.1	6898	7014.2	7016.2
RPS18	Small ribosomal subunit protein uS13 OS=Homo sapiens OX=9606 GN=RPS18 PE=1 SV=3	P62269	>sp|P62269|RS18_HUMAN Small ribosomal subunit protein uS13 OS=Homo sapiens OX=9606 GN=RPS18 PE=1 SV=3		53	63	13	13	8812.4	8178	8397.8	8505.4	8599.1	8175.4	8016.7	8701.6	8360.7
SNCA	Alpha-synuclein OS=Homo sapiens OX=9606 GN=SNCA PE=1 SV=1	A0A669KBH5	>tr|A0A669KBH5|A0A669KBH5_HUMAN Alpha-synuclein OS=Homo sapiens OX=9606 GN=SNCA PE=1 SV=1		53	28	11	11	3598.7	3527.5	3592.3	3741.8	3831.3	3742.9	3341.4	4081.4	3758.6
RPL27	Large ribosomal subunit protein eL27 OS=Homo sapiens OX=9606 GN=RPL27 PE=1 SV=2	P61353	>sp|P61353|RL27_HUMAN Large ribosomal subunit protein eL27 OS=Homo sapiens OX=9606 GN=RPL27 PE=1 SV=2		53	54	10	10	5758.6	5548.1	5955.6	6028.2	5977.3	5883.9	5382.5	6353.7	6014.7
RAB11B	Ras-related protein Rab-11B OS=Homo sapiens OX=9606 GN=RAB11B PE=1 SV=4	Q15907	>sp|Q15907|RB11B_HUMAN Ras-related protein Rab-11B OS=Homo sapiens OX=9606 GN=RAB11B PE=1 SV=4		53	50	11	10	7079.1	6569.1	7164.5	6772.5	7158.8	6896.5	6650.6	7074.1	7013.9
H2BC13	Histone H2B type 1-L OS=Homo sapiens OX=9606 GN=H2BC13 PE=1 SV=3	Q99880	>sp|Q99880|H2B1L_HUMAN Histone H2B type 1-L OS=Homo sapiens OX=9606 GN=H2BC13 PE=1 SV=3		53	51	8	2	924.9	681.8	660.1	618.1	634.5	609.9	704.1	773.7	641.9
HSP90B1	Endoplasmin OS=Homo sapiens OX=9606 GN=HSP90B1 PE=1 SV=1	P14625	>sp|P14625|ENPL_HUMAN Endoplasmin OS=Homo sapiens OX=9606 GN=HSP90B1 PE=1 SV=1		52	336	52	50	36919.4	35516.5	35447.6	36464.6	36501.7	36354.4	34782.7	36350.6	35652.4
EZR	Ezrin OS=Homo sapiens OX=9606 GN=EZR PE=1 SV=4	P15311	>sp|P15311|EZRI_HUMAN Ezrin OS=Homo sapiens OX=9606 GN=EZR PE=1 SV=4		52	240	40	25	15278.4	14031.6	14588.7	14673.7	15155.5	14426.4	14089	14240.8	14803.5
RCC2	Protein RCC2 OS=Homo sapiens OX=9606 GN=RCC2 PE=1 SV=2	Q9P258	>sp|Q9P258|RCC2_HUMAN Protein RCC2 OS=Homo sapiens OX=9606 GN=RCC2 PE=1 SV=2		52	83	28	28	9474.7	9013.2	9416.8	9288.2	9318.6	9206	8709.4	9276.5	9106.6
EEF1A1	Elongation factor 1-alpha 1 OS=Homo sapiens OX=9606 GN=EEF1A1 PE=1 SV=1	P68104	>sp|P68104|EF1A1_HUMAN Elongation factor 1-alpha 1 OS=Homo sapiens OX=9606 GN=EEF1A1 PE=1 SV=1		52	368	23	13	17069.8	16128.5	16393.4	17074.8	17281	16667.2	15872	18867.5	17311.5
ACTR3	Actin-related protein 3 OS=Homo sapiens OX=9606 GN=ACTR3 PE=1 SV=3	P61158	>sp|P61158|ARP3_HUMAN Actin-related protein 3 OS=Homo sapiens OX=9606 GN=ACTR3 PE=1 SV=3		52	173	21	17	11603.4	11224.7	10913.1	11631	11684.7	11652.5	10902.6	10884.8	11280.9
LASP1	LIM and SH3 domain protein 1 OS=Homo sapiens OX=9606 GN=LASP1 PE=1 SV=2	Q14847	>sp|Q14847|LASP1_HUMAN LIM and SH3 domain protein 1 OS=Homo sapiens OX=9606 GN=LASP1 PE=1 SV=2		52	100	16	16	8271.7	7991.2	8260	8254	8433.9	8438.4	7787.4	7919.7	8098.5
ILF2	Interleukin enhancer-binding factor 2 OS=Homo sapiens OX=9606 GN=ILF2 PE=1 SV=2	Q12905	>sp|Q12905|ILF2_HUMAN Interleukin enhancer-binding factor 2 OS=Homo sapiens OX=9606 GN=ILF2 PE=1 SV=2		52	52	16	16	5222.9	5125.5	5383.4	5203.1	5203.5	5134.8	4778.7	5119.3	5047.2
HMGB1	High mobility group protein B1 OS=Homo sapiens OX=9606 GN=HMGB1 PE=1 SV=3	P09429	>sp|P09429|HMGB1_HUMAN High mobility group protein B1 OS=Homo sapiens OX=9606 GN=HMGB1 PE=1 SV=3		52	112	17	15	15078.3	13631.8	14593	14113.3	14433	13673.8	13629	15746.9	13437.7
HNRNPA2B1	Heterogeneous nuclear ribonucleoproteins A2/B1 OS=Homo sapiens OX=9606 GN=HNRNPA2B1 PE=1 SV=2	P22626	>sp|P22626|ROA2_HUMAN Heterogeneous nuclear ribonucleoproteins A2/B1 OS=Homo sapiens OX=9606 GN=HNRNPA2B1 PE=1 SV=2		52	95	19	15	6762.4	6271.3	6127.3	6244.3	6299.9	6218	6233.4	6037.4	6045.1
EIF3G	Eukaryotic translation initiation factor 3 subunit G OS=Homo sapiens OX=9606 GN=EIF3G PE=1 SV=2	O75821	>sp|O75821|EIF3G_HUMAN Eukaryotic translation initiation factor 3 subunit G OS=Homo sapiens OX=9606 GN=EIF3G PE=1 SV=2		52	60	19	2	1299.7	1275.3	1371.1	1465.8	1529.8	1377.1	1268.9	1452.8	1510.9
PDAP1	28 kDa heat- and acid-stable phosphoprotein OS=Homo sapiens OX=9606 GN=PDAP1 PE=1 SV=1	Q13442	>sp|Q13442|HAP28_HUMAN 28 kDa heat- and acid-stable phosphoprotein OS=Homo sapiens OX=9606 GN=PDAP1 PE=1 SV=1		52	53	17	17	5105.7	5239.4	5276.8	5475.6	5529.4	5506.3	5065.4	4753.3	5302.4
PPIB	Peptidyl-prolyl cis-trans isomerase B OS=Homo sapiens OX=9606 GN=PPIB PE=1 SV=2	P23284	>sp|P23284|PPIB_HUMAN Peptidyl-prolyl cis-trans isomerase B OS=Homo sapiens OX=9606 GN=PPIB PE=1 SV=2		52	62	14	14	13459.6	13065	13262.2	13644.3	14091.1	13511.7	13151.1	13759	13805.1
RAB6A	Isoform 2 of Ras-related protein Rab-6A OS=Homo sapiens OX=9606 GN=RAB6A	P20340-2	>sp|P20340-2|RAB6A_HUMAN Isoform 2 of Ras-related protein Rab-6A OS=Homo sapiens OX=9606 GN=RAB6A		52	46	11	10	2384.1	2154.2	2256	2224.2	2354.6	2201.7	2165.3	2415.3	2253.7
PGLS	6-phosphogluconolactonase OS=Homo sapiens OX=9606 GN=PGLS PE=1 SV=2	O95336	>sp|O95336|6PGL_HUMAN 6-phosphogluconolactonase OS=Homo sapiens OX=9606 GN=PGLS PE=1 SV=2		52	52	11	11	6012.6	5896.8	6127.2	6464.1	6386.5	6497.1	5674.9	6071.2	6307.3
RPS8	Small ribosomal subunit protein eS8 OS=Homo sapiens OX=9606 GN=RPS8 PE=1 SV=2	P62241	>sp|P62241|RS8_HUMAN Small ribosomal subunit protein eS8 OS=Homo sapiens OX=9606 GN=RPS8 PE=1 SV=2		52	60	11	11	7206.7	7120.9	6667	7758.8	7336.9	7364.2	6574.6	7186.7	7219.9
CHCHD3	Coiled-coil-helix-coiled-coil-helix domain containing 3 OS=Homo sapiens OX=9606 GN=CHCHD3 PE=1 SV=2	C9JRZ6	>tr|C9JRZ6|C9JRZ6_HUMAN Coiled-coil-helix-coiled-coil-helix domain containing 3 OS=Homo sapiens OX=9606 GN=CHCHD3 PE=1 SV=2		52	47	17	17	5452.6	5282.2	5561.2	5604.9	5695.2	5556.9	5307.8	5790.8	5757.1
PBDC1	Protein PBDC1 OS=Homo sapiens OX=9606 GN=PBDC1 PE=1 SV=1	Q9BVG4	>sp|Q9BVG4|PBDC1_HUMAN Protein PBDC1 OS=Homo sapiens OX=9606 GN=PBDC1 PE=1 SV=1		52	29	14	14	2883.8	2999.4	2934	3104.7	3033.8	3142.7	2950.8	2574.3	3090
RPS19	Small ribosomal subunit protein eS19 OS=Homo sapiens OX=9606 GN=RPS19 PE=1 SV=2	P39019	>sp|P39019|RS19_HUMAN Small ribosomal subunit protein eS19 OS=Homo sapiens OX=9606 GN=RPS19 PE=1 SV=2		52	109	13	13	13320.6	13346.4	13406.1	14664	14328.7	13928.9	12845.6	13956.2	14300.3
MAPRE1	Microtubule-associated protein RP/EB family member 1 OS=Homo sapiens OX=9606 GN=MAPRE1 PE=1 SV=3	Q15691	>sp|Q15691|MARE1_HUMAN Microtubule-associated protein RP/EB family member 1 OS=Homo sapiens OX=9606 GN=MAPRE1 PE=1 SV=3		52	34	13	10	2592.1	2608.3	2645.6	2762.9	2770.3	2685.7	2558	2540.9	2773.8
UBE2M	NEDD8-conjugating enzyme Ubc12 OS=Homo sapiens OX=9606 GN=UBE2M PE=1 SV=1	P61081	>sp|P61081|UBC12_HUMAN NEDD8-conjugating enzyme Ubc12 OS=Homo sapiens OX=9606 GN=UBE2M PE=1 SV=1		52	49	12	12	6447.2	6113.5	6267.6	6291.7	6346.5	6207.9	5867.3	6338.1	6366.7
PITHD1	PITH domain-containing protein 1 OS=Homo sapiens OX=9606 GN=PITHD1 PE=1 SV=1	Q9GZP4	>sp|Q9GZP4|PITH1_HUMAN PITH domain-containing protein 1 OS=Homo sapiens OX=9606 GN=PITHD1 PE=1 SV=1		52	21	10	10	1687.3	1490.6	1660.8	1565.8	1620.1	1605.7	1508.1	1569.9	1586.1
H2BC11	Histone H2B type 1-J OS=Homo sapiens OX=9606 GN=H2BC11 PE=1 SV=3	P06899	>sp|P06899|H2B1J_HUMAN Histone H2B type 1-J OS=Homo sapiens OX=9606 GN=H2BC11 PE=1 SV=3		52	51	7	1	1147.6	1188.2	1219	1250.3	1241.2	1214.4	1154.5	1200.7	1219.4
RAB1B	Ras-related protein Rab-1B OS=Homo sapiens OX=9606 GN=RAB1B PE=1 SV=1	Q9H0U4	>sp|Q9H0U4|RAB1B_HUMAN Ras-related protein Rab-1B OS=Homo sapiens OX=9606 GN=RAB1B PE=1 SV=1		52	53	9	2	435.2	422.3	409.9	477.2	473	467.6	431.9	353.3	462.9
H2BC26	Histone H2B type 3-B OS=Homo sapiens OX=9606 GN=H2BC26 PE=1 SV=3	Q8N257	>sp|Q8N257|H2B3B_HUMAN Histone H2B type 3-B OS=Homo sapiens OX=9606 GN=H2BC26 PE=1 SV=3		52	39	7	1	68.7	64.1	61.5	78.2	83.5	79.6	68.3	89.9	77.4
S100A11	Protein S100-A11 OS=Homo sapiens OX=9606 GN=S100A11 PE=1 SV=2	P31949	>sp|P31949|S10AB_HUMAN Protein S100-A11 OS=Homo sapiens OX=9606 GN=S100A11 PE=1 SV=2		52	58	6	6	6919.4	6652.6	7035	6725.1	7035.4	7118.5	6625.6	6854.5	6628.6
TMSB10	Thymosin beta-10 OS=Homo sapiens OX=9606 GN=TMSB10 PE=1 SV=2	P63313	>sp|P63313|TYB10_HUMAN Thymosin beta-10 OS=Homo sapiens OX=9606 GN=TMSB10 PE=1 SV=2		52	59	6	3	2025.3	1368.4	1685.3	1540.9	1690	1532	1474.2	1558.8	1697
HSP90AA1	Heat shock protein HSP 90-alpha OS=Homo sapiens OX=9606 GN=HSP90AA1 PE=1 SV=5	P07900	>sp|P07900|HS90A_HUMAN Heat shock protein HSP 90-alpha OS=Homo sapiens OX=9606 GN=HSP90AA1 PE=1 SV=5		51	636	47	25	24518.8	23496.2	23878.5	25342.1	25046.5	24232.5	23115.5	24180.5	24659.5
PYGL	Glycogen phosphorylase, liver form OS=Homo sapiens OX=9606 GN=PYGL PE=1 SV=4	P06737	>sp|P06737|PYGL_HUMAN Glycogen phosphorylase, liver form OS=Homo sapiens OX=9606 GN=PYGL PE=1 SV=4		51	254	49	43	27414.1	25910.8	26360.9	27142.2	27515.5	26708	25778.8	26714.9	26673.7
TUBB4B	Tubulin beta-4B chain OS=Homo sapiens OX=9606 GN=TUBB4B PE=1 SV=1	P68371	>sp|P68371|TBB4B_HUMAN Tubulin beta-4B chain OS=Homo sapiens OX=9606 GN=TUBB4B PE=1 SV=1		51	407	21	4	2531.3	2426.4	2402.8	2338.2	2375.6	2240.4	2274.3	2402.3	2194
TUBB	Tubulin beta chain OS=Homo sapiens OX=9606 GN=TUBB PE=1 SV=2	P07437	>sp|P07437|TBB5_HUMAN Tubulin beta chain OS=Homo sapiens OX=9606 GN=TUBB PE=1 SV=2		51	407	21	4	5493.1	5262.9	5043.2	5022.3	5043.4	4878	4739.9	5307	4867.1
ATP5F1B	ATP synthase subunit beta, mitochondrial OS=Homo sapiens OX=9606 GN=ATP5F1B PE=1 SV=3	P06576	>sp|P06576|ATPB_HUMAN ATP synthase subunit beta, mitochondrial OS=Homo sapiens OX=9606 GN=ATP5F1B PE=1 SV=3		51	165	23	23	14443.3	13748.5	14098.7	14444.2	14363.9	14248.7	13161.2	15225.6	13957.1
CAT	Catalase OS=Homo sapiens OX=9606 GN=CAT PE=1 SV=3	P04040	>sp|P04040|CATA_HUMAN Catalase OS=Homo sapiens OX=9606 GN=CAT PE=1 SV=3		51	176	27	27	19406	18339.7	18813.3	18918	18617.9	19309.6	17466.2	19470.2	18184.8
SSB	Lupus La protein OS=Homo sapiens OX=9606 GN=SSB PE=1 SV=2	P05455	>sp|P05455|LA_HUMAN Lupus La protein OS=Homo sapiens OX=9606 GN=SSB PE=1 SV=2		51	114	27	27	14373	13846.7	14230.7	14518	14674.9	13976.7	14020.8	14459.4	14468.7
CES1	Liver carboxylesterase 1 OS=Homo sapiens OX=9606 GN=CES1 PE=1 SV=2	P23141	>sp|P23141|EST1_HUMAN Liver carboxylesterase 1 OS=Homo sapiens OX=9606 GN=CES1 PE=1 SV=2		51	124	25	25	16504.6	15583.7	16501.6	16071.1	16366.8	16048.5	15256.4	16279	15740.7
TYMP	Thymidine phosphorylase OS=Homo sapiens OX=9606 GN=TYMP PE=1 SV=2	P19971	>sp|P19971|TYPH_HUMAN Thymidine phosphorylase OS=Homo sapiens OX=9606 GN=TYMP PE=1 SV=2		51	58	20	20	5569.7	5616.6	5723.1	6096.9	6010.7	5934.8	5467.3	5563	5820.8
SEPTIN2	Septin-2 OS=Homo sapiens OX=9606 GN=SEPTIN2 PE=1 SV=1	Q15019	>sp|Q15019|SEPT2_HUMAN Septin-2 OS=Homo sapiens OX=9606 GN=SEPTIN2 PE=1 SV=1		51	66	15	15	5128.8	4838.4	5022.3	4994	5092	5052.8	4766.8	5170.1	4746.1
AK3	GTP:AMP phosphotransferase AK3, mitochondrial OS=Homo sapiens OX=9606 GN=AK3 PE=1 SV=4	Q9UIJ7	>sp|Q9UIJ7|KAD3_HUMAN GTP:AMP phosphotransferase AK3, mitochondrial OS=Homo sapiens OX=9606 GN=AK3 PE=1 SV=4		51	29	12	12	2784.9	2812.9	2867	2787.1	2956.6	2843.5	2705.9	2813.7	2827.3
PYM1	Partner of Y14 and mago OS=Homo sapiens OX=9606 GN=PYM1 PE=1 SV=1	Q9BRP8	>sp|Q9BRP8|PYM1_HUMAN Partner of Y14 and mago OS=Homo sapiens OX=9606 GN=PYM1 PE=1 SV=1		51	32	10	10	2204.2	2086	2063.8	2303.4	2292.8	2280.9	1952.2	2274.9	2342.4
CAPZA2	F-actin-capping protein subunit alpha-2 OS=Homo sapiens OX=9606 GN=CAPZA2 PE=1 SV=3	P47755	>sp|P47755|CAZA2_HUMAN F-actin-capping protein subunit alpha-2 OS=Homo sapiens OX=9606 GN=CAPZA2 PE=1 SV=3		51	36	10	7	1337.8	1317.2	1347.7	1391.8	1335.5	1380.7	1224.3	1364.8	1321
RPS11	Small ribosomal subunit protein uS17 OS=Homo sapiens OX=9606 GN=RPS11 PE=1 SV=3	P62280	>sp|P62280|RS11_HUMAN Small ribosomal subunit protein uS17 OS=Homo sapiens OX=9606 GN=RPS11 PE=1 SV=3		51	62	12	12	9867	9742.9	9605.5	10438.7	10950.9	10561	9403.5	10456.5	10582.1
GLO1	Lactoylglutathione lyase OS=Homo sapiens OX=9606 GN=GLO1 PE=1 SV=4	Q04760	>sp|Q04760|LGUL_HUMAN Lactoylglutathione lyase OS=Homo sapiens OX=9606 GN=GLO1 PE=1 SV=4		51	67	10	10	9812.7	9745.4	9866.4	10421.9	10507	10137.6	9838.3	9842.7	10197.3
UBE2K	Ubiquitin-conjugating enzyme E2 K OS=Homo sapiens OX=9606 GN=UBE2K PE=1 SV=3	P61086	>sp|P61086|UBE2K_HUMAN Ubiquitin-conjugating enzyme E2 K OS=Homo sapiens OX=9606 GN=UBE2K PE=1 SV=3		51	26	10	10	1503.8	1575.3	1479.8	1646.5	1686.1	1699.3	1478.6	1486.1	1706.7
H4C1; H4C11; H4C12; H4C13; H4C14; H4C15; H4C16; H4C2; H4C3; H4C4; H4C5; H4C6; H4C8; H4C9	Histone H4 OS=Homo sapiens OX=9606 GN=H4C1 PE=1 SV=2	P62805	>sp|P62805|H4_HUMAN Histone H4 OS=Homo sapiens OX=9606 GN=H4C1 PE=1 SV=2		51	52	6	6	5784.5	5683.9	5631.2	6046.5	5952.5	5879.2	5362.3	5703.5	5901.2
CDKN2C	Cyclin-dependent kinase 4 inhibitor C OS=Homo sapiens OX=9606 GN=CDKN2C PE=1 SV=1	P42773	>sp|P42773|CDN2C_HUMAN Cyclin-dependent kinase 4 inhibitor C OS=Homo sapiens OX=9606 GN=CDKN2C PE=1 SV=1		51	17	8	8	2506.7	2464.1	2466	2628.7	2708.8	2549	2469.2	2413.8	2538.6
ATP5PF	ATP synthase-coupling factor 6, mitochondrial OS=Homo sapiens OX=9606 GN=ATP5PF PE=1 SV=1	P18859	>sp|P18859|ATP5J_HUMAN ATP synthase-coupling factor 6, mitochondrial OS=Homo sapiens OX=9606 GN=ATP5PF PE=1 SV=1		51	17	5	5	2068.6	1926.3	2038.1	1979.4	2087.3	2034.9	2134.5	1961	2033.4
FLNA	Filamin-A OS=Homo sapiens OX=9606 GN=FLNA PE=1 SV=4	P21333	>sp|P21333|FLNA_HUMAN Filamin-A OS=Homo sapiens OX=9606 GN=FLNA PE=1 SV=4		50	361	114	102	31353.7	30234.2	30747	31198.5	31894.5	31321	29399.1	30507.8	30750.5
XRCC6	X-ray repair cross-complementing protein 6 OS=Homo sapiens OX=9606 GN=XRCC6 PE=1 SV=2	P12956	>sp|P12956|XRCC6_HUMAN X-ray repair cross-complementing protein 6 OS=Homo sapiens OX=9606 GN=XRCC6 PE=1 SV=2		50	133	32	32	15058.8	14133.3	14481.6	14792.6	14985.3	14863	13833.6	14240.8	14430.2
EIF4B	Eukaryotic translation initiation factor 4B OS=Homo sapiens OX=9606 GN=EIF4B PE=1 SV=1	E7EX17	>tr|E7EX17|E7EX17_HUMAN Eukaryotic translation initiation factor 4B OS=Homo sapiens OX=9606 GN=EIF4B PE=1 SV=1		50	152	33	33	9817.3	8900.5	9383.4	9282.4	9614.1	9507.8	8712.7	10613.6	9238.7
CAPZB	F-actin-capping protein subunit beta OS=Homo sapiens OX=9606 GN=CAPZB PE=1 SV=1	B1AK88	>tr|B1AK88|B1AK88_HUMAN F-actin-capping protein subunit beta OS=Homo sapiens OX=9606 GN=CAPZB PE=1 SV=1		50	155	20	19	17549.6	16518.7	17271.8	17217	17450.2	17279.6	16215.1	16776.1	16849.1
PGM1	Phosphoglucomutase-1 OS=Homo sapiens OX=9606 GN=PGM1 PE=1 SV=3	P36871	>sp|P36871|PGM1_HUMAN Phosphoglucomutase-1 OS=Homo sapiens OX=9606 GN=PGM1 PE=1 SV=3		50	63	25	25	6841.9	6602.3	6864.3	6962.5	6991.4	6885.5	6542	6993.1	7002.9
TALDO1	Transaldolase OS=Homo sapiens OX=9606 GN=TALDO1 PE=1 SV=2	P37837	>sp|P37837|TALDO_HUMAN Transaldolase OS=Homo sapiens OX=9606 GN=TALDO1 PE=1 SV=2		50	159	21	21	20066.5	19779.9	20111.4	21553.9	21352.5	20784.3	19461.9	20514.8	20836.8
BCAP31	B-cell receptor-associated protein 31 OS=Homo sapiens OX=9606 GN=BCAP31 PE=1 SV=3	P51572	>sp|P51572|BAP31_HUMAN B-cell receptor-associated protein 31 OS=Homo sapiens OX=9606 GN=BCAP31 PE=1 SV=3		50	87	19	19	8569.9	8265	8398.3	9065.3	9305.8	9077.6	8106.5	9625.7	8985
MDH1	Malate dehydrogenase, cytoplasmic OS=Homo sapiens OX=9606 GN=MDH1 PE=1 SV=4	P40925	>sp|P40925|MDHC_HUMAN Malate dehydrogenase, cytoplasmic OS=Homo sapiens OX=9606 GN=MDH1 PE=1 SV=4		50	150	19	19	22247.8	21377.9	21792.9	22143.1	22576.3	22089.7	20641.4	21979.8	21176.4
RPL10	Large ribosomal subunit protein uL16 OS=Homo sapiens OX=9606 GN=RPL10 PE=1 SV=5	P27635	>sp|P27635|RL10_HUMAN Large ribosomal subunit protein uL16 OS=Homo sapiens OX=9606 GN=RPL10 PE=1 SV=5		50	85	12	2	70.9	48.9	51	53.6	61.4	50	53.1	47.7	41.9
PSMC6	Proteasome 26S subunit, ATPase 6 OS=Homo sapiens OX=9606 GN=PSMC6 PE=1 SV=1	A0A087X2I1	>tr|A0A087X2I1|A0A087X2I1_HUMAN Proteasome 26S subunit, ATPase 6 OS=Homo sapiens OX=9606 GN=PSMC6 PE=1 SV=1		50	56	20	20	5163.1	4852.9	5219.8	5119.6	5156	4978.9	4648.3	5114.6	4893.1
EIF2S2	Eukaryotic translation initiation factor 2 subunit 2 OS=Homo sapiens OX=9606 GN=EIF2S2 PE=1 SV=2	P20042	>sp|P20042|IF2B_HUMAN Eukaryotic translation initiation factor 2 subunit 2 OS=Homo sapiens OX=9606 GN=EIF2S2 PE=1 SV=2		50	64	19	19	6248.7	6140	6173.6	6302.6	6458	6263.1	5939.4	5723.1	6202.4
APEX1	DNA repair nuclease/redox regulator APEX1 OS=Homo sapiens OX=9606 GN=APEX1 PE=1 SV=2	P27695	>sp|P27695|APEX1_HUMAN DNA repair nuclease/redox regulator APEX1 OS=Homo sapiens OX=9606 GN=APEX1 PE=1 SV=2		50	58	16	16	5293.2	4875.6	5020.6	5223	5230.1	5173.8	4837.8	5148	5130.8
CYRIB	CYFIP-related Rac1 interactor B OS=Homo sapiens OX=9606 GN=CYRIB PE=1 SV=1	Q9NUQ9	>sp|Q9NUQ9|CYRIB_HUMAN CYFIP-related Rac1 interactor B OS=Homo sapiens OX=9606 GN=CYRIB PE=1 SV=1		50	101	15	13	9265.7	8354.9	9096	8792.2	8799	8777	8164.1	9749.7	8658.2
YBX1	Y-box-binding protein 1 OS=Homo sapiens OX=9606 GN=YBX1 PE=1 SV=3	P67809	>sp|P67809|YBOX1_HUMAN Y-box-binding protein 1 OS=Homo sapiens OX=9606 GN=YBX1 PE=1 SV=3		50	87	12	9	2249.7	2300.6	2218.4	2336.4	2412.3	2400.3	2162.9	2044	2382.8
GLOD4	Isoform 2 of Glyoxalase domain-containing protein 4 OS=Homo sapiens OX=9606 GN=GLOD4	Q9HC38-2	>sp|Q9HC38-2|GLOD4_HUMAN Isoform 2 of Glyoxalase domain-containing protein 4 OS=Homo sapiens OX=9606 GN=GLOD4		50	50	15	15	4737.3	4737.8	4663	4952.1	4964.4	4879.4	4530.5	4477.5	4791.6
DUT	Deoxyuridine 5'-triphosphate nucleotidohydrolase, mitochondrial OS=Homo sapiens OX=9606 GN=DUT PE=1 SV=4	P33316	>sp|P33316|DUT_HUMAN Deoxyuridine 5'-triphosphate nucleotidohydrolase, mitochondrial OS=Homo sapiens OX=9606 GN=DUT PE=1 SV=4		50	33	10	10	2980.8	2676.4	2734.3	2739	2837.8	2699.6	2573.1	2835.6	2733.4
PMM2	Phosphomannomutase 2 OS=Homo sapiens OX=9606 GN=PMM2 PE=1 SV=1	O15305	>sp|O15305|PMM2_HUMAN Phosphomannomutase 2 OS=Homo sapiens OX=9606 GN=PMM2 PE=1 SV=1		50	24	12	11	1714.4	1609.2	1706.5	1717.8	1762.3	1636.1	1685.3	1604.8	1735.1
RPS5	Small ribosomal subunit protein uS7 OS=Homo sapiens OX=9606 GN=RPS5 PE=1 SV=4	P46782	>sp|P46782|RS5_HUMAN Small ribosomal subunit protein uS7 OS=Homo sapiens OX=9606 GN=RPS5 PE=1 SV=4		50	46	11	11	4777.6	4656.9	4688.3	5141.7	5071.3	5108.6	4521.7	4943.7	5004.8
RAP2B	Ras-related protein Rap-2b OS=Homo sapiens OX=9606 GN=RAP2B PE=1 SV=1	P61225	>sp|P61225|RAP2B_HUMAN Ras-related protein Rap-2b OS=Homo sapiens OX=9606 GN=RAP2B PE=1 SV=1		50	20	8	4	1198.3	1278.3	1223.6	1327	1241.1	1246.8	1216.6	1104.8	1218.2
PEBP1	Phosphatidylethanolamine-binding protein 1 OS=Homo sapiens OX=9606 GN=PEBP1 PE=1 SV=3	P30086	>sp|P30086|PEBP1_HUMAN Phosphatidylethanolamine-binding protein 1 OS=Homo sapiens OX=9606 GN=PEBP1 PE=1 SV=3		50	56	8	8	7329.3	6892.3	6901.3	7439.4	7468.5	7454.8	6751.3	7253.7	7452.2
MTPN	Myotrophin OS=Homo sapiens OX=9606 GN=MTPN PE=1 SV=2	P58546	>sp|P58546|MTPN_HUMAN Myotrophin OS=Homo sapiens OX=9606 GN=MTPN PE=1 SV=2		50	21	8	8	3148.6	2745	2962.8	2792.1	2835.1	2889.9	2367.3	4056.4	2782.8
PFDN1	Prefoldin subunit 1 OS=Homo sapiens OX=9606 GN=PFDN1 PE=1 SV=2	O60925	>sp|O60925|PFD1_HUMAN Prefoldin subunit 1 OS=Homo sapiens OX=9606 GN=PFDN1 PE=1 SV=2		50	32	9	9	4753.1	4388.1	4701.4	4560.2	4571.4	4446.7	4248.9	4654.6	4586
PFDN6	Prefoldin subunit 6 OS=Homo sapiens OX=9606 GN=PFDN6 PE=1 SV=1	O15212	>sp|O15212|PFD6_HUMAN Prefoldin subunit 6 OS=Homo sapiens OX=9606 GN=PFDN6 PE=1 SV=1		50	21	7	7	3215.1	3511.3	3282.2	3796.2	3691.1	3928.4	3287.1	3231.9	3718.4
TRMT112	Multifunctional methyltransferase subunit TRM112-like protein OS=Homo sapiens OX=9606 GN=TRMT112 PE=1 SV=1	Q9UI30	>sp|Q9UI30|TR112_HUMAN Multifunctional methyltransferase subunit TRM112-like protein OS=Homo sapiens OX=9606 GN=TRMT112 PE=1 SV=1		50	7	5	5	682	661.3	679.9	701.7	716.3	739.9	600.6	666.9	652.7
SAMHD1	Deoxynucleoside triphosphate triphosphohydrolase SAMHD1 OS=Homo sapiens OX=9606 GN=SAMHD1 PE=1 SV=2	Q9Y3Z3	>sp|Q9Y3Z3|SAMH1_HUMAN Deoxynucleoside triphosphate triphosphohydrolase SAMHD1 OS=Homo sapiens OX=9606 GN=SAMHD1 PE=1 SV=2		49	84	28	28	7208.4	6850.8	7056.4	7126.9	7082.4	7057.6	6455.9	7120.6	6880.2
DPYSL2	Dihydropyrimidinase-related protein 2 OS=Homo sapiens OX=9606 GN=DPYSL2 PE=1 SV=1	Q16555	>sp|Q16555|DPYL2_HUMAN Dihydropyrimidinase-related protein 2 OS=Homo sapiens OX=9606 GN=DPYSL2 PE=1 SV=1		49	146	22	17	8010.9	7590.8	7776	7897.1	8208.2	7941.9	7294.4	8396.2	7790.7
SEPTIN7	Septin-7 OS=Homo sapiens OX=9606 GN=SEPTIN7 PE=1 SV=2	Q16181	>sp|Q16181|SEPT7_HUMAN Septin-7 OS=Homo sapiens OX=9606 GN=SEPTIN7 PE=1 SV=2		49	79	26	25	6684.1	6429.5	6607.7	6739.7	6894.3	6702	6115.3	7013.3	6736.7
PDIA6	Protein disulfide-isomerase A6 OS=Homo sapiens OX=9606 GN=PDIA6 PE=1 SV=1	Q15084	>sp|Q15084|PDIA6_HUMAN Protein disulfide-isomerase A6 OS=Homo sapiens OX=9606 GN=PDIA6 PE=1 SV=1		49	119	21	21	12974.9	11803.8	12997.8	12276.1	12453.7	12435.4	11498.4	15325.4	12529.2
FSCN1	Fascin OS=Homo sapiens OX=9606 GN=FSCN1 PE=1 SV=3	Q16658	>sp|Q16658|FSCN1_HUMAN Fascin OS=Homo sapiens OX=9606 GN=FSCN1 PE=1 SV=3		49	87	24	24	9729.5	9220.6	9337	9368	9574.3	9364.7	8748	9579	9279.1
CALR	Calreticulin OS=Homo sapiens OX=9606 GN=CALR PE=1 SV=1	P27797	>sp|P27797|CALR_HUMAN Calreticulin OS=Homo sapiens OX=9606 GN=CALR PE=1 SV=1		49	224	22	22	27200.1	27316.2	27041.6	27972.7	28438.6	28095.4	26487.7	25363.9	27295.2
RPL4	Large ribosomal subunit protein uL4 OS=Homo sapiens OX=9606 GN=RPL4 PE=1 SV=5	P36578	>sp|P36578|RL4_HUMAN Large ribosomal subunit protein uL4 OS=Homo sapiens OX=9606 GN=RPL4 PE=1 SV=5		49	113	21	21	15935.1	14994.4	15817.9	16078.6	16325.1	15506.9	14910.6	17551.4	15531.5
PSMC5	26S proteasome regulatory subunit 8 OS=Homo sapiens OX=9606 GN=PSMC5 PE=1 SV=1	P62195	>sp|P62195|PRS8_HUMAN 26S proteasome regulatory subunit 8 OS=Homo sapiens OX=9606 GN=PSMC5 PE=1 SV=1		49	62	19	17	5234.2	5066.9	4902.7	5054.2	5231.5	5178.7	4949.5	4870.8	5162.1
HNRNPD	Isoform 3 of Heterogeneous nuclear ribonucleoprotein D0 OS=Homo sapiens OX=9606 GN=HNRNPD	Q14103-3	>sp|Q14103-3|HNRPD_HUMAN Isoform 3 of Heterogeneous nuclear ribonucleoprotein D0 OS=Homo sapiens OX=9606 GN=HNRNPD		49	76	16	2	432.1	272.7	448.8	252.4	241.3	234	202.4	312.4	258.3
AKR1A1	Aldo-keto reductase family 1 member A1 OS=Homo sapiens OX=9606 GN=AKR1A1 PE=1 SV=3	P14550	>sp|P14550|AK1A1_HUMAN Aldo-keto reductase family 1 member A1 OS=Homo sapiens OX=9606 GN=AKR1A1 PE=1 SV=3		49	51	16	15	5810.9	5438.4	5528	5777.7	5907.9	5525.4	5478.9	5968.8	5731.9
	S-phase kinase-associated protein 1 OS=Homo sapiens OX=9606 PE=3 SV=2	E5RI56	>tr|E5RI56|E5RI56_HUMAN S-phase kinase-associated protein 1 OS=Homo sapiens OX=9606 PE=3 SV=2		49	29	10	10	2153.7	2009.7	2185.7	2097.9	2214	2168	1988.7	2120.2	1990.6
PSMA5	Proteasome subunit alpha type-5 OS=Homo sapiens OX=9606 GN=PSMA5 PE=1 SV=3	P28066	>sp|P28066|PSA5_HUMAN Proteasome subunit alpha type-5 OS=Homo sapiens OX=9606 GN=PSMA5 PE=1 SV=3		49	49	9	9	3510.9	3438.1	3501.5	3543.9	3618.4	3653.4	3219.4	3745.3	3386.4
TRIR	Telomerase RNA component interacting RNase OS=Homo sapiens OX=9606 GN=TRIR PE=1 SV=1	Q9BQ61	>sp|Q9BQ61|TRIR_HUMAN Telomerase RNA component interacting RNase OS=Homo sapiens OX=9606 GN=TRIR PE=1 SV=1		49	29	9	9	1547.5	1591	1585	1637.9	1672.9	1629.9	1457.1	1551.4	1603
SOD1	Superoxide dismutase [Cu-Zn] OS=Homo sapiens OX=9606 GN=SOD1 PE=1 SV=2	P00441	>sp|P00441|SODC_HUMAN Superoxide dismutase [Cu-Zn] OS=Homo sapiens OX=9606 GN=SOD1 PE=1 SV=2		49	89	11	11	11341.1	11374	11591.6	12345.4	12693.5	12340.2	11298.7	11260.5	12049.1
TPT1	Translationally-controlled tumor protein OS=Homo sapiens OX=9606 GN=TPT1 PE=1 SV=1	P13693	>sp|P13693|TCTP_HUMAN Translationally-controlled tumor protein OS=Homo sapiens OX=9606 GN=TPT1 PE=1 SV=1		49	34	10	10	3446.4	3418.8	3506.8	3625	3734.6	3552.1	3310.1	3675.7	3452
PTGES3	Prostaglandin E synthase 3 OS=Homo sapiens OX=9606 GN=PTGES3 PE=1 SV=1	Q15185	>sp|Q15185|TEBP_HUMAN Prostaglandin E synthase 3 OS=Homo sapiens OX=9606 GN=PTGES3 PE=1 SV=1		49	38	9	9	7031.5	6744.3	6944.2	7120.4	7109.7	7299.9	6913	6528.9	6895.4
CBX3	Chromobox protein homolog 3 OS=Homo sapiens OX=9606 GN=CBX3 PE=1 SV=4	Q13185	>sp|Q13185|CBX3_HUMAN Chromobox protein homolog 3 OS=Homo sapiens OX=9606 GN=CBX3 PE=1 SV=4		49	25	9	9	2306.7	2053.2	2343.5	2182.6	2336.1	2178	2144.6	2401.6	2224
RAB10	Ras-related protein Rab-10 OS=Homo sapiens OX=9606 GN=RAB10 PE=1 SV=1	P61026	>sp|P61026|RAB10_HUMAN Ras-related protein Rab-10 OS=Homo sapiens OX=9606 GN=RAB10 PE=1 SV=1		49	49	9	7	1694	1660.8	1739.8	1746.5	1775	1700.1	1686.3	1811.9	1793.1
LYZ	Lysozyme C OS=Homo sapiens OX=9606 GN=LYZ PE=1 SV=1	P61626	>sp|P61626|LYSC_HUMAN Lysozyme C OS=Homo sapiens OX=9606 GN=LYZ PE=1 SV=1		49	37	8	8	2579.4	2281.6	2409.6	2337.3	2342.8	2326.8	2195.7	2497.6	2302.7
SND1	Staphylococcal nuclease domain-containing protein 1 OS=Homo sapiens OX=9606 GN=SND1 PE=1 SV=1	Q7KZF4	>sp|Q7KZF4|SND1_HUMAN Staphylococcal nuclease domain-containing protein 1 OS=Homo sapiens OX=9606 GN=SND1 PE=1 SV=1		48	149	42	42	13164.5	12555.3	12700.7	13293.9	13284.8	13103.6	12411.3	13068.3	13102.9
CORO1A	Coronin-1A OS=Homo sapiens OX=9606 GN=CORO1A PE=1 SV=4	P31146	>sp|P31146|COR1A_HUMAN Coronin-1A OS=Homo sapiens OX=9606 GN=CORO1A PE=1 SV=4		48	258	31	29	24915.1	23867.6	24214.7	25169.6	25569.6	24823.6	22868.7	25451.2	25648.1
YARS1	Tyrosine--tRNA ligase, cytoplasmic OS=Homo sapiens OX=9606 GN=YARS1 PE=1 SV=4	P54577	>sp|P54577|SYYC_HUMAN Tyrosine--tRNA ligase, cytoplasmic OS=Homo sapiens OX=9606 GN=YARS1 PE=1 SV=4		48	70	30	30	8177.8	7457	7977.6	7636.7	7624.7	7625.4	7280.6	7985.7	7619.6
PHGDH	D-3-phosphoglycerate dehydrogenase OS=Homo sapiens OX=9606 GN=PHGDH PE=1 SV=4	O43175	>sp|O43175|SERA_HUMAN D-3-phosphoglycerate dehydrogenase OS=Homo sapiens OX=9606 GN=PHGDH PE=1 SV=4		48	97	21	21	8509.3	8424.8	8619.5	8800.1	9083.3	8732.2	8167.8	8833.3	8679.8
RNH1	Ribonuclease inhibitor OS=Homo sapiens OX=9606 GN=RNH1 PE=1 SV=2	P13489	>sp|P13489|RINI_HUMAN Ribonuclease inhibitor OS=Homo sapiens OX=9606 GN=RNH1 PE=1 SV=2		48	169	21	21	15953.9	15772.8	15704.7	17080	17086.3	17119.3	15362.4	16636.5	16568.2
RPL7A	Large ribosomal subunit protein eL8 OS=Homo sapiens OX=9606 GN=RPL7A PE=1 SV=2	P62424	>sp|P62424|RL7A_HUMAN Large ribosomal subunit protein eL8 OS=Homo sapiens OX=9606 GN=RPL7A PE=1 SV=2		48	111	20	20	13454.2	13089.6	13506	14096.1	14192.5	13887.9	12532.5	14891.2	14071.5
RPL5	Large ribosomal subunit protein uL18 OS=Homo sapiens OX=9606 GN=RPL5 PE=1 SV=3	P46777	>sp|P46777|RL5_HUMAN Large ribosomal subunit protein uL18 OS=Homo sapiens OX=9606 GN=RPL5 PE=1 SV=3		48	118	17	17	11609.1	10130.9	10572.1	10378	10851.5	10080.3	10005.4	10788.3	10145.1
CNDP2	Cytosolic non-specific dipeptidase OS=Homo sapiens OX=9606 GN=CNDP2 PE=1 SV=2	Q96KP4	>sp|Q96KP4|CNDP2_HUMAN Cytosolic non-specific dipeptidase OS=Homo sapiens OX=9606 GN=CNDP2 PE=1 SV=2		48	56	18	18	4628.2	4334.3	4469.6	4398.8	4432.6	4464.2	4147.9	4659.1	4108.9
PSMC2	26S proteasome regulatory subunit 7 OS=Homo sapiens OX=9606 GN=PSMC2 PE=1 SV=3	P35998	>sp|P35998|PRS7_HUMAN 26S proteasome regulatory subunit 7 OS=Homo sapiens OX=9606 GN=PSMC2 PE=1 SV=3		48	55	19	19	5476.2	5152.2	5319.7	5282.4	5163	5322.7	4952.7	5401.1	5233.6
HLA-A	Major histocompatibility complex, class I, A OS=Homo sapiens OX=9606 GN=HLA-A PE=1 SV=1	A0A140T913	>tr|A0A140T913|A0A140T913_HUMAN Major histocompatibility complex, class I, A OS=Homo sapiens OX=9606 GN=HLA-A PE=1 SV=1		48	64	14	8	2224.1	2217.2	2202.5	2210.5	2267.7	2256.3	2083.1	2157.6	1961.8
EFHD2	EF-hand domain-containing protein D2 OS=Homo sapiens OX=9606 GN=EFHD2 PE=1 SV=1	Q96C19	>sp|Q96C19|EFHD2_HUMAN EF-hand domain-containing protein D2 OS=Homo sapiens OX=9606 GN=EFHD2 PE=1 SV=1		48	63	15	15	7490.5	7325.5	7194	7451.3	7650.1	7349.8	7158.3	6855.6	7290.8
TPM2	Beta tropomyosin isoform OS=Homo sapiens OX=9606 GN=TPM2 PE=1 SV=1	A7XZE4	>tr|A7XZE4|A7XZE4_HUMAN Beta tropomyosin isoform OS=Homo sapiens OX=9606 GN=TPM2 PE=1 SV=1		48	82	20	6	494.8	577.5	501.4	616.1	607.9	622.4	503.9	540.4	596.6
BPNT1	3'(2'),5'-bisphosphate nucleotidase 1 OS=Homo sapiens OX=9606 GN=BPNT1 PE=1 SV=1	O95861	>sp|O95861|BPNT1_HUMAN 3'(2'),5'-bisphosphate nucleotidase 1 OS=Homo sapiens OX=9606 GN=BPNT1 PE=1 SV=1		48	41	14	14	4472.5	4303.6	4417.6	4537.6	4576.6	4377.2	4223.4	4386.5	4485.5
PRKAR2A	cAMP-dependent protein kinase type II-alpha regulatory subunit OS=Homo sapiens OX=9606 GN=PRKAR2A PE=1 SV=1	A0A9L9PY56	>tr|A0A9L9PY56|A0A9L9PY56_HUMAN cAMP-dependent protein kinase type II-alpha regulatory subunit OS=Homo sapiens OX=9606 GN=PRKAR2A PE=1 SV=1		48	37	16	15	3704.5	3464.7	3436.9	3715	3662.8	3577.5	3426.1	3566.4	3602.6
RPL7	Large ribosomal subunit protein uL30 OS=Homo sapiens OX=9606 GN=RPL7 PE=1 SV=1	P18124	>sp|P18124|RL7_HUMAN Large ribosomal subunit protein uL30 OS=Homo sapiens OX=9606 GN=RPL7 PE=1 SV=1		48	92	16	16	12140	11271	11493.7	11550.1	11823.3	11464.7	10808.6	12226.7	11397.5
PSMA7	Proteasome subunit alpha type-7 OS=Homo sapiens OX=9606 GN=PSMA7 PE=1 SV=1	O14818	>sp|O14818|PSA7_HUMAN Proteasome subunit alpha type-7 OS=Homo sapiens OX=9606 GN=PSMA7 PE=1 SV=1		48	76	13	13	7909.4	7594.5	7553.4	8069.2	8102.5	7931.4	7520.2	7165.4	7918.6
RPL8	Large ribosomal subunit protein uL2 OS=Homo sapiens OX=9606 GN=RPL8 PE=1 SV=2	P62917	>sp|P62917|RL8_HUMAN Large ribosomal subunit protein uL2 OS=Homo sapiens OX=9606 GN=RPL8 PE=1 SV=2		48	79	15	15	10962.4	10706.4	11065.2	11297.7	11761.7	11005.8	10372	11891.3	11402.5
PSMB4	Proteasome subunit beta type-4 OS=Homo sapiens OX=9606 GN=PSMB4 PE=1 SV=4	P28070	>sp|P28070|PSB4_HUMAN Proteasome subunit beta type-4 OS=Homo sapiens OX=9606 GN=PSMB4 PE=1 SV=4		48	28	8	8	1432.8	1248	1423.1	1408.3	1466.4	1411.1	1320.8	1446.9	1449.4
RPS4Y1	Small ribosomal subunit protein eS4, Y isoform 1 OS=Homo sapiens OX=9606 GN=RPS4Y1 PE=1 SV=2	P22090	>sp|P22090|RS4Y1_HUMAN Small ribosomal subunit protein eS4, Y isoform 1 OS=Homo sapiens OX=9606 GN=RPS4Y1 PE=1 SV=2		48	51	14	8	3390.6	3310	3256.5	3519.7	3533.3	3414.5	3280.7	3467.1	3544.8
BAG2	BAG family molecular chaperone regulator 2 OS=Homo sapiens OX=9606 GN=BAG2 PE=1 SV=1	O95816	>sp|O95816|BAG2_HUMAN BAG family molecular chaperone regulator 2 OS=Homo sapiens OX=9606 GN=BAG2 PE=1 SV=1		48	22	10	10	2877.8	2678.3	2907.6	2869.2	3030.4	2903.8	2728.9	2719.1	2937.9
RAB5C	Ras-related protein Rab-5C OS=Homo sapiens OX=9606 GN=RAB5C PE=1 SV=2	P51148	>sp|P51148|RAB5C_HUMAN Ras-related protein Rab-5C OS=Homo sapiens OX=9606 GN=RAB5C PE=1 SV=2		48	62	7	5	1239.7	1134.3	1185.8	1132.7	1129.6	1190.4	1045.7	1111.5	1068.5
PDCD5	Programmed cell death protein 5 OS=Homo sapiens OX=9606 GN=PDCD5 PE=1 SV=3	O14737	>sp|O14737|PDCD5_HUMAN Programmed cell death protein 5 OS=Homo sapiens OX=9606 GN=PDCD5 PE=1 SV=3		48	22	7	7	3537.5	3524.8	3705.9	3482.9	3625.9	3618	3341.7	3578.6	3437.3
SNRPD3	Small nuclear ribonucleoprotein Sm D3 OS=Homo sapiens OX=9606 GN=SNRPD3 PE=1 SV=1	P62318	>sp|P62318|SMD3_HUMAN Small nuclear ribonucleoprotein Sm D3 OS=Homo sapiens OX=9606 GN=SNRPD3 PE=1 SV=1		48	18	4	4	702.2	700.6	717.9	748.3	708.3	671	670.2	767.8	697.2
LSM6	U6 snRNA-associated Sm-like protein LSm6 OS=Homo sapiens OX=9606 GN=LSM6 PE=1 SV=1	P62312	>sp|P62312|LSM6_HUMAN U6 snRNA-associated Sm-like protein LSm6 OS=Homo sapiens OX=9606 GN=LSM6 PE=1 SV=1		48	13	5	5	1612.5	1478.3	1626.1	1629.8	1792.6	1762	1526	1751.9	1711.8
TKT	Transketolase OS=Homo sapiens OX=9606 GN=TKT PE=1 SV=3	P29401	>sp|P29401|TKT_HUMAN Transketolase OS=Homo sapiens OX=9606 GN=TKT PE=1 SV=3		47	229	27	27	28012.7	26449.7	27162.9	27373.4	27738.3	27349.2	25811.9	27925.7	26561.2
PRKCSH	Glucosidase 2 subunit beta OS=Homo sapiens OX=9606 GN=PRKCSH PE=1 SV=1	K7ELL7	>tr|K7ELL7|K7ELL7_HUMAN Glucosidase 2 subunit beta OS=Homo sapiens OX=9606 GN=PRKCSH PE=1 SV=1		47	179	26	26	14115.6	13202.9	14061.1	13731.1	14271.9	13454.8	13114.6	14068.4	13487.5
ATP6V1B2	V-type proton ATPase subunit B, brain isoform OS=Homo sapiens OX=9606 GN=ATP6V1B2 PE=1 SV=3	P21281	>sp|P21281|VATB2_HUMAN V-type proton ATPase subunit B, brain isoform OS=Homo sapiens OX=9606 GN=ATP6V1B2 PE=1 SV=3		47	63	17	17	4697.1	4371	4761.2	4697.7	4696.1	4587.2	4245	4841.2	4533.7
LAP3	Cytosol aminopeptidase OS=Homo sapiens OX=9606 GN=LAP3 PE=1 SV=3	P28838	>sp|P28838|AMPL_HUMAN Cytosol aminopeptidase OS=Homo sapiens OX=9606 GN=LAP3 PE=1 SV=3		47	80	22	22	8230	7791.2	8108.4	8138.4	8319.4	8069.3	7612.4	8241.3	7991.5
ANXA1	Annexin A1 OS=Homo sapiens OX=9606 GN=ANXA1 PE=1 SV=2	P04083	>sp|P04083|ANXA1_HUMAN Annexin A1 OS=Homo sapiens OX=9606 GN=ANXA1 PE=1 SV=2		47	49	17	17	4984.5	4726.7	4671.7	4681	4862.6	4701.3	4582.5	5070.3	4703.9
PSMA6	Proteasome subunit alpha type OS=Homo sapiens OX=9606 GN=PSMA6 PE=1 SV=1	G3V5Z7	>tr|G3V5Z7|G3V5Z7_HUMAN Proteasome subunit alpha type OS=Homo sapiens OX=9606 GN=PSMA6 PE=1 SV=1		47	89	13	13	8851.2	8290.4	8388.5	8687.9	8730	8582.7	8121.3	9012.4	8544
HNRNPD	Isoform 4 of Heterogeneous nuclear ribonucleoprotein D0 OS=Homo sapiens OX=9606 GN=HNRNPD	Q14103-4	>sp|Q14103-4|HNRPD_HUMAN Isoform 4 of Heterogeneous nuclear ribonucleoprotein D0 OS=Homo sapiens OX=9606 GN=HNRNPD		47	74	16	2	510.1	518.9	556.9	553.4	577.9	582.6	538.8	424	570.2
TXNL1	Thioredoxin-like protein 1 OS=Homo sapiens OX=9606 GN=TXNL1 PE=1 SV=3	O43396	>sp|O43396|TXNL1_HUMAN Thioredoxin-like protein 1 OS=Homo sapiens OX=9606 GN=TXNL1 PE=1 SV=3		47	35	11	11	3053.7	2843.2	2896.7	2917.4	3008.3	2893.5	2869.2	2915.6	2910
SLC25A5	ADP/ATP translocase 2 OS=Homo sapiens OX=9606 GN=SLC25A5 PE=1 SV=7	P05141	>sp|P05141|ADT2_HUMAN ADP/ATP translocase 2 OS=Homo sapiens OX=9606 GN=SLC25A5 PE=1 SV=7		47	86	16	5	4232.5	3643	4081.5	3696.7	3877.4	3726.5	3557	4397	3812.6
ACAA2	3-ketoacyl-CoA thiolase, mitochondrial OS=Homo sapiens OX=9606 GN=ACAA2 PE=1 SV=2	P42765	>sp|P42765|THIM_HUMAN 3-ketoacyl-CoA thiolase, mitochondrial OS=Homo sapiens OX=9606 GN=ACAA2 PE=1 SV=2		47	27	13	13	2905.3	2625.2	2820.8	2640.1	2807.7	2633.7	2623.2	2658.9	2647.9
GSTO1	Glutathione S-transferase omega-1 OS=Homo sapiens OX=9606 GN=GSTO1 PE=1 SV=2	P78417	>sp|P78417|GSTO1_HUMAN Glutathione S-transferase omega-1 OS=Homo sapiens OX=9606 GN=GSTO1 PE=1 SV=2		47	48	17	17	6727.2	7005.3	6722.3	7176.2	7113.6	7182.9	6860.5	6660.2	6962.7
PHB1	Prohibitin 1 OS=Homo sapiens OX=9606 GN=PHB1 PE=1 SV=1	P35232	>sp|P35232|PHB1_HUMAN Prohibitin 1 OS=Homo sapiens OX=9606 GN=PHB1 PE=1 SV=1		47	85	13	13	7984.7	7723.6	7962.6	8345.9	8530.6	8364.2	7614.6	8207	8555.6
TTC1	Tetratricopeptide repeat protein 1 OS=Homo sapiens OX=9606 GN=TTC1 PE=1 SV=1	Q99614	>sp|Q99614|TTC1_HUMAN Tetratricopeptide repeat protein 1 OS=Homo sapiens OX=9606 GN=TTC1 PE=1 SV=1		47	30	11	11	1430.3	1404.9	1410.2	1434.1	1377.6	1437.2	1334.7	1266.6	1381.9
BAX	Apoptosis regulator BAX OS=Homo sapiens OX=9606 GN=BAX PE=1 SV=1	Q07812	>sp|Q07812|BAX_HUMAN Apoptosis regulator BAX OS=Homo sapiens OX=9606 GN=BAX PE=1 SV=1		47	32	7	7	1570.6	1542	1617.9	1466.8	1516	1482.8	1375.8	1493.9	1402.5
ANP32E	Acidic leucine-rich nuclear phosphoprotein 32 family member E OS=Homo sapiens OX=9606 GN=ANP32E PE=1 SV=1	Q9BTT0	>sp|Q9BTT0|AN32E_HUMAN Acidic leucine-rich nuclear phosphoprotein 32 family member E OS=Homo sapiens OX=9606 GN=ANP32E PE=1 SV=1		47	104	11	11	3596	3713.6	3695	3996	3873.6	3836.3	3477.5	3774	3877
PSMB1	Proteasome subunit beta type-1 OS=Homo sapiens OX=9606 GN=PSMB1 PE=1 SV=2	P20618	>sp|P20618|PSB1_HUMAN Proteasome subunit beta type-1 OS=Homo sapiens OX=9606 GN=PSMB1 PE=1 SV=2		47	38	10	10	4406.5	4216.5	4123.8	4256.7	4215.6	4259.1	3997.5	3760	4031.1
PDCL3	Phosducin-like protein 3 OS=Homo sapiens OX=9606 GN=PDCL3 PE=1 SV=1	Q9H2J4	>sp|Q9H2J4|PDCL3_HUMAN Phosducin-like protein 3 OS=Homo sapiens OX=9606 GN=PDCL3 PE=1 SV=1		47	19	10	10	1841.8	1892	1809.1	2046.7	2060.3	2020.3	1836.3	1865.7	1955.9
SNRPA1	U2 small nuclear ribonucleoprotein A' OS=Homo sapiens OX=9606 GN=SNRPA1 PE=1 SV=2	P09661	>sp|P09661|RU2A_HUMAN U2 small nuclear ribonucleoprotein A' OS=Homo sapiens OX=9606 GN=SNRPA1 PE=1 SV=2		47	23	11	11	3303.8	2930.6	3139.4	2839.5	2847.9	2845.3	2914.4	2809.4	2671.6
CRKL	Crk-like protein OS=Homo sapiens OX=9606 GN=CRKL PE=1 SV=1	P46109	>sp|P46109|CRKL_HUMAN Crk-like protein OS=Homo sapiens OX=9606 GN=CRKL PE=1 SV=1		47	25	10	10	2109.7	1984.1	2057.1	1951.8	2002.4	1950.2	1839.9	1836.5	1851.3
PSMB8	Proteasome subunit beta type-8 OS=Homo sapiens OX=9606 GN=PSMB8 PE=1 SV=3	P28062	>sp|P28062|PSB8_HUMAN Proteasome subunit beta type-8 OS=Homo sapiens OX=9606 GN=PSMB8 PE=1 SV=3		47	30	10	10	2646.4	2390.2	2564	2684.5	2357.5	2455	2263.4	2656.5	2404.1
HMGB3	High mobility group protein B3 OS=Homo sapiens OX=9606 GN=HMGB3 PE=1 SV=4	O15347	>sp|O15347|HMGB3_HUMAN High mobility group protein B3 OS=Homo sapiens OX=9606 GN=HMGB3 PE=1 SV=4		47	30	9	8	2992.5	2737.6	2969.2	2810.3	2963.9	2820.2	2575.9	3168.7	2850.6
GMFG	Glia maturation factor gamma OS=Homo sapiens OX=9606 GN=GMFG PE=1 SV=1	O60234	>sp|O60234|GMFG_HUMAN Glia maturation factor gamma OS=Homo sapiens OX=9606 GN=GMFG PE=1 SV=1		47	52	7	6	4365.2	4148.2	4319.2	4359	4508.9	4228.5	4174.7	4388.3	4106.9
PDCD6	Programmed cell death protein 6 OS=Homo sapiens OX=9606 GN=PDCD6 PE=1 SV=1	O75340	>sp|O75340|PDCD6_HUMAN Programmed cell death protein 6 OS=Homo sapiens OX=9606 GN=PDCD6 PE=1 SV=1		47	17	7	1	240.9	246.6	213.5	265.4	277.8	268.2	218.6	285	258.6
PDCD6	Isoform 2 of Programmed cell death protein 6 OS=Homo sapiens OX=9606 GN=PDCD6	O75340-2	>sp|O75340-2|PDCD6_HUMAN Isoform 2 of Programmed cell death protein 6 OS=Homo sapiens OX=9606 GN=PDCD6		47	16	7	1	161.4	133.4	141	146.6	179.3	175.1	132.3	180.8	133.8
SH3BGRL3	SH3 domain-binding glutamic acid-rich-like protein 3 OS=Homo sapiens OX=9606 GN=SH3BGRL3 PE=1 SV=1	Q9H299	>sp|Q9H299|SH3L3_HUMAN SH3 domain-binding glutamic acid-rich-like protein 3 OS=Homo sapiens OX=9606 GN=SH3BGRL3 PE=1 SV=1		47	89	5	5	9107.3	8440	11673.6	9030.2	9087.3	10698.4	7554.4	9829	8120.8
ACLY	ATP-citrate synthase OS=Homo sapiens OX=9606 GN=ACLY PE=1 SV=3	P53396	>sp|P53396|ACLY_HUMAN ATP-citrate synthase OS=Homo sapiens OX=9606 GN=ACLY PE=1 SV=3		46	235	48	48	23355.2	21740.5	22310.1	22240.3	22364	22060.9	20978.8	22926.7	21663.5
GMPS	GMP synthase [glutamine-hydrolyzing] OS=Homo sapiens OX=9606 GN=GMPS PE=1 SV=1	P49915	>sp|P49915|GUAA_HUMAN GMP synthase [glutamine-hydrolyzing] OS=Homo sapiens OX=9606 GN=GMPS PE=1 SV=1		46	74	28	28	6411.9	6094.8	5988.4	6070.3	6022.2	6034.9	5958.2	5896.9	6018.1
PAK2	Serine/threonine-protein kinase PAK 2 OS=Homo sapiens OX=9606 GN=PAK2 PE=1 SV=3	Q13177	>sp|Q13177|PAK2_HUMAN Serine/threonine-protein kinase PAK 2 OS=Homo sapiens OX=9606 GN=PAK2 PE=1 SV=3		46	91	23	18	6643.4	5992	6532.5	6075.3	6326.8	6108.1	6054.3	6365.7	6099
UGP2	UTP--glucose-1-phosphate uridylyltransferase OS=Homo sapiens OX=9606 GN=UGP2 PE=1 SV=5	Q16851	>sp|Q16851|UGPA_HUMAN UTP--glucose-1-phosphate uridylyltransferase OS=Homo sapiens OX=9606 GN=UGP2 PE=1 SV=5		46	71	25	25	8994.8	8510.3	8632.7	8715.7	9178.5	8821	8252.5	9204.8	8701.3
ACADVL	Very long-chain specific acyl-CoA dehydrogenase, mitochondrial OS=Homo sapiens OX=9606 GN=ACADVL PE=1 SV=1	P49748	>sp|P49748|ACADV_HUMAN Very long-chain specific acyl-CoA dehydrogenase, mitochondrial OS=Homo sapiens OX=9606 GN=ACADVL PE=1 SV=1		46	72	25	25	6286.4	6022.7	6194.8	6397.2	6468.6	6301.3	6014.5	6469.3	6325.4
EIF4A2	Eukaryotic initiation factor 4A-II OS=Homo sapiens OX=9606 GN=EIF4A2 PE=1 SV=2	Q14240	>sp|Q14240|IF4A2_HUMAN Eukaryotic initiation factor 4A-II OS=Homo sapiens OX=9606 GN=EIF4A2 PE=1 SV=2		46	142	22	9	3605.8	3569.9	3650.2	3818.7	3740.8	3811.5	3319.4	3876.3	3719.6
MTDH	Protein LYRIC OS=Homo sapiens OX=9606 GN=MTDH PE=1 SV=2	Q86UE4	>sp|Q86UE4|LYRIC_HUMAN Protein LYRIC OS=Homo sapiens OX=9606 GN=MTDH PE=1 SV=2		46	72	26	26	6274.1	6211.6	6332.6	6389.4	6468.7	6350.4	6074.7	6281.4	6342.4
RARS1	Arginine--tRNA ligase, cytoplasmic OS=Homo sapiens OX=9606 GN=RARS1 PE=1 SV=2	P54136	>sp|P54136|SYRC_HUMAN Arginine--tRNA ligase, cytoplasmic OS=Homo sapiens OX=9606 GN=RARS1 PE=1 SV=2		46	65	30	30	7535.2	7134.5	7235.2	6923.6	7194.3	7119.3	6711.9	7120.6	6637.6
HNRNPK	Isoform 2 of Heterogeneous nuclear ribonucleoprotein K OS=Homo sapiens OX=9606 GN=HNRNPK	P61978-2	>sp|P61978-2|HNRPK_HUMAN Isoform 2 of Heterogeneous nuclear ribonucleoprotein K OS=Homo sapiens OX=9606 GN=HNRNPK		46	142	20	20	12015.3	11617.5	11952.2	11982.2	11971.4	11946.2	11224	11389.4	11809.9
PSMD3	26S proteasome non-ATPase regulatory subunit 3 OS=Homo sapiens OX=9606 GN=PSMD3 PE=1 SV=2	O43242	>sp|O43242|PSMD3_HUMAN 26S proteasome non-ATPase regulatory subunit 3 OS=Homo sapiens OX=9606 GN=PSMD3 PE=1 SV=2		46	73	28	28	8187.6	8396.6	8008.6	8875.4	8402.1	7887.8	7639.8	8161.5	8017.9
DBNL	Drebrin-like protein OS=Homo sapiens OX=9606 GN=DBNL PE=1 SV=1	Q9UJU6	>sp|Q9UJU6|DBNL_HUMAN Drebrin-like protein OS=Homo sapiens OX=9606 GN=DBNL PE=1 SV=1		46	60	17	1	223.6	201.9	201.6	193.3	197	188.5	196.2	200.7	200.2
DBNL	Isoform 2 of Drebrin-like protein OS=Homo sapiens OX=9606 GN=DBNL	Q9UJU6-2	>sp|Q9UJU6-2|DBNL_HUMAN Isoform 2 of Drebrin-like protein OS=Homo sapiens OX=9606 GN=DBNL		46	58	17	1	174.8	179.5	161.5	199.3	191.4	206.5	192.3	148.1	183.8
SAE1	SUMO-activating enzyme subunit 1 OS=Homo sapiens OX=9606 GN=SAE1 PE=1 SV=1	Q9UBE0	>sp|Q9UBE0|SAE1_HUMAN SUMO-activating enzyme subunit 1 OS=Homo sapiens OX=9606 GN=SAE1 PE=1 SV=1		46	61	17	17	5418.6	5240.8	5448.2	5563.2	5649.5	5532.8	5214.1	5503.4	5463.7
SERPINB8	Serpin B8 OS=Homo sapiens OX=9606 GN=SERPINB8 PE=1 SV=2	P50452	>sp|P50452|SPB8_HUMAN Serpin B8 OS=Homo sapiens OX=9606 GN=SERPINB8 PE=1 SV=2		46	55	20	18	6616.2	6484.5	6695.4	6704.4	6856.7	6565.5	6386.2	6364.8	6442.8
ACAA1	3-ketoacyl-CoA thiolase, peroxisomal OS=Homo sapiens OX=9606 GN=ACAA1 PE=1 SV=2	P09110	>sp|P09110|THIK_HUMAN 3-ketoacyl-CoA thiolase, peroxisomal OS=Homo sapiens OX=9606 GN=ACAA1 PE=1 SV=2		46	18	11	11	943.9	953.3	985	960.5	992.7	929.9	872.9	935.2	935.3
HLA-B	MHC class I antigen OS=Homo sapiens OX=9606 GN=HLA-B PE=1 SV=1	S6AU73	>tr|S6AU73|S6AU73_HUMAN MHC class I antigen OS=Homo sapiens OX=9606 GN=HLA-B PE=1 SV=1		46	70	12	4	259.4	229	243.9	218.7	211.8	212.5	207.3	252.8	204.6
PRDX2	Peroxiredoxin-2 OS=Homo sapiens OX=9606 GN=PRDX2 PE=1 SV=5	P32119	>sp|P32119|PRDX2_HUMAN Peroxiredoxin-2 OS=Homo sapiens OX=9606 GN=PRDX2 PE=1 SV=5		46	96	13	12	13850.3	13327.9	13836.6	14121.1	14270.8	14095.3	13080.4	15047.3	14145.9
HNRNPAB	Isoform 3 of Heterogeneous nuclear ribonucleoprotein A/B OS=Homo sapiens OX=9606 GN=HNRNPAB	Q99729-3	>sp|Q99729-3|ROAA_HUMAN Isoform 3 of Heterogeneous nuclear ribonucleoprotein A/B OS=Homo sapiens OX=9606 GN=HNRNPAB		46	68	12	10	4754.6	4394.3	4575.5	4535.1	4713.2	4386.9	4563.9	4292.2	4559.3
ADK	Adenosine kinase OS=Homo sapiens OX=9606 GN=ADK PE=1 SV=2	P55263	>sp|P55263|ADK_HUMAN Adenosine kinase OS=Homo sapiens OX=9606 GN=ADK PE=1 SV=2		46	31	15	15	4239.2	4094.4	3958.4	4202.5	4205.1	4052.7	4024.9	3811	4077.8
PSMA3	Proteasome subunit alpha type-3 OS=Homo sapiens OX=9606 GN=PSMA3 PE=1 SV=2	P25788	>sp|P25788|PSA3_HUMAN Proteasome subunit alpha type-3 OS=Homo sapiens OX=9606 GN=PSMA3 PE=1 SV=2		46	46	14	14	4520.9	4532.5	4768.1	4990.3	4958.3	4856.7	4374.5	5340.8	4910.9
GSTP1	Glutathione S-transferase P OS=Homo sapiens OX=9606 GN=GSTP1 PE=1 SV=2	P09211	>sp|P09211|GSTP1_HUMAN Glutathione S-transferase P OS=Homo sapiens OX=9606 GN=GSTP1 PE=1 SV=2		46	61	8	8	6519.6	5990.5	6079	5746.9	5765.7	5777.3	6105.7	5502.6	5681.4
CAB39	Calcium-binding protein 39 OS=Homo sapiens OX=9606 GN=CAB39 PE=1 SV=1	Q9Y376	>sp|Q9Y376|CAB39_HUMAN Calcium-binding protein 39 OS=Homo sapiens OX=9606 GN=CAB39 PE=1 SV=1		46	29	17	17	4954.4	4333.5	4690.5	4468.1	4747.1	4525.4	4517.6	5203.2	4651.9
CCS	Copper chaperone for superoxide dismutase OS=Homo sapiens OX=9606 GN=CCS PE=1 SV=1	O14618	>sp|O14618|CCS_HUMAN Copper chaperone for superoxide dismutase OS=Homo sapiens OX=9606 GN=CCS PE=1 SV=1		46	25	12	12	2838.3	2787.9	2897.3	2931.2	2932	2947.6	2772.9	2736.5	2825.1
RHOG	Rho-related GTP-binding protein RhoG OS=Homo sapiens OX=9606 GN=RHOG PE=1 SV=1	P84095	>sp|P84095|RHOG_HUMAN Rho-related GTP-binding protein RhoG OS=Homo sapiens OX=9606 GN=RHOG PE=1 SV=1		46	45	9	8	1755.7	1630	1622.9	1649.4	1666.3	1682.1	1596.7	1683.8	1631.1
RAB8A	Ras-related protein Rab-8A OS=Homo sapiens OX=9606 GN=RAB8A PE=1 SV=1	P61006	>sp|P61006|RAB8A_HUMAN Ras-related protein Rab-8A OS=Homo sapiens OX=9606 GN=RAB8A PE=1 SV=1		46	53	11	5	1613.8	1421.4	1574.6	1551.9	1637.1	1486.8	1527.7	1654.8	1612.4
RAB3D	Ras-related protein Rab-3D OS=Homo sapiens OX=9606 GN=RAB3D PE=1 SV=1	O95716	>sp|O95716|RAB3D_HUMAN Ras-related protein Rab-3D OS=Homo sapiens OX=9606 GN=RAB3D PE=1 SV=1		46	45	10	4	541.2	488.4	523.7	543.2	567.6	521.4	504.9	499.4	502.6
PCNP	PEST proteolytic signal-containing nuclear protein OS=Homo sapiens OX=9606 GN=PCNP PE=1 SV=2	Q8WW12	>sp|Q8WW12|PCNP_HUMAN PEST proteolytic signal-containing nuclear protein OS=Homo sapiens OX=9606 GN=PCNP PE=1 SV=2		46	31	7	7	3291.8	3282.8	3345	3337	3599.5	3551.7	3235.2	3152.4	3239.5
	Peptidase M24 domain-containing protein (Fragment) OS=Homo sapiens OX=9606 PE=1 SV=3	H0YIN7	>tr|H0YIN7|H0YIN7_HUMAN Peptidase M24 domain-containing protein (Fragment) OS=Homo sapiens OX=9606 PE=1 SV=3		46	43	6	1	115.5	100.4	118.4	216.8	112.4	257.9	96.7	170.5	118.5
RAB35	Ras-related protein Rab-35 OS=Homo sapiens OX=9606 GN=RAB35 PE=1 SV=1	Q15286	>sp|Q15286|RAB35_HUMAN Ras-related protein Rab-35 OS=Homo sapiens OX=9606 GN=RAB35 PE=1 SV=1		46	54	9	7	1642	1544.1	1603.3	1589.9	1647	1603.6	1580.8	1624	1609.2
ELOC	Elongin-C OS=Homo sapiens OX=9606 GN=ELOC PE=1 SV=1	Q15369	>sp|Q15369|ELOC_HUMAN Elongin-C OS=Homo sapiens OX=9606 GN=ELOC PE=1 SV=1		46	15	4	4	456.4	406.1	379.5	399.9	396.8	409	398.5	398	369
RPS28	Small ribosomal subunit protein eS28 OS=Homo sapiens OX=9606 GN=RPS28 PE=1 SV=1	P62857	>sp|P62857|RS28_HUMAN Small ribosomal subunit protein eS28 OS=Homo sapiens OX=9606 GN=RPS28 PE=1 SV=1		46	105	4	4	3363.3	3461.3	3373.6	3839.7	3562.8	4131.5	3131.2	3259.6	3347.6
RPL35	Large ribosomal subunit protein uL29 OS=Homo sapiens OX=9606 GN=RPL35 PE=1 SV=2	P42766	>sp|P42766|RL35_HUMAN Large ribosomal subunit protein uL29 OS=Homo sapiens OX=9606 GN=RPL35 PE=1 SV=2		46	51	7	7	6916.7	6522.5	6770	6822.6	7199.4	6766.6	6251.7	7500.7	6827.7
NEDD8-MDP1	Ubiquitin-like protein NEDD8 OS=Homo sapiens OX=9606 GN=NEDD8-MDP1 PE=3 SV=1	S4R3E9	>tr|S4R3E9|S4R3E9_HUMAN Ubiquitin-like protein NEDD8 OS=Homo sapiens OX=9606 GN=NEDD8-MDP1 PE=3 SV=1		46	71	4	4	5633.6	6272.9	5537.2	5999.5	6084.7	6073.2	5397.6	5156.3	5856.1
EPRS1	Bifunctional glutamate/proline--tRNA ligase OS=Homo sapiens OX=9606 GN=EPRS1 PE=1 SV=5	P07814	>sp|P07814|SYEP_HUMAN Bifunctional glutamate/proline--tRNA ligase OS=Homo sapiens OX=9606 GN=EPRS1 PE=1 SV=5		45	222	69	69	18309.4	17292	18028.9	18032.1	18451.9	17757.8	16869.9	18296.2	17700.9
EIF3A	Eukaryotic translation initiation factor 3 subunit A OS=Homo sapiens OX=9606 GN=EIF3A PE=1 SV=1	Q14152	>sp|Q14152|EIF3A_HUMAN Eukaryotic translation initiation factor 3 subunit A OS=Homo sapiens OX=9606 GN=EIF3A PE=1 SV=1		45	166	69	69	15739.8	15345.6	15931.2	16307.6	16714.5	16133.2	14738.6	15870.3	16206.1
RDX	Radixin OS=Homo sapiens OX=9606 GN=RDX PE=1 SV=1	P35241	>sp|P35241|RADI_HUMAN Radixin OS=Homo sapiens OX=9606 GN=RDX PE=1 SV=1		45	183	36	19	4766	4569.3	4612.8	4833.4	4887.9	4829.7	4531.2	4373.4	4863.8
FUBP1	Far upstream element binding protein 1 OS=Homo sapiens OX=9606 GN=FUBP1 PE=1 SV=1	A0A994J3Q8	>tr|A0A994J3Q8|A0A994J3Q8_HUMAN Far upstream element binding protein 1 OS=Homo sapiens OX=9606 GN=FUBP1 PE=1 SV=1		45	108	28	21	6591.6	5998.3	6490.2	6118.5	6308	6199.6	6082.6	6082.1	5949.1
NSUN2	RNA cytosine C(5)-methyltransferase NSUN2 OS=Homo sapiens OX=9606 GN=NSUN2 PE=1 SV=2	Q08J23	>sp|Q08J23|NSUN2_HUMAN RNA cytosine C(5)-methyltransferase NSUN2 OS=Homo sapiens OX=9606 GN=NSUN2 PE=1 SV=2		45	64	31	31	5711.5	5541.2	5575.4	5818.6	5876.2	5737.2	5483.9	5400.7	5594.9
RNPEP	Aminopeptidase B OS=Homo sapiens OX=9606 GN=RNPEP PE=1 SV=2	Q9H4A4	>sp|Q9H4A4|AMPB_HUMAN Aminopeptidase B OS=Homo sapiens OX=9606 GN=RNPEP PE=1 SV=2		45	112	26	26	10959.8	10355.6	10365.1	10567.9	10337.2	10462.2	9966.4	10466.2	10066.2
CDC37	Hsp90 co-chaperone Cdc37 OS=Homo sapiens OX=9606 GN=CDC37 PE=1 SV=1	Q16543	>sp|Q16543|CDC37_HUMAN Hsp90 co-chaperone Cdc37 OS=Homo sapiens OX=9606 GN=CDC37 PE=1 SV=1		45	113	22	22	10331.1	9663.1	10001.5	10394.2	10598.4	10398	9761.2	9365.1	10065.8
SHMT2	Serine hydroxymethyltransferase, mitochondrial OS=Homo sapiens OX=9606 GN=SHMT2 PE=1 SV=3	P34897	>sp|P34897|GLYM_HUMAN Serine hydroxymethyltransferase, mitochondrial OS=Homo sapiens OX=9606 GN=SHMT2 PE=1 SV=3		45	73	23	21	6059.9	5921.1	5946.8	6098.2	6145.5	6122.4	5637.6	6234.5	5985.6
CALM2	Calmodulin 2 OS=Homo sapiens OX=9606 GN=CALM2 PE=1 SV=1	E7EMB3	>tr|E7EMB3|E7EMB3_HUMAN Calmodulin 2 OS=Homo sapiens OX=9606 GN=CALM2 PE=1 SV=1		45	156	13	13	10928.7	13596.3	12664.9	15331.8	15776.9	17915.6	12355.1	10668.5	14018.5
SERPINB1	Leukocyte elastase inhibitor OS=Homo sapiens OX=9606 GN=SERPINB1 PE=1 SV=1	P30740	>sp|P30740|ILEU_HUMAN Leukocyte elastase inhibitor OS=Homo sapiens OX=9606 GN=SERPINB1 PE=1 SV=1		45	84	18	17	10741.5	10203.5	10254.5	10508.8	10649.3	10456.1	10112.8	10615.4	10363.7
DCTN2	Dynactin subunit 2 OS=Homo sapiens OX=9606 GN=DCTN2 PE=1 SV=4	Q13561	>sp|Q13561|DCTN2_HUMAN Dynactin subunit 2 OS=Homo sapiens OX=9606 GN=DCTN2 PE=1 SV=4		45	49	16	16	4980.2	4878.7	4975.3	4898.3	4990.5	4894	4721.5	4876.5	4854.4
ERLIN2	Erlin-2 OS=Homo sapiens OX=9606 GN=ERLIN2 PE=1 SV=1	O94905	>sp|O94905|ERLN2_HUMAN Erlin-2 OS=Homo sapiens OX=9606 GN=ERLIN2 PE=1 SV=1		45	36	14	10	2562.9	2253.4	2355.9	2215.1	2145.4	2126.3	2270	2234.9	2133.4
RPL6	Large ribosomal subunit protein eL6 OS=Homo sapiens OX=9606 GN=RPL6 PE=1 SV=3	Q02878	>sp|Q02878|RL6_HUMAN Large ribosomal subunit protein eL6 OS=Homo sapiens OX=9606 GN=RPL6 PE=1 SV=3		45	99	17	17	15763.2	15360.3	15479	16204.8	16013.3	15736.2	14701.2	15364.5	15822.8
NSFL1C	NSFL1 cofactor p47 OS=Homo sapiens OX=9606 GN=NSFL1C PE=1 SV=2	Q9UNZ2	>sp|Q9UNZ2|NSF1C_HUMAN NSFL1 cofactor p47 OS=Homo sapiens OX=9606 GN=NSFL1C PE=1 SV=2		45	37	15	15	2654.5	2568.1	2705.1	2601.2	3088.1	2696.9	2468.4	2646.1	2567.3
OLA1	Obg-like ATPase 1 OS=Homo sapiens OX=9606 GN=OLA1 PE=1 SV=1	J3KQ32	>tr|J3KQ32|J3KQ32_HUMAN Obg-like ATPase 1 OS=Homo sapiens OX=9606 GN=OLA1 PE=1 SV=1		45	43	15	15	4724.4	4400.9	4431.1	4474.3	4645.6	4341.5	4354.3	4245.8	4374.4
ATP6V1C1	V-type proton ATPase subunit C 1 OS=Homo sapiens OX=9606 GN=ATP6V1C1 PE=1 SV=4	P21283	>sp|P21283|VATC1_HUMAN V-type proton ATPase subunit C 1 OS=Homo sapiens OX=9606 GN=ATP6V1C1 PE=1 SV=4		45	37	17	17	4233	3935.1	4147.6	4011	4319.4	4159.6	4045	4112.4	4122.8
DECR1	2,4-dienoyl-CoA reductase [(3E)-enoyl-CoA-producing], mitochondrial OS=Homo sapiens OX=9606 GN=DECR1 PE=1 SV=1	Q16698	>sp|Q16698|DECR_HUMAN 2,4-dienoyl-CoA reductase [(3E)-enoyl-CoA-producing], mitochondrial OS=Homo sapiens OX=9606 GN=DECR1 PE=1 SV=1		45	34	13	13	2834	2728.2	2783	2829	2859.1	2870.8	2671.4	2704.9	2619.5
RNASEH2A	Ribonuclease H2 subunit A OS=Homo sapiens OX=9606 GN=RNASEH2A PE=1 SV=2	O75792	>sp|O75792|RNH2A_HUMAN Ribonuclease H2 subunit A OS=Homo sapiens OX=9606 GN=RNASEH2A PE=1 SV=2		45	31	12	12	2996.3	2836.6	2857.5	2953.6	2920.6	2956	2715.5	2940.5	2809.6
APIP	Methylthioribulose-1-phosphate dehydratase OS=Homo sapiens OX=9606 GN=APIP PE=1 SV=1	Q96GX9	>sp|Q96GX9|MTNB_HUMAN Methylthioribulose-1-phosphate dehydratase OS=Homo sapiens OX=9606 GN=APIP PE=1 SV=1		45	15	10	10	774.4	739.4	764.1	792.6	721.4	781	693.6	766.3	726.3
FTL	Ferritin light chain OS=Homo sapiens OX=9606 GN=FTL PE=1 SV=2	P02792	>sp|P02792|FRIL_HUMAN Ferritin light chain OS=Homo sapiens OX=9606 GN=FTL PE=1 SV=2		45	43	8	8	4912.4	4870.4	4783.8	5362.4	5206.5	5196	4451	5055.7	5012.3
GGCT	Gamma-glutamylcyclotransferase OS=Homo sapiens OX=9606 GN=GGCT PE=1 SV=1	O75223	>sp|O75223|GGCT_HUMAN Gamma-glutamylcyclotransferase OS=Homo sapiens OX=9606 GN=GGCT PE=1 SV=1		45	33	8	8	3306.1	3256.9	3283.8	3569.6	3463.4	3393.7	3215.8	2843.8	3405.9
PFDN5	Prefoldin subunit 5 OS=Homo sapiens OX=9606 GN=PFDN5 PE=1 SV=2	Q99471	>sp|Q99471|PFD5_HUMAN Prefoldin subunit 5 OS=Homo sapiens OX=9606 GN=PFDN5 PE=1 SV=2		45	25	6	6	2842.2	2593.1	2858.2	2748.2	2923.6	2812.6	2636.6	2915.1	2780.2
RPL28	Large ribosomal subunit protein eL28 OS=Homo sapiens OX=9606 GN=RPL28 PE=1 SV=3	P46779	>sp|P46779|RL28_HUMAN Large ribosomal subunit protein eL28 OS=Homo sapiens OX=9606 GN=RPL28 PE=1 SV=3		45	50	8	8	6645	6184.3	6336.4	6372.8	6475.3	6268.3	5966.3	6421.5	6378.9
TXNDC17	Thioredoxin domain-containing protein 17 OS=Homo sapiens OX=9606 GN=TXNDC17 PE=1 SV=1	Q9BRA2	>sp|Q9BRA2|TXD17_HUMAN Thioredoxin domain-containing protein 17 OS=Homo sapiens OX=9606 GN=TXNDC17 PE=1 SV=1		45	11	5	5	1268.9	1141.4	1205.9	1154.6	1186.1	1158.7	1103.8	1189	1161.1
HINT1	Adenosine 5'-monophosphoramidase HINT1 OS=Homo sapiens OX=9606 GN=HINT1 PE=1 SV=2	P49773	>sp|P49773|HINT1_HUMAN Adenosine 5'-monophosphoramidase HINT1 OS=Homo sapiens OX=9606 GN=HINT1 PE=1 SV=2		45	24	5	5	3367.4	3084.3	3243.6	3456.7	3459.2	3338.3	3056.3	3915.3	3404.6
RPL37A	Large ribosomal subunit protein eL43 OS=Homo sapiens OX=9606 GN=RPL37A PE=1 SV=2	P61513	>sp|P61513|RL37A_HUMAN Large ribosomal subunit protein eL43 OS=Homo sapiens OX=9606 GN=RPL37A PE=1 SV=2		45	30	4	4	3039.7	2692.7	2858	2831.4	2807	2807.5	2617.4	2933.9	2712.5
AARS1	Alanine--tRNA ligase, cytoplasmic OS=Homo sapiens OX=9606 GN=AARS1 PE=1 SV=2	P49588	>sp|P49588|SYAC_HUMAN Alanine--tRNA ligase, cytoplasmic OS=Homo sapiens OX=9606 GN=AARS1 PE=1 SV=2		44	155	42	42	16859.3	15534.8	16382.5	16207.6	16503.4	15753.4	15150.4	18435.5	16259
NASP	Nuclear autoantigenic sperm protein OS=Homo sapiens OX=9606 GN=NASP PE=1 SV=2	P49321	>sp|P49321|NASP_HUMAN Nuclear autoantigenic sperm protein OS=Homo sapiens OX=9606 GN=NASP PE=1 SV=2		44	147	32	32	11588.2	11392.2	12000.7	11897	12167.6	11706.5	11281.1	10856.3	11676.5
ITGB2	Integrin beta OS=Homo sapiens OX=9606 GN=ITGB2 PE=1 SV=1	A0AAA9WZN5	>tr|A0AAA9WZN5|A0AAA9WZN5_HUMAN Integrin beta OS=Homo sapiens OX=9606 GN=ITGB2 PE=1 SV=1		44	120	31	30	11836.9	11492.6	11666.9	11966.4	12036	11807.1	11040	11552.3	11286.9
LTA4H	Leukotriene A-4 hydrolase OS=Homo sapiens OX=9606 GN=LTA4H PE=1 SV=2	P09960	>sp|P09960|LKHA4_HUMAN Leukotriene A-4 hydrolase OS=Homo sapiens OX=9606 GN=LTA4H PE=1 SV=2		44	148	26	26	10271.5	9795.7	10102.5	9735.3	9731.8	9693.9	9342.4	10099.5	9478
CCT6A	T-complex protein 1 subunit zeta OS=Homo sapiens OX=9606 GN=CCT6A PE=1 SV=3	P40227	>sp|P40227|TCPZ_HUMAN T-complex protein 1 subunit zeta OS=Homo sapiens OX=9606 GN=CCT6A PE=1 SV=3		44	131	27	27	13226.7	12835.5	12913.4	13484.6	13546.6	13321.1	12632	13225.3	13064.8
PREP	Prolyl endopeptidase OS=Homo sapiens OX=9606 GN=PREP PE=1 SV=2	P48147	>sp|P48147|PPCE_HUMAN Prolyl endopeptidase OS=Homo sapiens OX=9606 GN=PREP PE=1 SV=2		44	86	26	26	8182.9	7738.6	7772.2	7928.5	7849.6	7649.4	7551.8	7812.8	7770.7
EEF1G	Elongation factor 1-gamma OS=Homo sapiens OX=9606 GN=EEF1G PE=1 SV=3	P26641	>sp|P26641|EF1G_HUMAN Elongation factor 1-gamma OS=Homo sapiens OX=9606 GN=EEF1G PE=1 SV=3		44	130	23	23	15326	15105.8	15446.8	16468.3	16539.8	16559.1	14659.3	16192.5	16210.3
PPM1G	Protein phosphatase 1G OS=Homo sapiens OX=9606 GN=PPM1G PE=1 SV=1	O15355	>sp|O15355|PPM1G_HUMAN Protein phosphatase 1G OS=Homo sapiens OX=9606 GN=PPM1G PE=1 SV=1		44	70	21	21	5433.4	5217.7	5310.2	5429	5554.1	5515.8	5131.5	5316.6	5467.3
IRF2BP2	Isoform 2 of Interferon regulatory factor 2-binding protein 2 OS=Homo sapiens OX=9606 GN=IRF2BP2	Q7Z5L9-2	>sp|Q7Z5L9-2|I2BP2_HUMAN Isoform 2 of Interferon regulatory factor 2-binding protein 2 OS=Homo sapiens OX=9606 GN=IRF2BP2		44	60	19	2	46.3	38.6	70.9	54	56.9	56.1	44.8	104.2	60.5
SQOR	Sulfide:quinone oxidoreductase, mitochondrial OS=Homo sapiens OX=9606 GN=SQOR PE=1 SV=1	Q9Y6N5	>sp|Q9Y6N5|SQOR_HUMAN Sulfide:quinone oxidoreductase, mitochondrial OS=Homo sapiens OX=9606 GN=SQOR PE=1 SV=1		44	54	21	21	6130.1	5885.8	6006.5	6089.9	6214.9	6207.4	5586.3	6206.9	5987.7
PSMC1	26S proteasome regulatory subunit 4 OS=Homo sapiens OX=9606 GN=PSMC1 PE=1 SV=1	P62191	>sp|P62191|PRS4_HUMAN 26S proteasome regulatory subunit 4 OS=Homo sapiens OX=9606 GN=PSMC1 PE=1 SV=1		44	56	19	17	5085.3	4969.2	5032.1	5053.4	5288.9	5157.8	4841.6	4646.6	5007
RPS6	Small ribosomal subunit protein eS6 OS=Homo sapiens OX=9606 GN=RPS6 PE=1 SV=1	P62753	>sp|P62753|RS6_HUMAN Small ribosomal subunit protein eS6 OS=Homo sapiens OX=9606 GN=RPS6 PE=1 SV=1		44	80	17	17	8844	8577.1	9247.8	9146.2	9212.1	8840.8	7943.1	10732.2	9034.1
PSMD4	26S proteasome non-ATPase regulatory subunit 4 OS=Homo sapiens OX=9606 GN=PSMD4 PE=1 SV=1	P55036	>sp|P55036|PSMD4_HUMAN 26S proteasome non-ATPase regulatory subunit 4 OS=Homo sapiens OX=9606 GN=PSMD4 PE=1 SV=1		44	44	14	2	505.7	523.3	542.9	517	537.1	506.9	506.8	521	526
ANP32A	Acidic leucine-rich nuclear phosphoprotein 32 family member A OS=Homo sapiens OX=9606 GN=ANP32A PE=1 SV=1	P39687	>sp|P39687|AN32A_HUMAN Acidic leucine-rich nuclear phosphoprotein 32 family member A OS=Homo sapiens OX=9606 GN=ANP32A PE=1 SV=1		44	123	17	12	8234.1	8187.9	8401.8	9013.2	9121.3	8887.4	8175.9	8679.5	8686.2
PSMD4	26S proteasome non-ATPase regulatory subunit 4 OS=Homo sapiens OX=9606 GN=PSMD4 PE=1 SV=1	Q5VWC4	>tr|Q5VWC4|Q5VWC4_HUMAN 26S proteasome non-ATPase regulatory subunit 4 OS=Homo sapiens OX=9606 GN=PSMD4 PE=1 SV=1		44	39	13	1	358.8	263.1	376.2	346.4	349.3	300.8	343.7	350.9	329
CACYBP	Calcyclin-binding protein OS=Homo sapiens OX=9606 GN=CACYBP PE=1 SV=2	Q9HB71	>sp|Q9HB71|CYBP_HUMAN Calcyclin-binding protein OS=Homo sapiens OX=9606 GN=CACYBP PE=1 SV=2		44	58	11	11	9301.4	8491.8	9144.6	8956.3	9296	8885.5	8681.1	9778.9	8904.5
PSMA4	Proteasome subunit alpha type-4 OS=Homo sapiens OX=9606 GN=PSMA4 PE=1 SV=1	P25789	>sp|P25789|PSA4_HUMAN Proteasome subunit alpha type-4 OS=Homo sapiens OX=9606 GN=PSMA4 PE=1 SV=1		44	80	14	14	7486.2	7317.8	7252.6	7697	7813.3	7637.8	7035	7536.2	7640.2
PPP1R7	Protein phosphatase 1 regulatory subunit 7 OS=Homo sapiens OX=9606 GN=PPP1R7 PE=1 SV=1	Q15435	>sp|Q15435|PP1R7_HUMAN Protein phosphatase 1 regulatory subunit 7 OS=Homo sapiens OX=9606 GN=PPP1R7 PE=1 SV=1		44	32	15	15	3610	3500	3551.8	3732	3757.6	3622.8	3477.4	3407.9	3715.7
VAPA	Vesicle-associated membrane protein-associated protein A OS=Homo sapiens OX=9606 GN=VAPA PE=1 SV=3	Q9P0L0	>sp|Q9P0L0|VAPA_HUMAN Vesicle-associated membrane protein-associated protein A OS=Homo sapiens OX=9606 GN=VAPA PE=1 SV=3		44	52	10	2	92.2	102	99.4	107.4	119.6	90.6	94.1	79.7	109.2
AIP	AH receptor-interacting protein OS=Homo sapiens OX=9606 GN=AIP PE=1 SV=3	O00170	>sp|O00170|AIP_HUMAN AH receptor-interacting protein OS=Homo sapiens OX=9606 GN=AIP PE=1 SV=3		44	29	12	12	2487.8	2445.2	2462.9	2560.4	2575	2526.1	2318.6	2613.8	2512.8
UCHL5	Ubiquitin carboxyl-terminal hydrolase OS=Homo sapiens OX=9606 GN=UCHL5 PE=1 SV=1	Q5LJA5	>tr|Q5LJA5|Q5LJA5_HUMAN Ubiquitin carboxyl-terminal hydrolase OS=Homo sapiens OX=9606 GN=UCHL5 PE=1 SV=1		44	29	11	11	2493	2387.8	2514.5	2500.7	2566.4	2460.8	2325.7	2463.4	2442.7
RPL10A	Large ribosomal subunit protein uL1 OS=Homo sapiens OX=9606 GN=RPL10A PE=1 SV=2	P62906	>sp|P62906|RL10A_HUMAN Large ribosomal subunit protein uL1 OS=Homo sapiens OX=9606 GN=RPL10A PE=1 SV=2		44	72	11	11	6730.2	6331.4	6266.9	6447	6485.5	6356.4	6002.5	6622.6	6342.3
MTAP	S-methyl-5'-thioadenosine phosphorylase OS=Homo sapiens OX=9606 GN=MTAP PE=1 SV=1	B4DUC8	>tr|B4DUC8|B4DUC8_HUMAN S-methyl-5'-thioadenosine phosphorylase OS=Homo sapiens OX=9606 GN=MTAP PE=1 SV=1		44	36	13	13	3512	3181.6	3399.2	3346.5	3442.6	3338.3	3074	3571.5	3307.4
TSNAX	Translin-associated protein X OS=Homo sapiens OX=9606 GN=TSNAX PE=1 SV=1	Q99598	>sp|Q99598|TSNAX_HUMAN Translin-associated protein X OS=Homo sapiens OX=9606 GN=TSNAX PE=1 SV=1		44	45	15	15	3919.7	3813.6	3790.1	3923.7	4069.5	3829.8	3805.6	3648.3	3844.2
RPL32	Ribosomal protein L32 OS=Homo sapiens OX=9606 GN=RPL32 PE=1 SV=1	F8W727	>tr|F8W727|F8W727_HUMAN Ribosomal protein L32 OS=Homo sapiens OX=9606 GN=RPL32 PE=1 SV=1		44	51	9	9	3610.7	3483.9	3387.4	3609.2	3637.6	3534.4	3271.7	3537.8	3333.9
ETFA	Electron transfer flavoprotein subunit alpha, mitochondrial OS=Homo sapiens OX=9606 GN=ETFA PE=1 SV=1	P13804	>sp|P13804|ETFA_HUMAN Electron transfer flavoprotein subunit alpha, mitochondrial OS=Homo sapiens OX=9606 GN=ETFA PE=1 SV=1		44	37	12	12	4197.3	4105	4120.5	4209	4240.2	4115.9	3993.8	4075.3	4064.9
LZTFL1	Leucine zipper transcription factor-like protein 1 OS=Homo sapiens OX=9606 GN=LZTFL1 PE=1 SV=1	Q9NQ48	>sp|Q9NQ48|LZTL1_HUMAN Leucine zipper transcription factor-like protein 1 OS=Homo sapiens OX=9606 GN=LZTFL1 PE=1 SV=1		44	29	12	12	2405.9	2333.5	2360.3	2378.3	2502	2399.4	2193.8	2584.8	2359.3
PCMT1	Protein-L-isoaspartate(D-aspartate) O-methyltransferase OS=Homo sapiens OX=9606 GN=PCMT1 PE=1 SV=4	P22061	>sp|P22061|PIMT_HUMAN Protein-L-isoaspartate(D-aspartate) O-methyltransferase OS=Homo sapiens OX=9606 GN=PCMT1 PE=1 SV=4		44	21	10	10	2486.1	2403.2	2379.2	2449.9	2470.2	2530.9	2327.5	2233.5	2455.5
RPL34	Large ribosomal subunit protein eL34 OS=Homo sapiens OX=9606 GN=RPL34 PE=1 SV=3	P49207	>sp|P49207|RL34_HUMAN Large ribosomal subunit protein eL34 OS=Homo sapiens OX=9606 GN=RPL34 PE=1 SV=3		44	97	8	8	8743.3	8324.2	7977.8	8564.7	8524.4	8326.5	7991.3	8180.1	8454.3
NDUFA11	NADH dehydrogenase [ubiquinone] 1 alpha subcomplex subunit 11 OS=Homo sapiens OX=9606 GN=NDUFA11 PE=1 SV=3	Q86Y39	>sp|Q86Y39|NDUAB_HUMAN NADH dehydrogenase [ubiquinone] 1 alpha subcomplex subunit 11 OS=Homo sapiens OX=9606 GN=NDUFA11 PE=1 SV=3		44	8	4	4	1299	1224.1	1250	1290.5	1316.4	1321.4	1145.1	1356.4	1274.5
CISD2	CDGSH iron-sulfur domain-containing protein 2 OS=Homo sapiens OX=9606 GN=CISD2 PE=1 SV=1	Q8N5K1	>sp|Q8N5K1|CISD2_HUMAN CDGSH iron-sulfur domain-containing protein 2 OS=Homo sapiens OX=9606 GN=CISD2 PE=1 SV=1		44	10	5	5	1602.9	1518.2	1636	1629.7	1709.3	1622.9	1540.1	1661.3	1591.6
HINT2	Adenosine 5'-monophosphoramidase HINT2 OS=Homo sapiens OX=9606 GN=HINT2 PE=1 SV=1	Q9BX68	>sp|Q9BX68|HINT2_HUMAN Adenosine 5'-monophosphoramidase HINT2 OS=Homo sapiens OX=9606 GN=HINT2 PE=1 SV=1		44	16	6	6	1940.4	1831.1	1862.3	1840.6	1884.8	1948.4	1801.9	1916.7	1837.6
KIF5B	Kinesin-1 heavy chain OS=Homo sapiens OX=9606 GN=KIF5B PE=1 SV=1	P33176	>sp|P33176|KINH_HUMAN Kinesin-1 heavy chain OS=Homo sapiens OX=9606 GN=KIF5B PE=1 SV=1		43	77	37	33	5449.3	5303.2	5367.4	5558.6	5650.2	5399.3	5119.7	5736.4	5420.6
LRRFIP1	Isoform 2 of Leucine-rich repeat flightless-interacting protein 1 OS=Homo sapiens OX=9606 GN=LRRFIP1	Q32MZ4-2	>sp|Q32MZ4-2|LRRF1_HUMAN Isoform 2 of Leucine-rich repeat flightless-interacting protein 1 OS=Homo sapiens OX=9606 GN=LRRFIP1		43	107	36	2	67.7	71.5	89.9	78.5	83.8	85.6	71.2	107.8	82
LRRFIP1	Isoform 3 of Leucine-rich repeat flightless-interacting protein 1 OS=Homo sapiens OX=9606 GN=LRRFIP1	Q32MZ4-3	>sp|Q32MZ4-3|LRRF1_HUMAN Isoform 3 of Leucine-rich repeat flightless-interacting protein 1 OS=Homo sapiens OX=9606 GN=LRRFIP1		43	106	35	2	294.2	367.8	370.6	352.9	369.1	376.2	365.4	227.4	362.3
SH3KBP1	SH3 domain containing kinase binding protein 1 OS=Homo sapiens OX=9606 GN=SH3KBP1 PE=1 SV=2	Q5JPT2	>tr|Q5JPT2|Q5JPT2_HUMAN SH3 domain containing kinase binding protein 1 OS=Homo sapiens OX=9606 GN=SH3KBP1 PE=1 SV=2		43	76	30	30	6278.1	6034.1	6231	6348.5	6464.7	6165	5797.1	6215.9	6334.5
TARS1	Threonine--tRNA ligase 1, cytoplasmic OS=Homo sapiens OX=9606 GN=TARS1 PE=1 SV=3	P26639	>sp|P26639|SYTC_HUMAN Threonine--tRNA ligase 1, cytoplasmic OS=Homo sapiens OX=9606 GN=TARS1 PE=1 SV=3		43	120	30	28	11069.9	10112.7	10717.3	10275	10747.6	10375.8	9949	10649.7	10387.2
MCM3	DNA replication licensing factor MCM3 OS=Homo sapiens OX=9606 GN=MCM3 PE=1 SV=3	P25205	>sp|P25205|MCM3_HUMAN DNA replication licensing factor MCM3 OS=Homo sapiens OX=9606 GN=MCM3 PE=1 SV=3		43	100	35	35	9955.3	9720.7	9724.4	9952.5	9827.9	10023.4	9358.7	9450.1	9530.7
GLUD1	Glutamate dehydrogenase 1, mitochondrial OS=Homo sapiens OX=9606 GN=GLUD1 PE=1 SV=2	P00367	>sp|P00367|DHE3_HUMAN Glutamate dehydrogenase 1, mitochondrial OS=Homo sapiens OX=9606 GN=GLUD1 PE=1 SV=2		43	92	23	23	9862.6	9055.8	9178.3	9585.7	9948.6	9310.1	9176.4	9258.2	9441.5
AHCY	Adenosylhomocysteinase OS=Homo sapiens OX=9606 GN=AHCY PE=1 SV=4	P23526	>sp|P23526|SAHH_HUMAN Adenosylhomocysteinase OS=Homo sapiens OX=9606 GN=AHCY PE=1 SV=4		43	147	21	19	12423.6	11505.6	11864	12463.9	12374.1	12277.2	11369.7	12203.6	11837.6
WARS1	Tryptophan--tRNA ligase, cytoplasmic OS=Homo sapiens OX=9606 GN=WARS1 PE=1 SV=2	P23381	>sp|P23381|SYWC_HUMAN Tryptophan--tRNA ligase, cytoplasmic OS=Homo sapiens OX=9606 GN=WARS1 PE=1 SV=2		43	61	19	19	7797.5	7548.7	7420.8	7449.6	7544.1	7445.3	7185.8	7005.7	7206.3
TUBB6	Tubulin beta-6 chain OS=Homo sapiens OX=9606 GN=TUBB6 PE=1 SV=1	Q9BUF5	>sp|Q9BUF5|TBB6_HUMAN Tubulin beta-6 chain OS=Homo sapiens OX=9606 GN=TUBB6 PE=1 SV=1		43	197	17	11	3356.6	3079.7	3345	3226.4	3284.7	3312	2974.7	3348.4	3319.4
SERBP1	SERPINE1 mRNA-binding protein 1 OS=Homo sapiens OX=9606 GN=SERBP1 PE=1 SV=2	Q8NC51	>sp|Q8NC51|SERB1_HUMAN SERPINE1 mRNA-binding protein 1 OS=Homo sapiens OX=9606 GN=SERBP1 PE=1 SV=2		43	117	21	21	12815.9	12270.1	12790.2	12851	12859.1	12773.5	11943	13236.5	12359.9
IDH1	Isocitrate dehydrogenase [NADP] cytoplasmic OS=Homo sapiens OX=9606 GN=IDH1 PE=1 SV=2	O75874	>sp|O75874|IDHC_HUMAN Isocitrate dehydrogenase [NADP] cytoplasmic OS=Homo sapiens OX=9606 GN=IDH1 PE=1 SV=2		43	102	19	18	8837.7	8379.8	8712.8	8724.9	9369.2	8723.3	8501.2	7926.7	8586.1
FERMT3	FERM domain containing kindlin 3 OS=Homo sapiens OX=9606 GN=FERMT3 PE=1 SV=1	A0A8V8TP41	>tr|A0A8V8TP41|A0A8V8TP41_HUMAN FERM domain containing kindlin 3 OS=Homo sapiens OX=9606 GN=FERMT3 PE=1 SV=1		43	48	22	22	5642.7	5413.5	5459.3	5695	5750.5	5631	5236.4	5817	5779.4
USP14	Ubiquitin carboxyl-terminal hydrolase 14 OS=Homo sapiens OX=9606 GN=USP14 PE=1 SV=3	P54578	>sp|P54578|UBP14_HUMAN Ubiquitin carboxyl-terminal hydrolase 14 OS=Homo sapiens OX=9606 GN=USP14 PE=1 SV=3		43	48	20	20	5467.5	5226.8	5443.6	5480.9	5702.5	5425.3	5324.2	5362.1	5443.2
PDCD4	Programmed cell death protein 4 OS=Homo sapiens OX=9606 GN=PDCD4 PE=1 SV=2	Q53EL6	>sp|Q53EL6|PDCD4_HUMAN Programmed cell death protein 4 OS=Homo sapiens OX=9606 GN=PDCD4 PE=1 SV=2		43	58	18	18	6224.6	5669.3	5868.2	5796.3	6048.2	5628.7	5796.6	5618.6	5824.9
VAT1	Synaptic vesicle membrane protein VAT-1 homolog OS=Homo sapiens OX=9606 GN=VAT1 PE=1 SV=2	Q99536	>sp|Q99536|VAT1_HUMAN Synaptic vesicle membrane protein VAT-1 homolog OS=Homo sapiens OX=9606 GN=VAT1 PE=1 SV=2		43	59	13	13	4099.6	4076.7	4110.6	4170.1	4093.6	4190.1	3938.6	3807.4	3991.9
SEPTIN6	Septin-6 OS=Homo sapiens OX=9606 GN=SEPTIN6 PE=1 SV=4	Q14141	>sp|Q14141|SEPT6_HUMAN Septin-6 OS=Homo sapiens OX=9606 GN=SEPTIN6 PE=1 SV=4		43	74	18	9	1598.5	1526.1	1590.3	1661.3	1677	1582.1	1520.2	1543.1	1607.9
PSMC4	26S proteasome regulatory subunit 6B OS=Homo sapiens OX=9606 GN=PSMC4 PE=1 SV=2	P43686	>sp|P43686|PRS6B_HUMAN 26S proteasome regulatory subunit 6B OS=Homo sapiens OX=9606 GN=PSMC4 PE=1 SV=2		43	46	18	17	4409.6	4249.4	4341	4400.6	4477.3	4405.4	4070	4417	4439
NHERF1	Na(+)/H(+) exchange regulatory cofactor NHE-RF1 OS=Homo sapiens OX=9606 GN=NHERF1 PE=1 SV=4	O14745	>sp|O14745|NHRF1_HUMAN Na(+)/H(+) exchange regulatory cofactor NHE-RF1 OS=Homo sapiens OX=9606 GN=NHERF1 PE=1 SV=4		43	49	15	15	4539	4578.5	4682	4803.2	4909.8	4787.1	4476.3	4728.9	4713.8
ACAT2	Acetyl-CoA acetyltransferase, cytosolic OS=Homo sapiens OX=9606 GN=ACAT2 PE=1 SV=2	Q9BWD1	>sp|Q9BWD1|THIC_HUMAN Acetyl-CoA acetyltransferase, cytosolic OS=Homo sapiens OX=9606 GN=ACAT2 PE=1 SV=2		43	39	13	13	4496.2	4278.4	4608.1	4527.9	4492.9	4561	4191.2	4937.5	4494.1
SDHB	Succinate dehydrogenase [ubiquinone] iron-sulfur subunit, mitochondrial OS=Homo sapiens OX=9606 GN=SDHB PE=1 SV=1	A0AAQ5BHC9	>tr|A0AAQ5BHC9|A0AAQ5BHC9_HUMAN Succinate dehydrogenase [ubiquinone] iron-sulfur subunit, mitochondrial OS=Homo sapiens OX=9606 GN=SDHB PE=1 SV=1		43	34	15	15	4981.1	4660.1	4777.9	4613.9	4729.8	4657.6	4546.5	4870.8	4657.8
EIF2B1	Translation initiation factor eIF2B subunit alpha OS=Homo sapiens OX=9606 GN=EIF2B1 PE=1 SV=1	Q14232	>sp|Q14232|EI2BA_HUMAN Translation initiation factor eIF2B subunit alpha OS=Homo sapiens OX=9606 GN=EIF2B1 PE=1 SV=1		43	20	12	12	2221.4	2157.6	2250.4	2266.8	2256.8	2235.7	2067.9	2288.2	2163.7
SH3GL1	Endophilin-A2 OS=Homo sapiens OX=9606 GN=SH3GL1 PE=1 SV=1	Q99961	>sp|Q99961|SH3G1_HUMAN Endophilin-A2 OS=Homo sapiens OX=9606 GN=SH3GL1 PE=1 SV=1		43	22	15	15	2826.9	2882.7	2874.6	2968.7	3133.6	3094.2	2785.8	2822.2	2920.3
RAB2A	Ras-related protein Rab-2A OS=Homo sapiens OX=9606 GN=RAB2A PE=1 SV=1	P61019	>sp|P61019|RAB2A_HUMAN Ras-related protein Rab-2A OS=Homo sapiens OX=9606 GN=RAB2A PE=1 SV=1		43	47	9	9	4678.6	4287.1	4557.1	4568.7	4781.3	4529.6	4311.9	4798.2	4473.6
RPS7	Small ribosomal subunit protein eS7 OS=Homo sapiens OX=9606 GN=RPS7 PE=1 SV=1	P62081	>sp|P62081|RS7_HUMAN Small ribosomal subunit protein eS7 OS=Homo sapiens OX=9606 GN=RPS7 PE=1 SV=1		43	43	12	12	5578.8	5379.5	5387.3	5752.9	5899.4	5568.6	5136.7	5788.9	5894
RAB5B	Ras-related protein Rab-5B OS=Homo sapiens OX=9606 GN=RAB5B PE=1 SV=1	P61020	>sp|P61020|RAB5B_HUMAN Ras-related protein Rab-5B OS=Homo sapiens OX=9606 GN=RAB5B PE=1 SV=1		43	26	7	5	815.5	739.7	763.4	728	749.2	727.3	719.5	767.9	729.8
CHMP4A	Charged multivesicular body protein 4a OS=Homo sapiens OX=9606 GN=CHMP4A PE=1 SV=3	Q9BY43	>sp|Q9BY43|CHM4A_HUMAN Charged multivesicular body protein 4a OS=Homo sapiens OX=9606 GN=CHMP4A PE=1 SV=3		43	26	10	10	1607.5	1614.1	1634.6	1713.7	1708.8	1690.5	1614.8	1571.8	1683.7
RAB8B	Ras-related protein Rab-8B OS=Homo sapiens OX=9606 GN=RAB8B PE=1 SV=2	Q92930	>sp|Q92930|RAB8B_HUMAN Ras-related protein Rab-8B OS=Homo sapiens OX=9606 GN=RAB8B PE=1 SV=2		43	47	9	3	512	480.6	525.9	485.3	514.2	474.8	498.4	530.6	496
GRPEL1	GrpE protein homolog 1, mitochondrial OS=Homo sapiens OX=9606 GN=GRPEL1 PE=1 SV=2	Q9HAV7	>sp|Q9HAV7|GRPE1_HUMAN GrpE protein homolog 1, mitochondrial OS=Homo sapiens OX=9606 GN=GRPEL1 PE=1 SV=2		43	33	9	9	3872.3	3785.9	3847.4	4536.9	3898.1	4894.2	3916.9	3493.4	3806.2
DCTD	Deoxycytidylate deaminase OS=Homo sapiens OX=9606 GN=DCTD PE=1 SV=2	P32321	>sp|P32321|DCTD_HUMAN Deoxycytidylate deaminase OS=Homo sapiens OX=9606 GN=DCTD PE=1 SV=2		43	11	6	6	839.6	871.1	904.8	933.9	928.6	855.6	785.6	929.6	858.6
TXNDC12	Thioredoxin domain-containing protein 12 OS=Homo sapiens OX=9606 GN=TXNDC12 PE=1 SV=1	O95881	>sp|O95881|TXD12_HUMAN Thioredoxin domain-containing protein 12 OS=Homo sapiens OX=9606 GN=TXNDC12 PE=1 SV=1		43	21	7	7	2280.5	2231	2247.7	2434.5	2344	2440.2	2287.5	2311.2	2363.6
MIF	Macrophage migration inhibitory factor OS=Homo sapiens OX=9606 GN=MIF PE=1 SV=4	P14174	>sp|P14174|MIF_HUMAN Macrophage migration inhibitory factor OS=Homo sapiens OX=9606 GN=MIF PE=1 SV=4		43	48	4	4	4630.8	4752.5	5278.8	5340.4	5142.4	5980.5	4413.4	4827.5	4757.7
ARPP19	cAMP-regulated phosphoprotein 19 OS=Homo sapiens OX=9606 GN=ARPP19 PE=1 SV=1	H3BMD8	>tr|H3BMD8|H3BMD8_HUMAN cAMP-regulated phosphoprotein 19 OS=Homo sapiens OX=9606 GN=ARPP19 PE=1 SV=1		43	15	4	3	667.3	722.9	729.3	740.1	754.1	721.4	702.1	681.7	748.5
S100A6	Protein S100-A6 OS=Homo sapiens OX=9606 GN=S100A6 PE=1 SV=1	P06703	>sp|P06703|S10A6_HUMAN Protein S100-A6 OS=Homo sapiens OX=9606 GN=S100A6 PE=1 SV=1		43	82	5	5	9315.6	9276.2	9132.9	10749.8	10671.9	10689.9	8781.5	10484.3	10424.2
NDUFA4	Cytochrome c oxidase subunit NDUFA4 OS=Homo sapiens OX=9606 GN=NDUFA4 PE=1 SV=1	O00483	>sp|O00483|NDUA4_HUMAN Cytochrome c oxidase subunit NDUFA4 OS=Homo sapiens OX=9606 GN=NDUFA4 PE=1 SV=1		43	14	4	4	1404.5	1371.2	1563.5	1486.9	1610.1	1538.1	1383	1562.4	1473
PDCD6IP	Programmed cell death 6-interacting protein OS=Homo sapiens OX=9606 GN=PDCD6IP PE=1 SV=1	Q8WUM4	>sp|Q8WUM4|PDC6I_HUMAN Programmed cell death 6-interacting protein OS=Homo sapiens OX=9606 GN=PDCD6IP PE=1 SV=1		42	112	36	36	14322.4	13804.3	13796.7	14488.7	14675	14134	13446.1	14608.4	14613.6
PABPC1	Polyadenylate-binding protein 1 OS=Homo sapiens OX=9606 GN=PABPC1 PE=1 SV=2	P11940	>sp|P11940|PABP1_HUMAN Polyadenylate-binding protein 1 OS=Homo sapiens OX=9606 GN=PABPC1 PE=1 SV=2		42	144	29	19	6625.4	6326.7	6573.4	6654.1	6769.5	6550.2	6196.8	6574.9	6577.9
XRCC5	X-ray repair cross-complementing protein 5 OS=Homo sapiens OX=9606 GN=XRCC5 PE=1 SV=3	P13010	>sp|P13010|XRCC5_HUMAN X-ray repair cross-complementing protein 5 OS=Homo sapiens OX=9606 GN=XRCC5 PE=1 SV=3		42	90	30	30	9145.9	8655.9	9705.5	9362.3	9316.6	9484	8389.2	9268.6	9001.9
THOP1	Thimet oligopeptidase OS=Homo sapiens OX=9606 GN=THOP1 PE=1 SV=2	P52888	>sp|P52888|THOP1_HUMAN Thimet oligopeptidase OS=Homo sapiens OX=9606 GN=THOP1 PE=1 SV=2		42	70	30	30	6440.1	6222	6354.6	6793.7	6735.8	6761.3	6213.2	6657.6	6677.3
RUVBL2	RuvB-like 2 OS=Homo sapiens OX=9606 GN=RUVBL2 PE=1 SV=3	Q9Y230	>sp|Q9Y230|RUVB2_HUMAN RuvB-like 2 OS=Homo sapiens OX=9606 GN=RUVBL2 PE=1 SV=3		42	107	22	22	9337.9	9079.3	9194.6	9342.1	9569.6	9473.4	8791.4	9156	9230.4
PTPN6	Tyrosine-protein phosphatase non-receptor type 6 OS=Homo sapiens OX=9606 GN=PTPN6 PE=1 SV=1	P29350	>sp|P29350|PTN6_HUMAN Tyrosine-protein phosphatase non-receptor type 6 OS=Homo sapiens OX=9606 GN=PTPN6 PE=1 SV=1		42	114	26	26	13743.3	13417.9	13598	13415.4	14337	14023.1	12953.2	13544.9	13432.9
PPP2R1A	Protein phosphatase 2 scaffold subunit Aalpha OS=Homo sapiens OX=9606 GN=PPP2R1A PE=1 SV=1	A0A994J3H1	>tr|A0A994J3H1|A0A994J3H1_HUMAN Protein phosphatase 2 scaffold subunit Aalpha OS=Homo sapiens OX=9606 GN=PPP2R1A PE=1 SV=1		42	93	23	18	7922.7	7434.5	7719.7	7702.5	7839.4	7606.5	7405.3	7729.6	7526.9
ALDH9A1	4-trimethylaminobutyraldehyde dehydrogenase OS=Homo sapiens OX=9606 GN=ALDH9A1 PE=1 SV=3	P49189	>sp|P49189|AL9A1_HUMAN 4-trimethylaminobutyraldehyde dehydrogenase OS=Homo sapiens OX=9606 GN=ALDH9A1 PE=1 SV=3		42	55	20	20	5818.7	5655.5	5693.5	5907.7	5936.9	5839.7	5416.1	5654.1	5774.8
IRF2BP2	Interferon regulatory factor 2-binding protein 2 OS=Homo sapiens OX=9606 GN=IRF2BP2 PE=1 SV=2	Q7Z5L9	>sp|Q7Z5L9|I2BP2_HUMAN Interferon regulatory factor 2-binding protein 2 OS=Homo sapiens OX=9606 GN=IRF2BP2 PE=1 SV=2		42	60	18	1	174.7	177.1	191.3	191.4	187.9	183.5	166.7	184.1	190
ARPC1B	Actin-related protein 2/3 complex subunit 1B OS=Homo sapiens OX=9606 GN=ARPC1B PE=1 SV=3	O15143	>sp|O15143|ARC1B_HUMAN Actin-related protein 2/3 complex subunit 1B OS=Homo sapiens OX=9606 GN=ARPC1B PE=1 SV=3		42	80	15	15	11855.4	11193.4	11657.7	11902.8	12358.5	11754.4	11059.1	12431.7	11719.2
PPP5C	Serine/threonine-protein phosphatase 5 OS=Homo sapiens OX=9606 GN=PPP5C PE=1 SV=1	P53041	>sp|P53041|PPP5_HUMAN Serine/threonine-protein phosphatase 5 OS=Homo sapiens OX=9606 GN=PPP5C PE=1 SV=1		42	44	19	19	5421.7	4933.2	5403.6	4764.9	4907	4843.5	4890.5	4956	4766.8
RPS14	Small ribosomal subunit protein uS11 OS=Homo sapiens OX=9606 GN=RPS14 PE=1 SV=3	P62263	>sp|P62263|RS14_HUMAN Small ribosomal subunit protein uS11 OS=Homo sapiens OX=9606 GN=RPS14 PE=1 SV=3		42	72	9	9	4767.8	4710.8	4830.8	4875.1	4732.1	4688.3	4420	4799.6	4639.3
PCBP2	Poly(rC)-binding protein 2 OS=Homo sapiens OX=9606 GN=PCBP2 PE=1 SV=1	Q15366	>sp|Q15366|PCBP2_HUMAN Poly(rC)-binding protein 2 OS=Homo sapiens OX=9606 GN=PCBP2 PE=1 SV=1		42	96	13	5	1715.6	1718.3	1786.8	1795.3	1746.8	1863.4	1578.9	2060.5	1826.3
TMOD3	Tropomodulin-3 OS=Homo sapiens OX=9606 GN=TMOD3 PE=1 SV=1	Q9NYL9	>sp|Q9NYL9|TMOD3_HUMAN Tropomodulin-3 OS=Homo sapiens OX=9606 GN=TMOD3 PE=1 SV=1		42	32	13	13	4141.9	4100.1	4175.8	4297.2	4455.3	4240	3878.2	4222.6	4170.2
M6PR	Cation-dependent mannose-6-phosphate receptor OS=Homo sapiens OX=9606 GN=M6PR PE=1 SV=1	P20645	>sp|P20645|MPRD_HUMAN Cation-dependent mannose-6-phosphate receptor OS=Homo sapiens OX=9606 GN=M6PR PE=1 SV=1		42	37	12	12	3047.2	2845.5	3244	2942	3317.9	2974.7	2811.4	3080.2	2930.8
H1-4	Histone H1.4 OS=Homo sapiens OX=9606 GN=H1-4 PE=1 SV=2	P10412	>sp|P10412|H14_HUMAN Histone H1.4 OS=Homo sapiens OX=9606 GN=H1-4 PE=1 SV=2		42	69	13	4	2050.1	1967.1	2098.9	2063.6	2065.3	1986.2	1927.7	2196.1	1982.7
ARHGEF2	Rho/Rac guanine nucleotide exchange factor 2 (Fragment) OS=Homo sapiens OX=9606 GN=ARHGEF2 PE=1 SV=1	V9GYF0	>tr|V9GYF0|V9GYF0_HUMAN Rho/Rac guanine nucleotide exchange factor 2 (Fragment) OS=Homo sapiens OX=9606 GN=ARHGEF2 PE=1 SV=1		42	24	12	1	66.1	81.3	70	83.3	83.8	85.1	68.2	52.6	68.9
PPA2	Inorganic pyrophosphatase 2, mitochondrial OS=Homo sapiens OX=9606 GN=PPA2 PE=1 SV=2	Q9H2U2	>sp|Q9H2U2|IPYR2_HUMAN Inorganic pyrophosphatase 2, mitochondrial OS=Homo sapiens OX=9606 GN=PPA2 PE=1 SV=2		42	43	12	11	3638.5	3421	3620.3	3705.7	3827.1	3614.7	3421.2	3779.1	3721.3
RAP1A	Ras-related protein Rap-1A OS=Homo sapiens OX=9606 GN=RAP1A PE=1 SV=1	P62834	>sp|P62834|RAP1A_HUMAN Ras-related protein Rap-1A OS=Homo sapiens OX=9606 GN=RAP1A PE=1 SV=1		42	43	8	2	233	247.6	224.9	247.5	248.9	258.1	228.6	201.8	228.7
RPL21	Large ribosomal subunit protein eL21 OS=Homo sapiens OX=9606 GN=RPL21 PE=1 SV=2	P46778	>sp|P46778|RL21_HUMAN Large ribosomal subunit protein eL21 OS=Homo sapiens OX=9606 GN=RPL21 PE=1 SV=2		42	33	10	10	3868.6	3548.6	3799.8	3869.3	4013.3	3705.2	3522.9	4090.3	3836.2
ATP5PO	ATP synthase subunit O, mitochondrial OS=Homo sapiens OX=9606 GN=ATP5PO PE=1 SV=1	P48047	>sp|P48047|ATPO_HUMAN ATP synthase subunit O, mitochondrial OS=Homo sapiens OX=9606 GN=ATP5PO PE=1 SV=1		42	33	8	8	4262.2	3741.6	3941.3	3870.1	3968.6	3689.1	3798	4171	3827.4
JPT1	Jupiter microtubule associated homolog 1 OS=Homo sapiens OX=9606 GN=JPT1 PE=1 SV=3	Q9UK76	>sp|Q9UK76|JUPI1_HUMAN Jupiter microtubule associated homolog 1 OS=Homo sapiens OX=9606 GN=JPT1 PE=1 SV=3		42	13	5	5	818.4	757	809.5	782.9	863.3	802.9	736.8	874.4	767.9
CDC42	Cell division control protein 42 homolog OS=Homo sapiens OX=9606 GN=CDC42 PE=1 SV=2	P60953	>sp|P60953|CDC42_HUMAN Cell division control protein 42 homolog OS=Homo sapiens OX=9606 GN=CDC42 PE=1 SV=2		42	67	7	6	5452.9	5219.5	5104.3	5601.4	5723.7	5493.8	5246.9	5946.5	5558.3
RPL22	Large ribosomal subunit protein eL22 OS=Homo sapiens OX=9606 GN=RPL22 PE=1 SV=2	P35268	>sp|P35268|RL22_HUMAN Large ribosomal subunit protein eL22 OS=Homo sapiens OX=9606 GN=RPL22 PE=1 SV=2		42	55	6	6	3725.9	3770.7	3911.2	4060	4050.8	4051.6	3625.5	4257.1	4142.3
DNPH1	5-hydroxymethyl-dUMP N-hydrolase OS=Homo sapiens OX=9606 GN=DNPH1 PE=1 SV=1	O43598	>sp|O43598|DNPH1_HUMAN 5-hydroxymethyl-dUMP N-hydrolase OS=Homo sapiens OX=9606 GN=DNPH1 PE=1 SV=1		42	39	6	6	3668.4	3539.6	3610	3713.9	3817.5	3680	3486.3	3598.3	3617.2
ARF5	ADP-ribosylation factor 5 OS=Homo sapiens OX=9606 GN=ARF5 PE=1 SV=2	P84085	>sp|P84085|ARF5_HUMAN ADP-ribosylation factor 5 OS=Homo sapiens OX=9606 GN=ARF5 PE=1 SV=2		42	33	6	3	506.7	471	497.1	524.8	530.5	506.9	477.3	531.4	527.1
RPL11	Large ribosomal subunit protein uL5 OS=Homo sapiens OX=9606 GN=RPL11 PE=1 SV=2	P62913	>sp|P62913|RL11_HUMAN Large ribosomal subunit protein uL5 OS=Homo sapiens OX=9606 GN=RPL11 PE=1 SV=2		42	36	9	9	5801.7	5699.1	5700.4	6056.3	6223.5	6039.5	5374.7	6016.4	5916.3
ITPA	Inosine triphosphate pyrophosphatase OS=Homo sapiens OX=9606 GN=ITPA PE=1 SV=2	Q9BY32	>sp|Q9BY32|ITPA_HUMAN Inosine triphosphate pyrophosphatase OS=Homo sapiens OX=9606 GN=ITPA PE=1 SV=2		42	8	6	6	736.3	686	743.7	761.5	749.9	726.6	687.2	777.5	765
CZIB	CXXC motif containing zinc binding protein OS=Homo sapiens OX=9606 GN=CZIB PE=1 SV=1	Q9NWV4	>sp|Q9NWV4|CZIB_HUMAN CXXC motif containing zinc binding protein OS=Homo sapiens OX=9606 GN=CZIB PE=1 SV=1		42	13	6	6	1355.8	1360.7	1367.3	1406.1	1432.8	1441.3	1305.6	1340.8	1367.5
KGD4	Alpha-ketoglutarate dehydrogenase component 4 OS=Homo sapiens OX=9606 GN=KGD4 PE=1 SV=2	P82909	>sp|P82909|KGD4_HUMAN Alpha-ketoglutarate dehydrogenase component 4 OS=Homo sapiens OX=9606 GN=KGD4 PE=1 SV=2		42	6	3	3	772.1	695.7	771.9	673.1	661.5	621.5	659.1	718.5	601.1
SERF2	Small EDRK-rich factor 2 OS=Homo sapiens OX=9606 GN=SERF2 PE=1 SV=1	P84101	>sp|P84101|SERF2_HUMAN Small EDRK-rich factor 2 OS=Homo sapiens OX=9606 GN=SERF2 PE=1 SV=1		42	13	3	3	499.5	482.8	500.8	499.8	501.9	493.2	471.2	497.6	454.8
ATP5ME	ATP synthase subunit e, mitochondrial OS=Homo sapiens OX=9606 GN=ATP5ME PE=1 SV=2	P56385	>sp|P56385|ATP5I_HUMAN ATP synthase subunit e, mitochondrial OS=Homo sapiens OX=9606 GN=ATP5ME PE=1 SV=2		42	7	3	3	240.7	247.7	243.2	239.1	260.1	239.1	227.1	268.8	233.3
GPI	Glucose-6-phosphate isomerase OS=Homo sapiens OX=9606 GN=GPI PE=1 SV=1	A0A2U3TZU2	>tr|A0A2U3TZU2|A0A2U3TZU2_HUMAN Glucose-6-phosphate isomerase OS=Homo sapiens OX=9606 GN=GPI PE=1 SV=1		41	266	30	30	28573.1	26788.8	27423.2	28177.5	28312	28306.4	26710	28724.5	27830.3
ATP6V1A	V-type proton ATPase catalytic subunit A OS=Homo sapiens OX=9606 GN=ATP6V1A PE=1 SV=2	P38606	>sp|P38606|VATA_HUMAN V-type proton ATPase catalytic subunit A OS=Homo sapiens OX=9606 GN=ATP6V1A PE=1 SV=2		41	88	23	23	6768.1	6635.5	6880.6	6767.3	6909.5	6777.2	6487.2	6438.1	6635.1
PGM2	Phosphopentomutase OS=Homo sapiens OX=9606 GN=PGM2 PE=1 SV=4	Q96G03	>sp|Q96G03|PGM2_HUMAN Phosphopentomutase OS=Homo sapiens OX=9606 GN=PGM2 PE=1 SV=4		41	93	25	24	10259.3	9444.3	10067.1	9760.3	9964.2	9884.7	9350.6	9832.4	9780
PAICS	Bifunctional phosphoribosylaminoimidazole carboxylase/phosphoribosylaminoimidazole succinocarboxamide synthetase OS=Homo sapiens OX=9606 GN=PAICS PE=1 SV=3	P22234	>sp|P22234|PUR6_HUMAN Bifunctional phosphoribosylaminoimidazole carboxylase/phosphoribosylaminoimidazole succinocarboxamide synthetase OS=Homo sapiens OX=9606 GN=PAICS PE=1 SV=3		41	130	19	19	13113.2	12606.3	13220	13265	13472.1	13251.5	12145.3	13220.4	12916.4
RPL3	Large ribosomal subunit protein uL3 OS=Homo sapiens OX=9606 GN=RPL3 PE=1 SV=2	P39023	>sp|P39023|RL3_HUMAN Large ribosomal subunit protein uL3 OS=Homo sapiens OX=9606 GN=RPL3 PE=1 SV=2		41	167	25	25	16225.1	15584.6	16009.4	16541.2	16453.2	16296.3	14747.8	17078.6	16042.9
STXBP2	Syntaxin-binding protein 2 OS=Homo sapiens OX=9606 GN=STXBP2 PE=1 SV=2	Q15833	>sp|Q15833|STXB2_HUMAN Syntaxin-binding protein 2 OS=Homo sapiens OX=9606 GN=STXBP2 PE=1 SV=2		41	49	23	23	3571.7	3456.8	3499.5	3547.7	3552.2	3479	3360.5	3478.9	3572.1
RPN1	Dolichyl-diphosphooligosaccharide--protein glycosyltransferase subunit 1 OS=Homo sapiens OX=9606 GN=RPN1 PE=1 SV=1	P04843	>sp|P04843|RPN1_HUMAN Dolichyl-diphosphooligosaccharide--protein glycosyltransferase subunit 1 OS=Homo sapiens OX=9606 GN=RPN1 PE=1 SV=1		41	79	26	26	8895.5	8677.2	8607.3	9232.6	9058.7	9033.6	8461.6	9324.2	9093.4
VASP	Vasodilator-stimulated phosphoprotein OS=Homo sapiens OX=9606 GN=VASP PE=1 SV=3	P50552	>sp|P50552|VASP_HUMAN Vasodilator-stimulated phosphoprotein OS=Homo sapiens OX=9606 GN=VASP PE=1 SV=3		41	71	17	3	416.4	395.7	460.8	441.1	429.1	492.3	366.3	471.7	413.4
ARPC2	Actin-related protein 2/3 complex subunit 2 OS=Homo sapiens OX=9606 GN=ARPC2 PE=1 SV=1	O15144	>sp|O15144|ARPC2_HUMAN Actin-related protein 2/3 complex subunit 2 OS=Homo sapiens OX=9606 GN=ARPC2 PE=1 SV=1		41	94	16	16	11360.6	10586.6	10759	11119.6	11171.3	10789.7	10693.4	10450.2	10486.4
PSMD13	26S proteasome non-ATPase regulatory subunit 13 OS=Homo sapiens OX=9606 GN=PSMD13 PE=1 SV=2	Q9UNM6	>sp|Q9UNM6|PSD13_HUMAN 26S proteasome non-ATPase regulatory subunit 13 OS=Homo sapiens OX=9606 GN=PSMD13 PE=1 SV=2		41	42	16	16	5708.9	5645.9	5533.9	5974.5	5932.2	5884.2	5392.6	5845.1	5955.7
BUB3	Mitotic checkpoint protein BUB3 OS=Homo sapiens OX=9606 GN=BUB3 PE=1 SV=1	O43684	>sp|O43684|BUB3_HUMAN Mitotic checkpoint protein BUB3 OS=Homo sapiens OX=9606 GN=BUB3 PE=1 SV=1		41	32	12	12	2740.6	2496.9	2553.6	2444.8	2514.8	2522.7	2394.2	2603.3	2506.3
IMPA1	Inositol monophosphatase 1 OS=Homo sapiens OX=9606 GN=IMPA1 PE=1 SV=1	P29218	>sp|P29218|IMPA1_HUMAN Inositol monophosphatase 1 OS=Homo sapiens OX=9606 GN=IMPA1 PE=1 SV=1		41	40	12	12	2824	2809.4	2956.6	2956.9	3042.3	3033	2706	2985.6	2959.1
RHOA	Transforming protein RhoA OS=Homo sapiens OX=9606 GN=RHOA PE=1 SV=1	P61586	>sp|P61586|RHOA_HUMAN Transforming protein RhoA OS=Homo sapiens OX=9606 GN=RHOA PE=1 SV=1		41	53	9	4	3375.8	3109.1	3268	3198.7	3444.9	3159.4	3256.2	3126.7	3123
H1-3	Histone H1.3 OS=Homo sapiens OX=9606 GN=H1-3 PE=1 SV=2	P16402	>sp|P16402|H13_HUMAN Histone H1.3 OS=Homo sapiens OX=9606 GN=H1-3 PE=1 SV=2		41	57	12	4	863.9	904.9	821.2	932.7	962.7	930.3	849.8	947.8	937.4
LACTB2	Endoribonuclease LACTB2 OS=Homo sapiens OX=9606 GN=LACTB2 PE=1 SV=2	Q53H82	>sp|Q53H82|LACB2_HUMAN Endoribonuclease LACTB2 OS=Homo sapiens OX=9606 GN=LACTB2 PE=1 SV=2		41	20	11	11	2566.7	2410.7	2554.8	2473.3	2470.8	2515.7	2362.5	2461.7	2458.4
RPL24	Large ribosomal subunit protein eL24 OS=Homo sapiens OX=9606 GN=RPL24 PE=1 SV=1	P83731	>sp|P83731|RL24_HUMAN Large ribosomal subunit protein eL24 OS=Homo sapiens OX=9606 GN=RPL24 PE=1 SV=1		41	72	9	9	9499.4	9330.9	9523.8	10101.5	10430.4	9905.3	9171.3	9802.1	10219.7
SLC25A6	ADP/ATP translocase 3 OS=Homo sapiens OX=9606 GN=SLC25A6 PE=1 SV=4	P12236	>sp|P12236|ADT3_HUMAN ADP/ATP translocase 3 OS=Homo sapiens OX=9606 GN=SLC25A6 PE=1 SV=4		41	69	14	3	1179.9	1114.7	1230.1	1194.4	1188.6	1147.9	1135.5	1213.4	1264.1
NUCKS1	Nuclear ubiquitous casein and cyclin-dependent kinase substrate 1 OS=Homo sapiens OX=9606 GN=NUCKS1 PE=1 SV=1	Q9H1E3	>sp|Q9H1E3|NUCKS_HUMAN Nuclear ubiquitous casein and cyclin-dependent kinase substrate 1 OS=Homo sapiens OX=9606 GN=NUCKS1 PE=1 SV=1		41	30	11	11	3150.7	3212.8	3272.2	3284.2	3421.7	3374.9	3203.1	2659.9	3245.6
RPL23A	Large ribosomal subunit protein uL23 OS=Homo sapiens OX=9606 GN=RPL23A PE=1 SV=1	P62750	>sp|P62750|RL23A_HUMAN Large ribosomal subunit protein uL23 OS=Homo sapiens OX=9606 GN=RPL23A PE=1 SV=1		41	55	9	9	8917.5	8224.2	8359.1	8671.2	8810.8	8363.2	8460.8	8817.6	8553.5
RPL18A	Large ribosomal subunit protein eL20 OS=Homo sapiens OX=9606 GN=RPL18A PE=1 SV=2	Q02543	>sp|Q02543|RL18A_HUMAN Large ribosomal subunit protein eL20 OS=Homo sapiens OX=9606 GN=RPL18A PE=1 SV=2		41	63	9	9	5093.2	4868.6	4897.1	5230.5	5051.6	5095.9	4609.6	5008.2	4981.7
ARF3	ADP-ribosylation factor 3 OS=Homo sapiens OX=9606 GN=ARF3 PE=1 SV=2	P61204	>sp|P61204|ARF3_HUMAN ADP-ribosylation factor 3 OS=Homo sapiens OX=9606 GN=ARF3 PE=1 SV=2		41	58	6	3	1619.8	1679.8	1732.3	1911.5	1943.3	1908.1	1581	2079	1868
DDAH2	Putative hydrolase DDAH2 OS=Homo sapiens OX=9606 GN=DDAH2 PE=1 SV=1	O95865	>sp|O95865|DDAH2_HUMAN Putative hydrolase DDAH2 OS=Homo sapiens OX=9606 GN=DDAH2 PE=1 SV=1		41	20	11	11	1714.6	1833.9	1769.9	1884.3	1929.3	1891.9	1722.6	1825.9	1828.6
FKBP2	peptidylprolyl isomerase OS=Homo sapiens OX=9606 GN=FKBP2 PE=1 SV=1	A0A494C1N0	>tr|A0A494C1N0|A0A494C1N0_HUMAN peptidylprolyl isomerase OS=Homo sapiens OX=9606 GN=FKBP2 PE=1 SV=1		41	22	7	7	2018.5	2049.4	2243.2	2117.8	2202	2132.9	1947.7	2269.3	2073.3
CCDC124	Coiled-coil domain-containing protein 124 OS=Homo sapiens OX=9606 GN=CCDC124 PE=1 SV=1	Q96CT7	>sp|Q96CT7|CC124_HUMAN Coiled-coil domain-containing protein 124 OS=Homo sapiens OX=9606 GN=CCDC124 PE=1 SV=1		41	30	11	11	1905.5	1831	1912	1922.4	1999.5	1888	1825.7	1927.6	1882.4
SPAG7	Sperm-associated antigen 7 OS=Homo sapiens OX=9606 GN=SPAG7 PE=1 SV=2	O75391	>sp|O75391|SPAG7_HUMAN Sperm-associated antigen 7 OS=Homo sapiens OX=9606 GN=SPAG7 PE=1 SV=2		41	15	9	9	882.4	793.4	872.9	888.3	854.4	859.2	738.8	1076.9	854.8
BID	BH3-interacting domain death agonist OS=Homo sapiens OX=9606 GN=BID PE=1 SV=1	P55957	>sp|P55957|BID_HUMAN BH3-interacting domain death agonist OS=Homo sapiens OX=9606 GN=BID PE=1 SV=1		41	26	6	6	1540.6	1572.5	1612.9	1630.6	1648.8	1684.4	1474.4	1628.1	1589.3
DSTN	Destrin OS=Homo sapiens OX=9606 GN=DSTN PE=1 SV=3	P60981	>sp|P60981|DEST_HUMAN Destrin OS=Homo sapiens OX=9606 GN=DSTN PE=1 SV=3		41	58	8	6	1328.9	1196.4	1179.5	1328.7	1449.8	1342.5	1263.3	1293.3	1468.2
DENR	Density-regulated protein OS=Homo sapiens OX=9606 GN=DENR PE=1 SV=2	O43583	>sp|O43583|DENR_HUMAN Density-regulated protein OS=Homo sapiens OX=9606 GN=DENR PE=1 SV=2		41	23	6	6	3080.9	3130.5	2942.2	3386	3373.8	3597	2903.3	3122.9	3352.4
TRAPPC3	Trafficking protein particle complex subunit 3 OS=Homo sapiens OX=9606 GN=TRAPPC3 PE=1 SV=1	O43617	>sp|O43617|TPPC3_HUMAN Trafficking protein particle complex subunit 3 OS=Homo sapiens OX=9606 GN=TRAPPC3 PE=1 SV=1		41	17	9	9	2489.5	2324.8	2427	2426.5	2427.3	2406.8	2342.9	2406.1	2384.6
FAM136A	Protein FAM136A OS=Homo sapiens OX=9606 GN=FAM136A PE=1 SV=1	Q96C01	>sp|Q96C01|F136A_HUMAN Protein FAM136A OS=Homo sapiens OX=9606 GN=FAM136A PE=1 SV=1		41	15	7	7	960	918.8	944.6	972.9	978.5	943.4	906.3	932.5	916
TRAPPC6B	Trafficking protein particle complex subunit 6B OS=Homo sapiens OX=9606 GN=TRAPPC6B PE=1 SV=1	Q86SZ2	>sp|Q86SZ2|TPC6B_HUMAN Trafficking protein particle complex subunit 6B OS=Homo sapiens OX=9606 GN=TRAPPC6B PE=1 SV=1		41	7	6	6	496.5	442.3	463.2	480.3	459.9	457.2	440	494.6	470.1
VAMP8	Vesicle-associated membrane protein 8 OS=Homo sapiens OX=9606 GN=VAMP8 PE=1 SV=1	Q9BV40	>sp|Q9BV40|VAMP8_HUMAN Vesicle-associated membrane protein 8 OS=Homo sapiens OX=9606 GN=VAMP8 PE=1 SV=1		41	34	4	4	2286.5	1977.1	2151.6	2130.3	2213.9	2127.6	2015.3	1933.5	2153.9
LAMTOR2	Ragulator complex protein LAMTOR2 OS=Homo sapiens OX=9606 GN=LAMTOR2 PE=1 SV=1	Q9Y2Q5	>sp|Q9Y2Q5|LTOR2_HUMAN Ragulator complex protein LAMTOR2 OS=Homo sapiens OX=9606 GN=LAMTOR2 PE=1 SV=1		41	10	4	4	674.3	598.9	789.6	608.4	592.7	662.4	533.4	765.3	550.5
H2AC4; H2AC8	Histone H2A type 1-B/E OS=Homo sapiens OX=9606 GN=H2AC4 PE=1 SV=2	P04908	>sp|P04908|H2A1B_HUMAN Histone H2A type 1-B/E OS=Homo sapiens OX=9606 GN=H2AC4 PE=1 SV=2		41	30	6	0
H2AC6	Histone H2A type 1-C OS=Homo sapiens OX=9606 GN=H2AC6 PE=1 SV=3	Q93077	>sp|Q93077|H2A1C_HUMAN Histone H2A type 1-C OS=Homo sapiens OX=9606 GN=H2AC6 PE=1 SV=3		41	31	6	1	345.2	374.4	385	392.7	412.3	354.8	353.5	372.5	398.8
LOC128706665	Alternative protein MKKS OS=Homo sapiens OX=9606 GN=MKKS PE=1 SV=1	Q9HB66	>tr|Q9HB66|Q9HB66_HUMAN Alternative protein MKKS OS=Homo sapiens OX=9606 GN=MKKS PE=1 SV=1		41	2	2	2	77.6	76.9	89.9	66.5	74.3	69	73.3	83.9	70.2
KPNB1	Importin subunit beta-1 OS=Homo sapiens OX=9606 GN=KPNB1 PE=1 SV=2	Q14974	>sp|Q14974|IMB1_HUMAN Importin subunit beta-1 OS=Homo sapiens OX=9606 GN=KPNB1 PE=1 SV=2		40	105	29	29	8822.4	8600.4	8696.9	8779.7	8926.3	8866	8197.6	9148.8	8746.3
HSPH1	Heat shock protein 105 kDa OS=Homo sapiens OX=9606 GN=HSPH1 PE=1 SV=1	Q92598	>sp|Q92598|HS105_HUMAN Heat shock protein 105 kDa OS=Homo sapiens OX=9606 GN=HSPH1 PE=1 SV=1		40	95	34	30	7647.3	7342.3	7613	7742.7	7878.3	7730.6	7157.5	8010	7539.8
LMNA	Lamin A/C OS=Homo sapiens OX=9606 GN=LMNA PE=1 SV=1	A0A6Q8PFJ0	>tr|A0A6Q8PFJ0|A0A6Q8PFJ0_HUMAN Lamin A/C OS=Homo sapiens OX=9606 GN=LMNA PE=1 SV=1		40	57	30	28	6935.3	6385.2	6927.6	6756	6929.2	6692.8	6191.2	7023.5	6604.5
ACTR2	Actin-related protein 2 OS=Homo sapiens OX=9606 GN=ACTR2 PE=1 SV=1	P61160	>sp|P61160|ARP2_HUMAN Actin-related protein 2 OS=Homo sapiens OX=9606 GN=ACTR2 PE=1 SV=1		40	98	17	17	9795.7	8784.1	9700.9	9381.6	9670.9	9047.5	8694.7	10357.5	9217.6
SYNCRIP	Isoform 3 of Heterogeneous nuclear ribonucleoprotein Q OS=Homo sapiens OX=9606 GN=SYNCRIP	O60506-3	>sp|O60506-3|HNRPQ_HUMAN Isoform 3 of Heterogeneous nuclear ribonucleoprotein Q OS=Homo sapiens OX=9606 GN=SYNCRIP		40	96	20	14	5186.6	4894	4996.9	5096.7	5163.9	5026.3	4807.2	4996.4	5102.4
PRKCD	Protein kinase C delta type OS=Homo sapiens OX=9606 GN=PRKCD PE=1 SV=2	Q05655	>sp|Q05655|KPCD_HUMAN Protein kinase C delta type OS=Homo sapiens OX=9606 GN=PRKCD PE=1 SV=2		40	51	27	26	5449.1	5102.7	5353.4	5365.5	5505.2	5281.4	4991.8	5421.1	5319.9
CKAP4	Cytoskeleton-associated protein 4 OS=Homo sapiens OX=9606 GN=CKAP4 PE=1 SV=2	Q07065	>sp|Q07065|CKAP4_HUMAN Cytoskeleton-associated protein 4 OS=Homo sapiens OX=9606 GN=CKAP4 PE=1 SV=2		40	49	24	23	3077.4	3065.1	3038.9	3126.9	3209.1	3140.7	2866.5	3039.1	3123.1
ZYX	Zyxin OS=Homo sapiens OX=9606 GN=ZYX PE=1 SV=1	Q15942	>sp|Q15942|ZYX_HUMAN Zyxin OS=Homo sapiens OX=9606 GN=ZYX PE=1 SV=1		40	76	16	16	6077	6022.3	6341.2	6109	6379.8	6309.7	5860.5	6519.2	6035
MRI1	Methylthioribose-1-phosphate isomerase OS=Homo sapiens OX=9606 GN=MRI1 PE=1 SV=1	Q9BV20	>sp|Q9BV20|MTNA_HUMAN Methylthioribose-1-phosphate isomerase OS=Homo sapiens OX=9606 GN=MRI1 PE=1 SV=1		40	33	15	15	3460.7	3383.6	3394.2	3564.4	3548.8	3580.3	3204.1	3435.6	3334
MNDA	Myeloid cell nuclear differentiation antigen OS=Homo sapiens OX=9606 GN=MNDA PE=1 SV=1	P41218	>sp|P41218|MNDA_HUMAN Myeloid cell nuclear differentiation antigen OS=Homo sapiens OX=9606 GN=MNDA PE=1 SV=1		40	55	17	17	4323.6	4179	4178.1	4278.4	4363.9	4259.5	3985.6	4239.1	4314.8
MYL6	Myosin light chain 6 OS=Homo sapiens OX=9606 GN=MYL6 PE=1 SV=1	B7Z6Z4	>tr|B7Z6Z4|B7Z6Z4_HUMAN Myosin light chain 6 OS=Homo sapiens OX=9606 GN=MYL6 PE=1 SV=1		40	111	10	8	7856.6	7472.6	8038.9	8034.2	8494.6	8868.2	6910.9	7340.2	7697
PDLIM1	PDZ and LIM domain protein 1 OS=Homo sapiens OX=9606 GN=PDLIM1 PE=1 SV=4	O00151	>sp|O00151|PDLI1_HUMAN PDZ and LIM domain protein 1 OS=Homo sapiens OX=9606 GN=PDLIM1 PE=1 SV=4		40	49	13	13	6058.6	5837.6	6040.2	6480.9	6370.6	6372.5	5511.9	6555.9	6110.3
UQCRC2	Cytochrome b-c1 complex subunit 2, mitochondrial OS=Homo sapiens OX=9606 GN=UQCRC2 PE=1 SV=3	P22695	>sp|P22695|QCR2_HUMAN Cytochrome b-c1 complex subunit 2, mitochondrial OS=Homo sapiens OX=9606 GN=UQCRC2 PE=1 SV=3		40	51	15	15	4852.4	4467.4	4621.7	4422	4521.9	4415.8	4395.1	4679.3	4278.6
NDRG1	Protein NDRG1 OS=Homo sapiens OX=9606 GN=NDRG1 PE=1 SV=1	Q92597	>sp|Q92597|NDRG1_HUMAN Protein NDRG1 OS=Homo sapiens OX=9606 GN=NDRG1 PE=1 SV=1		40	43	9	9	1051.1	1049	1084.8	1035.1	997.5	1039.7	946.5	1021	995.8
RPL13	Large ribosomal subunit protein eL13 OS=Homo sapiens OX=9606 GN=RPL13 PE=1 SV=4	P26373	>sp|P26373|RL13_HUMAN Large ribosomal subunit protein eL13 OS=Homo sapiens OX=9606 GN=RPL13 PE=1 SV=4		40	77	12	12	9710.8	9174	9816.7	9914.7	10350.2	9639.8	8774.5	12288.7	9931.8
PPP1CA	Serine/threonine-protein phosphatase PP1-alpha catalytic subunit OS=Homo sapiens OX=9606 GN=PPP1CA PE=1 SV=1	P62136	>sp|P62136|PP1A_HUMAN Serine/threonine-protein phosphatase PP1-alpha catalytic subunit OS=Homo sapiens OX=9606 GN=PPP1CA PE=1 SV=1		40	46	11	3	2124.2	1965.8	2040.9	2064.5	2111.6	2025.8	1915.8	1805.3	2056.1
AIMP1	Aminoacyl tRNA synthase complex-interacting multifunctional protein 1 OS=Homo sapiens OX=9606 GN=AIMP1 PE=1 SV=2	Q12904	>sp|Q12904|AIMP1_HUMAN Aminoacyl tRNA synthase complex-interacting multifunctional protein 1 OS=Homo sapiens OX=9606 GN=AIMP1 PE=1 SV=2		40	42	13	13	4661.3	4669.9	4642.4	4958.5	4959.7	4834.5	4442.9	4894.9	4809
PRPS1	Ribose-phosphate pyrophosphokinase 1 OS=Homo sapiens OX=9606 GN=PRPS1 PE=1 SV=2	P60891	>sp|P60891|PRPS1_HUMAN Ribose-phosphate pyrophosphokinase 1 OS=Homo sapiens OX=9606 GN=PRPS1 PE=1 SV=2		40	30	14	7	1540.2	1506.8	1590.4	1630.2	1584.3	1644.1	1437.8	1507.8	1541.1
NELFE	Negative elongation factor E OS=Homo sapiens OX=9606 GN=NELFE PE=1 SV=3	P18615	>sp|P18615|NELFE_HUMAN Negative elongation factor E OS=Homo sapiens OX=9606 GN=NELFE PE=1 SV=3		40	17	11	11	821.4	777.4	805.7	819.9	794.3	801.8	739.4	796	754.6
COMT	Catechol O-methyltransferase OS=Homo sapiens OX=9606 GN=COMT PE=1 SV=2	P21964	>sp|P21964|COMT_HUMAN Catechol O-methyltransferase OS=Homo sapiens OX=9606 GN=COMT PE=1 SV=2		40	37	11	11	3628.9	3442.3	3686.3	3812.9	3817.2	3771.1	3254.6	3696	3509.5
LRRC59	Leucine-rich repeat-containing protein 59 OS=Homo sapiens OX=9606 GN=LRRC59 PE=1 SV=1	Q96AG4	>sp|Q96AG4|LRC59_HUMAN Leucine-rich repeat-containing protein 59 OS=Homo sapiens OX=9606 GN=LRRC59 PE=1 SV=1		40	49	14	14	5559.3	5492.2	5419.3	5459.8	5721	5383.2	5325.2	5339.1	5620.9
EEF1B2	Elongation factor 1-beta OS=Homo sapiens OX=9606 GN=EEF1B2 PE=1 SV=3	P24534	>sp|P24534|EF1B_HUMAN Elongation factor 1-beta OS=Homo sapiens OX=9606 GN=EEF1B2 PE=1 SV=3		40	54	11	8	7959.6	7433.5	7458	7707.3	7958.5	7831.9	7360.6	7309.2	7272.1
RTRAF	RNA transcription, translation and transport factor protein OS=Homo sapiens OX=9606 GN=RTRAF PE=1 SV=1	Q9Y224	>sp|Q9Y224|RTRAF_HUMAN RNA transcription, translation and transport factor protein OS=Homo sapiens OX=9606 GN=RTRAF PE=1 SV=1		40	37	11	11	3773	3482.3	3641.6	3630.8	3729.9	3579.7	3551.3	3693.9	3707.9
PSMB2	Proteasome subunit beta type-2 OS=Homo sapiens OX=9606 GN=PSMB2 PE=1 SV=1	P49721	>sp|P49721|PSB2_HUMAN Proteasome subunit beta type-2 OS=Homo sapiens OX=9606 GN=PSMB2 PE=1 SV=1		40	53	10	10	4190.1	4006	4400.5	4122.4	4083	4196.5	3777.1	4109.1	3922.6
SRI	Sorcin OS=Homo sapiens OX=9606 GN=SRI PE=1 SV=1	P30626	>sp|P30626|SORCN_HUMAN Sorcin OS=Homo sapiens OX=9606 GN=SRI PE=1 SV=1		40	50	8	8	4792.1	4687.2	5008.2	4873.4	4872.1	5110.5	4361.2	4755.2	4433.5
EXOSC6	Exosome complex component MTR3 OS=Homo sapiens OX=9606 GN=EXOSC6 PE=1 SV=1	Q5RKV6	>sp|Q5RKV6|EXOS6_HUMAN Exosome complex component MTR3 OS=Homo sapiens OX=9606 GN=EXOSC6 PE=1 SV=1		40	25	10	10	2211.4	2156.8	2176.2	2285.8	2283.4	2338.4	2045.9	2232.9	2210.1
DNAJC9	DnaJ homolog subfamily C member 9 OS=Homo sapiens OX=9606 GN=DNAJC9 PE=1 SV=1	Q8WXX5	>sp|Q8WXX5|DNJC9_HUMAN DnaJ homolog subfamily C member 9 OS=Homo sapiens OX=9606 GN=DNAJC9 PE=1 SV=1		40	22	11	11	1631.5	1515.8	1514.8	1538.3	1608.4	1537.1	1464	1504.6	1555.2
CHMP4B	Charged multivesicular body protein 4b OS=Homo sapiens OX=9606 GN=CHMP4B PE=1 SV=1	Q9H444	>sp|Q9H444|CHM4B_HUMAN Charged multivesicular body protein 4b OS=Homo sapiens OX=9606 GN=CHMP4B PE=1 SV=1		40	36	11	11	4309.5	4139.5	4245.2	4359.2	4408.1	4258.1	4290.8	4316.9	4341.2
EIF6	Eukaryotic translation initiation factor 6 OS=Homo sapiens OX=9606 GN=EIF6 PE=1 SV=1	P56537	>sp|P56537|IF6_HUMAN Eukaryotic translation initiation factor 6 OS=Homo sapiens OX=9606 GN=EIF6 PE=1 SV=1		40	37	7	7	2533.6	2444.1	2666.6	2624.3	2715.2	2671.6	2326.4	2581.5	2540.9
TOMM34	Mitochondrial import receptor subunit TOM34 OS=Homo sapiens OX=9606 GN=TOMM34 PE=1 SV=2	Q15785	>sp|Q15785|TOM34_HUMAN Mitochondrial import receptor subunit TOM34 OS=Homo sapiens OX=9606 GN=TOMM34 PE=1 SV=2		40	18	10	10	1760.4	1768.4	1736.2	1814.7	1868.4	1824	1630.2	1816.9	1744.6
SRSF3	Serine/arginine-rich splicing factor 3 OS=Homo sapiens OX=9606 GN=SRSF3 PE=1 SV=1	P84103	>sp|P84103|SRSF3_HUMAN Serine/arginine-rich splicing factor 3 OS=Homo sapiens OX=9606 GN=SRSF3 PE=1 SV=1		40	21	9	8	2303.4	2066.9	2207.1	2262.4	2284.5	2150.3	2092.7	2215.8	2176.6
NDUFV2	NADH dehydrogenase [ubiquinone] flavoprotein 2, mitochondrial OS=Homo sapiens OX=9606 GN=NDUFV2 PE=1 SV=1	E7EPT4	>tr|E7EPT4|E7EPT4_HUMAN NADH dehydrogenase [ubiquinone] flavoprotein 2, mitochondrial OS=Homo sapiens OX=9606 GN=NDUFV2 PE=1 SV=1		40	18	9	9	1849.4	1482.9	1866.2	1495.7	1442.3	1518.3	1467	1416.2	1437.7
RAP2C	Ras-related protein Rap-2c OS=Homo sapiens OX=9606 GN=RAP2C PE=1 SV=1	Q9Y3L5	>sp|Q9Y3L5|RAP2C_HUMAN Ras-related protein Rap-2c OS=Homo sapiens OX=9606 GN=RAP2C PE=1 SV=1		40	11	6	2	378.6	348	368.4	363.6	317.5	381	339.2	420.6	339.9
ATP6V1D	V-type proton ATPase subunit D OS=Homo sapiens OX=9606 GN=ATP6V1D PE=1 SV=1	Q9Y5K8	>sp|Q9Y5K8|VATD_HUMAN V-type proton ATPase subunit D OS=Homo sapiens OX=9606 GN=ATP6V1D PE=1 SV=1		40	17	10	10	1733.2	1603.6	1766.7	1759.9	1797	1710.8	1614.9	1880.1	1737.2
PAXX	Protein PAXX OS=Homo sapiens OX=9606 GN=PAXX PE=1 SV=2	Q9BUH6	>sp|Q9BUH6|PAXX_HUMAN Protein PAXX OS=Homo sapiens OX=9606 GN=PAXX PE=1 SV=2		40	17	8	8	1427.5	1437.5	1426.5	1567.1	1573.3	1518.3	1336.1	1587.6	1529
NUDT3	Diphosphoinositol polyphosphate phosphohydrolase 1 OS=Homo sapiens OX=9606 GN=NUDT3 PE=1 SV=1	O95989	>sp|O95989|NUDT3_HUMAN Diphosphoinositol polyphosphate phosphohydrolase 1 OS=Homo sapiens OX=9606 GN=NUDT3 PE=1 SV=1		40	13	6	5	1126.2	1020.5	1029.2	1002.8	968.8	973.2	954.2	919.4	953.7
DCXR	L-xylulose reductase OS=Homo sapiens OX=9606 GN=DCXR PE=1 SV=2	Q7Z4W1	>sp|Q7Z4W1|DCXR_HUMAN L-xylulose reductase OS=Homo sapiens OX=9606 GN=DCXR PE=1 SV=2		40	22	8	8	2674	2801.2	2843.3	2969.1	3001.5	2969.9	2688.9	2913	2913.3
DUSP3	Dual specificity protein phosphatase 3 OS=Homo sapiens OX=9606 GN=DUSP3 PE=1 SV=1	P51452	>sp|P51452|DUS3_HUMAN Dual specificity protein phosphatase 3 OS=Homo sapiens OX=9606 GN=DUSP3 PE=1 SV=1		40	19	6	6	1869.2	1827.8	2002.3	1817.2	1861.5	1768.5	1726	1992.7	1770.6
ARPC4-TTLL3	Actin-related protein 2/3 complex subunit 4 OS=Homo sapiens OX=9606 GN=ARPC4-TTLL3 PE=3 SV=1	F8WCF6	>tr|F8WCF6|F8WCF6_HUMAN Actin-related protein 2/3 complex subunit 4 OS=Homo sapiens OX=9606 GN=ARPC4-TTLL3 PE=3 SV=1		40	38	7	7	7544.1	7398.1	7094.6	8374.4	8230.8	7967.1	7271.6	7632.2	8416.3
LAMTOR1	Ragulator complex protein LAMTOR1 OS=Homo sapiens OX=9606 GN=LAMTOR1 PE=1 SV=2	Q6IAA8	>sp|Q6IAA8|LTOR1_HUMAN Ragulator complex protein LAMTOR1 OS=Homo sapiens OX=9606 GN=LAMTOR1 PE=1 SV=2		40	7	5	5	933.5	939	947.4	1106.1	1016.1	1167.7	872.6	973.7	1027
TXN	Thioredoxin OS=Homo sapiens OX=9606 GN=TXN PE=1 SV=3	P10599	>sp|P10599|THIO_HUMAN Thioredoxin OS=Homo sapiens OX=9606 GN=TXN PE=1 SV=3		40	60	6	6	7046.3	7136.2	7301.5	7530.9	7772.4	7417.5	7063.7	7000.5	7390.9
ARF4	ADP-ribosylation factor 4 OS=Homo sapiens OX=9606 GN=ARF4 PE=1 SV=3	P18085	>sp|P18085|ARF4_HUMAN ADP-ribosylation factor 4 OS=Homo sapiens OX=9606 GN=ARF4 PE=1 SV=3		40	29	6	4	860.3	918.1	906.2	933.2	940.6	934.4	851.4	945.7	908.4
ACYP1	Acylphosphatase OS=Homo sapiens OX=9606 GN=ACYP1 PE=1 SV=1	G3V2U7	>tr|G3V2U7|G3V2U7_HUMAN Acylphosphatase OS=Homo sapiens OX=9606 GN=ACYP1 PE=1 SV=1		40	11	5	5	931.2	837.3	853.7	817.2	850.5	811.3	825.2	781.5	834.4
VAMP3	Vesicle-associated membrane protein 3 OS=Homo sapiens OX=9606 GN=VAMP3 PE=1 SV=3	Q15836	>sp|Q15836|VAMP3_HUMAN Vesicle-associated membrane protein 3 OS=Homo sapiens OX=9606 GN=VAMP3 PE=1 SV=3		40	9	3	1
POLE3	DNA polymerase epsilon subunit 3 OS=Homo sapiens OX=9606 GN=POLE3 PE=1 SV=1	Q9NRF9	>sp|Q9NRF9|DPOE3_HUMAN DNA polymerase epsilon subunit 3 OS=Homo sapiens OX=9606 GN=POLE3 PE=1 SV=1		40	7	5	5	351.9	397.9	379.3	360.5	374.3	398.5	369.5	319.2	351
ERH	Enhancer of rudimentary homolog OS=Homo sapiens OX=9606 GN=ERH PE=1 SV=1	P84090	>sp|P84090|ERH_HUMAN Enhancer of rudimentary homolog OS=Homo sapiens OX=9606 GN=ERH PE=1 SV=1		40	15	4	4	607.8	642.6	586.6	661.9	720.4	767	597.1	724.1	651.5
NDUFA7	NADH dehydrogenase [ubiquinone] 1 alpha subcomplex subunit 7 OS=Homo sapiens OX=9606 GN=NDUFA7 PE=1 SV=3	O95182	>sp|O95182|NDUA7_HUMAN NADH dehydrogenase [ubiquinone] 1 alpha subcomplex subunit 7 OS=Homo sapiens OX=9606 GN=NDUFA7 PE=1 SV=3		40	5	4	4	286	320.4	284.9	291.9	299.5	311.3	268.2	282.6	265.5
LSM2	U6 snRNA-associated Sm-like protein LSm2 OS=Homo sapiens OX=9606 GN=LSM2 PE=1 SV=1	Q9Y333	>sp|Q9Y333|LSM2_HUMAN U6 snRNA-associated Sm-like protein LSm2 OS=Homo sapiens OX=9606 GN=LSM2 PE=1 SV=1		40	12	4	4	793.1	707.8	814.1	753.8	760.6	775.8	639.4	1378.9	764.6
DAP	Death-associated protein 1 OS=Homo sapiens OX=9606 GN=DAP PE=1 SV=3	P51397	>sp|P51397|DAP1_HUMAN Death-associated protein 1 OS=Homo sapiens OX=9606 GN=DAP PE=1 SV=3		40	17	3	3	980.4	958.5	1062.1	1036.7	1020.2	1026.2	879.6	965.1	902.9
EEA1	Early endosome antigen 1 OS=Homo sapiens OX=9606 GN=EEA1 PE=1 SV=2	Q15075	>sp|Q15075|EEA1_HUMAN Early endosome antigen 1 OS=Homo sapiens OX=9606 GN=EEA1 PE=1 SV=2		39	115	56	56	12216.1	11800.8	12217.1	12506.6	12774.7	12363.1	11707.3	11889	12285.4
APOBR	Apolipoprotein B receptor OS=Homo sapiens OX=9606 GN=APOBR PE=1 SV=3	Q0VD83	>sp|Q0VD83|APOBR_HUMAN Apolipoprotein B receptor OS=Homo sapiens OX=9606 GN=APOBR PE=1 SV=3		39	123	38	38	5085.4	5100.8	5188.2	5433.7	5436.2	5255.5	4999.7	4860.5	5179.3
MTHFD1	C-1-tetrahydrofolate synthase, cytoplasmic OS=Homo sapiens OX=9606 GN=MTHFD1 PE=1 SV=2	F5H2F4	>tr|F5H2F4|F5H2F4_HUMAN C-1-tetrahydrofolate synthase, cytoplasmic OS=Homo sapiens OX=9606 GN=MTHFD1 PE=1 SV=2		39	94	38	38	12128.8	11580.7	11607.3	12075	12399	11853.3	11310.8	12423.7	12580
PFKP	ATP-dependent 6-phosphofructokinase OS=Homo sapiens OX=9606 GN=PFKP PE=1 SV=1	A0A8V8TMY4	>tr|A0A8V8TMY4|A0A8V8TMY4_HUMAN ATP-dependent 6-phosphofructokinase OS=Homo sapiens OX=9606 GN=PFKP PE=1 SV=1		39	106	28	23	6291.8	5468.9	6068.8	6046	6106	5762.4	5343.3	7754.5	6086.1
ATP1A1	Sodium/potassium-transporting ATPase subunit alpha-1 OS=Homo sapiens OX=9606 GN=ATP1A1 PE=1 SV=1	P05023	>sp|P05023|AT1A1_HUMAN Sodium/potassium-transporting ATPase subunit alpha-1 OS=Homo sapiens OX=9606 GN=ATP1A1 PE=1 SV=1		39	100	36	22	6095.2	5687.1	5993.7	5645.9	6251.3	5470.1	5720.3	5607	5582.4
GART	Trifunctional purine biosynthetic protein adenosine-3 OS=Homo sapiens OX=9606 GN=GART PE=1 SV=1	P22102	>sp|P22102|PUR2_HUMAN Trifunctional purine biosynthetic protein adenosine-3 OS=Homo sapiens OX=9606 GN=GART PE=1 SV=1		39	83	34	29	9224.3	9090.3	9066.5	9455.1	9663.8	9425.5	8764	9279.2	9266.6
GRIPAP1	GRIP1 associated protein 1 OS=Homo sapiens OX=9606 GN=GRIPAP1 PE=1 SV=1	A0A994J436	>tr|A0A994J436|A0A994J436_HUMAN GRIP1 associated protein 1 OS=Homo sapiens OX=9606 GN=GRIPAP1 PE=1 SV=1		39	51	30	30	5243.3	5075.2	5203.1	5226.9	5211.6	5239.2	5009.2	5027.5	5158
KRT10	Keratin, type I cytoskeletal 10 OS=Homo sapiens OX=9606 GN=KRT10 PE=1 SV=2	A0A1B0GVI3	>tr|A0A1B0GVI3|A0A1B0GVI3_HUMAN Keratin, type I cytoskeletal 10 OS=Homo sapiens OX=9606 GN=KRT10 PE=1 SV=2		39	74	24	22	6926.5	4117	8546.7	5522	6144	3965.3	5396.6	7152	4281.6
LUC7L2	Putative RNA-binding protein Luc7-like 2 OS=Homo sapiens OX=9606 GN=LUC7L2 PE=1 SV=2	Q9Y383	>sp|Q9Y383|LC7L2_HUMAN Putative RNA-binding protein Luc7-like 2 OS=Homo sapiens OX=9606 GN=LUC7L2 PE=1 SV=2		39	71	19	15	4546.8	4299.8	4304.1	4464.8	4553.9	4542	4293.4	4669.3	4473.4
ECH1	Delta(3,5)-Delta(2,4)-dienoyl-CoA isomerase, mitochondrial OS=Homo sapiens OX=9606 GN=ECH1 PE=1 SV=2	Q13011	>sp|Q13011|ECH1_HUMAN Delta(3,5)-Delta(2,4)-dienoyl-CoA isomerase, mitochondrial OS=Homo sapiens OX=9606 GN=ECH1 PE=1 SV=2		39	94	12	12	8069.5	7888.3	7971.9	8503.8	8348.3	8280.3	7634.4	8996.4	8141.4
EIF2S3	Eukaryotic translation initiation factor 2 subunit 3 OS=Homo sapiens OX=9606 GN=EIF2S3 PE=1 SV=3	P41091	>sp|P41091|IF2G_HUMAN Eukaryotic translation initiation factor 2 subunit 3 OS=Homo sapiens OX=9606 GN=EIF2S3 PE=1 SV=3		39	66	18	18	8248.6	7973.5	8277.8	8093.2	8285	7949.3	7720	8315	8041.4
UBA3	NEDD8-activating enzyme E1 catalytic subunit OS=Homo sapiens OX=9606 GN=UBA3 PE=1 SV=2	Q8TBC4	>sp|Q8TBC4|UBA3_HUMAN NEDD8-activating enzyme E1 catalytic subunit OS=Homo sapiens OX=9606 GN=UBA3 PE=1 SV=2		39	37	16	16	2729.1	2605.9	2595.9	2646.6	2696.5	2664.1	2516.1	2748.1	2633.9
VASP	Vasodilator stimulated phosphoprotein (Fragment) OS=Homo sapiens OX=9606 GN=VASP PE=1 SV=1	A0A994J7X3	>tr|A0A994J7X3|A0A994J7X3_HUMAN Vasodilator stimulated phosphoprotein (Fragment) OS=Homo sapiens OX=9606 GN=VASP PE=1 SV=1		39	39	14	2	387.6	417.3	388.2	388.8	425.1	399.9	357.3	424.9	400
SGTA	Small glutamine-rich tetratricopeptide repeat-containing protein alpha OS=Homo sapiens OX=9606 GN=SGTA PE=1 SV=1	O43765	>sp|O43765|SGTA_HUMAN Small glutamine-rich tetratricopeptide repeat-containing protein alpha OS=Homo sapiens OX=9606 GN=SGTA PE=1 SV=1		39	34	11	11	2151.7	2043.8	2121.3	2126	2210.5	2159.7	1942.4	2037.2	2103.1
SORD	Sorbitol dehydrogenase OS=Homo sapiens OX=9606 GN=SORD PE=1 SV=4	Q00796	>sp|Q00796|DHSO_HUMAN Sorbitol dehydrogenase OS=Homo sapiens OX=9606 GN=SORD PE=1 SV=4		39	38	13	13	5110.1	4971.3	5234.8	5192.6	5300	5221.3	4955.9	5262.7	5198.9
H1-5	Histone H1.5 OS=Homo sapiens OX=9606 GN=H1-5 PE=1 SV=3	P16401	>sp|P16401|H15_HUMAN Histone H1.5 OS=Homo sapiens OX=9606 GN=H1-5 PE=1 SV=3		39	50	12	9	4056.8	3951.9	4267.2	4113.2	4119.3	4000.4	3747.9	4670.2	3993.7
AP2M1	AP-2 complex subunit mu OS=Homo sapiens OX=9606 GN=AP2M1 PE=1 SV=2	Q96CW1	>sp|Q96CW1|AP2M1_HUMAN AP-2 complex subunit mu OS=Homo sapiens OX=9606 GN=AP2M1 PE=1 SV=2		39	34	17	17	4159.3	3827.9	4118.4	3971.4	4094	4073.2	3860	4542.8	3941.5
MAT2B	Methionine adenosyltransferase 2 subunit beta OS=Homo sapiens OX=9606 GN=MAT2B PE=1 SV=1	A0A8Q3WK80	>tr|A0A8Q3WK80|A0A8Q3WK80_HUMAN Methionine adenosyltransferase 2 subunit beta OS=Homo sapiens OX=9606 GN=MAT2B PE=1 SV=1		39	27	13	13	3440.5	3355.6	3590.7	3488.8	3512.5	3370.9	3285.3	3452.5	3465.3
EIF3J	Eukaryotic translation initiation factor 3 subunit J OS=Homo sapiens OX=9606 GN=EIF3J PE=1 SV=2	O75822	>sp|O75822|EIF3J_HUMAN Eukaryotic translation initiation factor 3 subunit J OS=Homo sapiens OX=9606 GN=EIF3J PE=1 SV=2		39	41	11	11	3988	3964.8	3818.5	4186.7	4218.2	4100.8	3835.4	3706.4	4126.4
H1-2	Histone H1.2 OS=Homo sapiens OX=9606 GN=H1-2 PE=1 SV=2	P16403	>sp|P16403|H12_HUMAN Histone H1.2 OS=Homo sapiens OX=9606 GN=H1-2 PE=1 SV=2		39	68	12	4	3143.9	3084.1	3295.2	3316.4	3399	3359.8	3084.7	3270.6	3232
PRMT1	Protein arginine N-methyltransferase 1 OS=Homo sapiens OX=9606 GN=PRMT1 PE=1 SV=3	Q99873	>sp|Q99873|ANM1_HUMAN Protein arginine N-methyltransferase 1 OS=Homo sapiens OX=9606 GN=PRMT1 PE=1 SV=3		39	40	13	13	3610.6	3598.1	3378.5	3758.7	3734.8	3718.6	3431.5	3598.7	3630.4
CLPP	ATP-dependent Clp protease proteolytic subunit, mitochondrial OS=Homo sapiens OX=9606 GN=CLPP PE=1 SV=1	Q16740	>sp|Q16740|CLPP_HUMAN ATP-dependent Clp protease proteolytic subunit, mitochondrial OS=Homo sapiens OX=9606 GN=CLPP PE=1 SV=1		39	18	8	8	1257.5	1191.8	1221.8	1221.9	1312.1	1212.9	1188.4	1234.8	1212
OTUB1	Ubiquitin thioesterase OTUB1 OS=Homo sapiens OX=9606 GN=OTUB1 PE=1 SV=2	Q96FW1	>sp|Q96FW1|OTUB1_HUMAN Ubiquitin thioesterase OTUB1 OS=Homo sapiens OX=9606 GN=OTUB1 PE=1 SV=2		39	37	9	9	2403.3	2232.3	2345	2260.9	2366.1	2255.2	2156.6	2523.5	2221.2
SEC22B	Vesicle-trafficking protein SEC22b OS=Homo sapiens OX=9606 GN=SEC22B PE=1 SV=5	O75396	>sp|O75396|SC22B_HUMAN Vesicle-trafficking protein SEC22b OS=Homo sapiens OX=9606 GN=SEC22B PE=1 SV=5		39	25	7	7	1439.4	1430.1	1408.1	1422.9	1469.8	1397.8	1371.9	1398.8	1383.8
PSMD9	26S proteasome non-ATPase regulatory subunit 9 OS=Homo sapiens OX=9606 GN=PSMD9 PE=1 SV=3	O00233	>sp|O00233|PSMD9_HUMAN 26S proteasome non-ATPase regulatory subunit 9 OS=Homo sapiens OX=9606 GN=PSMD9 PE=1 SV=3		39	22	8	8	1812	1730.1	1758.6	1691.8	1783.8	1725.1	1619.7	1976	1669.6
NUDT21	Cleavage and polyadenylation specificity factor subunit 5 OS=Homo sapiens OX=9606 GN=NUDT21 PE=1 SV=1	O43809	>sp|O43809|CPSF5_HUMAN Cleavage and polyadenylation specificity factor subunit 5 OS=Homo sapiens OX=9606 GN=NUDT21 PE=1 SV=1		39	39	10	10	3925.8	3993.3	3847.4	4519.7	4333.1	4534.6	3691.5	4331.2	4358.8
RPL13A	Large ribosomal subunit protein uL13 (Fragment) OS=Homo sapiens OX=9606 GN=RPL13A PE=1 SV=2	M0QYS1	>tr|M0QYS1|M0QYS1_HUMAN Large ribosomal subunit protein uL13 (Fragment) OS=Homo sapiens OX=9606 GN=RPL13A PE=1 SV=2		39	87	9	9	5442	4877.1	5085.4	5077.7	5234.3	4974.7	4788.3	5384.6	5131.4
IFI35	Interferon-induced 35 kDa protein OS=Homo sapiens OX=9606 GN=IFI35 PE=1 SV=5	P80217	>sp|P80217|IN35_HUMAN Interferon-induced 35 kDa protein OS=Homo sapiens OX=9606 GN=IFI35 PE=1 SV=5		39	15	10	10	1273.8	1232.8	1244.3	1310	1289.5	1351.7	1189.5	1341.4	1326.5
ARL8A	ADP-ribosylation factor-like protein 8A OS=Homo sapiens OX=9606 GN=ARL8A PE=1 SV=1	Q96BM9	>sp|Q96BM9|ARL8A_HUMAN ADP-ribosylation factor-like protein 8A OS=Homo sapiens OX=9606 GN=ARL8A PE=1 SV=1		39	22	7	3	772.7	713.2	746.8	703.1	776.7	694.9	724.2	727.2	714.8
NT5C	5'(3')-deoxyribonucleotidase, cytosolic type OS=Homo sapiens OX=9606 GN=NT5C PE=1 SV=2	Q8TCD5	>sp|Q8TCD5|NT5C_HUMAN 5'(3')-deoxyribonucleotidase, cytosolic type OS=Homo sapiens OX=9606 GN=NT5C PE=1 SV=2		39	12	7	7	1301.7	1313.8	1402.5	1340.2	1342.5	1346.9	1311.1	1165.2	1281.7
RPL17-C18orf32	Large ribosomal subunit protein uL22 OS=Homo sapiens OX=9606 GN=RPL17-C18orf32 PE=3 SV=1	A0A0A6YYL6	>tr|A0A0A6YYL6|A0A0A6YYL6_HUMAN Large ribosomal subunit protein uL22 OS=Homo sapiens OX=9606 GN=RPL17-C18orf32 PE=3 SV=1;>sp|P18621-3|RL17_HUMAN Isoform 3 of Large ribosomal subunit protein uL22 OS=Homo sapiens OX=9606 GN=RPL17		39	57	9	8	7773.6	7355.8	7700.5	7501	7732.2	7539.6	7143	7399.6	7582.2
DCTN3	Dynactin subunit 3 OS=Homo sapiens OX=9606 GN=DCTN3 PE=1 SV=1	O75935	>sp|O75935|DCTN3_HUMAN Dynactin subunit 3 OS=Homo sapiens OX=9606 GN=DCTN3 PE=1 SV=1		39	15	8	8	1620.9	1525.5	1550.1	1525.1	1558.1	1547	1449.3	1595.9	1596.8
RAB18	Ras-related protein Rab-18 OS=Homo sapiens OX=9606 GN=RAB18 PE=1 SV=1	Q9NP72	>sp|Q9NP72|RAB18_HUMAN Ras-related protein Rab-18 OS=Homo sapiens OX=9606 GN=RAB18 PE=1 SV=1		39	13	7	7	1796.7	1635.3	1780	1762.2	1798.9	1933	1659.3	1883.7	1761.1
TMA7	Translation machinery-associated protein 7 OS=Homo sapiens OX=9606 GN=TMA7 PE=1 SV=1	Q9Y2S6	>sp|Q9Y2S6|TMA7_HUMAN Translation machinery-associated protein 7 OS=Homo sapiens OX=9606 GN=TMA7 PE=1 SV=1		39	22	5	5	2208.5	2028.9	2256.2	2041.8	2188	2120	1940.9	2828.3	1965.4
CHLSN	Protein cholesin OS=Homo sapiens OX=9606 GN=C7orf50 PE=1 SV=1	Q9BRJ6	>sp|Q9BRJ6|CHOLN_HUMAN Protein cholesin OS=Homo sapiens OX=9606 GN=C7orf50 PE=1 SV=1		39	8	5	5	288.8	318.4	281.4	311.9	294.5	315.5	250	305.8	275.6
COMMD6	COMM domain-containing protein 6 OS=Homo sapiens OX=9606 GN=COMMD6 PE=1 SV=1	Q7Z4G1	>sp|Q7Z4G1|COMD6_HUMAN COMM domain-containing protein 6 OS=Homo sapiens OX=9606 GN=COMMD6 PE=1 SV=1		39	8	3	3	405.8	411.4	456.3	415.4	427.5	448.8	346.4	439.8	381.5
RPS29	Small ribosomal subunit protein uS14 OS=Homo sapiens OX=9606 GN=RPS29 PE=1 SV=2	P62273	>sp|P62273|RS29_HUMAN Small ribosomal subunit protein uS14 OS=Homo sapiens OX=9606 GN=RPS29 PE=1 SV=2		39	11	3	3	1318	1317.1	1360.1	1550.1	1436.3	1454.7	1216.4	1537.6	1567.8
IQGAP1	Ras GTPase-activating-like protein IQGAP1 OS=Homo sapiens OX=9606 GN=IQGAP1 PE=1 SV=1	P46940	>sp|P46940|IQGA1_HUMAN Ras GTPase-activating-like protein IQGAP1 OS=Homo sapiens OX=9606 GN=IQGAP1 PE=1 SV=1		38	179	55	51	17440.8	16244.6	16875.5	16650.6	16754.9	16497.1	15722.6	17131.5	16233
LARS1	Leucine--tRNA ligase, cytoplasmic OS=Homo sapiens OX=9606 GN=LARS1 PE=1 SV=2	Q9P2J5	>sp|Q9P2J5|SYLC_HUMAN Leucine--tRNA ligase, cytoplasmic OS=Homo sapiens OX=9606 GN=LARS1 PE=1 SV=2		38	127	44	44	11103.5	10617.6	11237	11005.3	11114.8	10917.5	10125.7	10813.6	10942.3
SMC3	Structural maintenance of chromosomes protein 3 OS=Homo sapiens OX=9606 GN=SMC3 PE=1 SV=2	Q9UQE7	>sp|Q9UQE7|SMC3_HUMAN Structural maintenance of chromosomes protein 3 OS=Homo sapiens OX=9606 GN=SMC3 PE=1 SV=2		38	75	46	46	6384.6	6384.9	6273.6	6451.4	6569.4	6462.6	6019.7	6089	6281.3
MCM6	DNA replication licensing factor MCM6 OS=Homo sapiens OX=9606 GN=MCM6 PE=1 SV=1	Q14566	>sp|Q14566|MCM6_HUMAN DNA replication licensing factor MCM6 OS=Homo sapiens OX=9606 GN=MCM6 PE=1 SV=1		38	97	30	30	9497.3	8849.3	9225.5	9399.2	9323.7	9343.7	8596.1	9098.5	8907.7
HSPA4L	Heat shock 70 kDa protein 4L OS=Homo sapiens OX=9606 GN=HSPA4L PE=1 SV=3	O95757	>sp|O95757|HS74L_HUMAN Heat shock 70 kDa protein 4L OS=Homo sapiens OX=9606 GN=HSPA4L PE=1 SV=3		38	65	29	25	4172	4015.4	4035.4	4066.7	4206.5	4059.7	3925.2	4356.6	4134.4
WDR1	WD repeat domain 1 OS=Homo sapiens OX=9606 GN=WDR1 PE=1 SV=1	A0A8V8TNT7	>tr|A0A8V8TNT7|A0A8V8TNT7_HUMAN WD repeat domain 1 OS=Homo sapiens OX=9606 GN=WDR1 PE=1 SV=1		38	117	24	24	12170.1	11316.4	11522	11519	11440.8	11309.1	11082.8	11907.1	11318.2
NONO	Non-POU domain containing octamer binding OS=Homo sapiens OX=9606 GN=NONO PE=1 SV=1	A0A7I2V535	>tr|A0A7I2V535|A0A7I2V535_HUMAN Non-POU domain containing octamer binding OS=Homo sapiens OX=9606 GN=NONO PE=1 SV=1		38	74	23	20	4698.8	4399.2	4781.2	4735.7	4826	4569.2	4350.2	4827.1	4628
RO60	RNA-binding protein RO60 OS=Homo sapiens OX=9606 GN=RO60 PE=1 SV=2	P10155	>sp|P10155|RO60_HUMAN RNA-binding protein RO60 OS=Homo sapiens OX=9606 GN=RO60 PE=1 SV=2		38	53	20	20	4249	3931.5	4125	4281.2	4300.9	4251.5	3980.3	4402.4	4186.3
GDI1	Rab GDP dissociation inhibitor alpha OS=Homo sapiens OX=9606 GN=GDI1 PE=1 SV=2	P31150	>sp|P31150|GDIA_HUMAN Rab GDP dissociation inhibitor alpha OS=Homo sapiens OX=9606 GN=GDI1 PE=1 SV=2		38	75	18	10	2360.8	2170.8	2299.3	2332.4	2299.9	2318.5	2294.2	2456.7	2172.2
ARCN1	Coatomer subunit delta OS=Homo sapiens OX=9606 GN=ARCN1 PE=1 SV=1	B0YIW6	>tr|B0YIW6|B0YIW6_HUMAN Coatomer subunit delta OS=Homo sapiens OX=9606 GN=ARCN1 PE=1 SV=1		38	53	21	21	4741.8	4574.4	4565.6	4580.9	4554.6	4544.4	4389.4	4391.4	4399.3
DDX6	Probable ATP-dependent RNA helicase DDX6 OS=Homo sapiens OX=9606 GN=DDX6 PE=1 SV=2	P26196	>sp|P26196|DDX6_HUMAN Probable ATP-dependent RNA helicase DDX6 OS=Homo sapiens OX=9606 GN=DDX6 PE=1 SV=2		38	43	15	15	3540.5	3436.8	3560	3467	3517.2	3505.1	3235.9	3546.2	3455.1
NAPRT	Nicotinate phosphoribosyltransferase OS=Homo sapiens OX=9606 GN=NAPRT PE=1 SV=2	Q6XQN6	>sp|Q6XQN6|PNCB_HUMAN Nicotinate phosphoribosyltransferase OS=Homo sapiens OX=9606 GN=NAPRT PE=1 SV=2		38	49	19	19	4437.7	4180.9	4345.1	4475.2	4584.9	4406.4	4212	4280.9	4364
VAT1L	Synaptic vesicle membrane protein VAT-1 homolog-like OS=Homo sapiens OX=9606 GN=VAT1L PE=1 SV=2	Q9HCJ6	>sp|Q9HCJ6|VAT1L_HUMAN Synaptic vesicle membrane protein VAT-1 homolog-like OS=Homo sapiens OX=9606 GN=VAT1L PE=1 SV=2		38	77	16	16	7519.9	7024.9	7558.7	7279.7	7347.1	7104.8	7132.1	7093.8	7028.8
ADSS2	Adenylosuccinate synthetase isozyme 2 OS=Homo sapiens OX=9606 GN=ADSS2 PE=1 SV=3	P30520	>sp|P30520|PURA2_HUMAN Adenylosuccinate synthetase isozyme 2 OS=Homo sapiens OX=9606 GN=ADSS2 PE=1 SV=3		38	52	15	14	4606	4312.8	4468	4451.7	4607.2	4394.4	4281.5	4440.4	4310
CNN2	Calponin OS=Homo sapiens OX=9606 GN=CNN2 PE=1 SV=1	B4DUT8	>tr|B4DUT8|B4DUT8_HUMAN Calponin OS=Homo sapiens OX=9606 GN=CNN2 PE=1 SV=1		38	54	12	12	4428.2	3947.3	4033.2	4092.9	4239.9	4035.3	3894.8	4502.5	4079.1
RAD23B	UV excision repair protein RAD23 homolog B OS=Homo sapiens OX=9606 GN=RAD23B PE=1 SV=1	P54727	>sp|P54727|RD23B_HUMAN UV excision repair protein RAD23 homolog B OS=Homo sapiens OX=9606 GN=RAD23B PE=1 SV=1		38	79	15	13	6702.2	5942.7	6219.8	6229.8	6411.4	6021.4	5959.4	6527.4	6196.6
PSMD12	26S proteasome non-ATPase regulatory subunit 12 OS=Homo sapiens OX=9606 GN=PSMD12 PE=1 SV=3	O00232	>sp|O00232|PSD12_HUMAN 26S proteasome non-ATPase regulatory subunit 12 OS=Homo sapiens OX=9606 GN=PSMD12 PE=1 SV=3		38	48	16	16	4228.6	4058.2	4103.6	4078.6	4133.2	4038.3	3903.5	4075.8	3871.3
DNAJB11	DnaJ homolog subfamily B member 11 OS=Homo sapiens OX=9606 GN=DNAJB11 PE=1 SV=1	Q9UBS4	>sp|Q9UBS4|DJB11_HUMAN DnaJ homolog subfamily B member 11 OS=Homo sapiens OX=9606 GN=DNAJB11 PE=1 SV=1		38	30	11	11	2240.4	2196.3	2279.6	2266.2	2268.1	2261.6	1976	2371.6	2105.5
RPLP0	Large ribosomal subunit protein uL10 OS=Homo sapiens OX=9606 GN=RPLP0 PE=1 SV=1	P05388	>sp|P05388|RLA0_HUMAN Large ribosomal subunit protein uL10 OS=Homo sapiens OX=9606 GN=RPLP0 PE=1 SV=1		38	66	12	12	7125.7	7257.8	7253.5	7705.4	7779.6	7551.8	7002.5	7477	7471.4
PRPS2	Ribose-phosphate pyrophosphokinase 2 OS=Homo sapiens OX=9606 GN=PRPS2 PE=1 SV=2	P11908	>sp|P11908|PRPS2_HUMAN Ribose-phosphate pyrophosphokinase 2 OS=Homo sapiens OX=9606 GN=PRPS2 PE=1 SV=2		38	28	13	6	1196.5	1187.9	1203	1152.5	1222.8	1257.4	1139.6	1070.4	1191.3
ATP6V1E1	V-type proton ATPase subunit E 1 OS=Homo sapiens OX=9606 GN=ATP6V1E1 PE=1 SV=1	P36543	>sp|P36543|VATE1_HUMAN V-type proton ATPase subunit E 1 OS=Homo sapiens OX=9606 GN=ATP6V1E1 PE=1 SV=1		38	36	10	10	1397.5	1424	1399.1	1354.5	1725.8	1469.7	1403.6	1248.9	1342
FEN1	Flap endonuclease 1 OS=Homo sapiens OX=9606 GN=FEN1 PE=1 SV=1	P39748	>sp|P39748|FEN1_HUMAN Flap endonuclease 1 OS=Homo sapiens OX=9606 GN=FEN1 PE=1 SV=1		38	35	12	12	3373.3	3516.6	3504.8	3797.5	3917.7	3900	3325.6	3660.2	3851.6
PPP1CB	Serine/threonine-protein phosphatase PP1-beta catalytic subunit OS=Homo sapiens OX=9606 GN=PPP1CB PE=1 SV=3	P62140	>sp|P62140|PP1B_HUMAN Serine/threonine-protein phosphatase PP1-beta catalytic subunit OS=Homo sapiens OX=9606 GN=PPP1CB PE=1 SV=3		38	38	10	3	438.8	451.5	447	531.2	509.7	525.1	414.7	573.1	470.3
VAPA	Isoform 2 of Vesicle-associated membrane protein-associated protein A OS=Homo sapiens OX=9606 GN=VAPA	Q9P0L0-2	>sp|Q9P0L0-2|VAPA_HUMAN Isoform 2 of Vesicle-associated membrane protein-associated protein A OS=Homo sapiens OX=9606 GN=VAPA		38	48	9	1
NCF4	Neutrophil cytosol factor 4 OS=Homo sapiens OX=9606 GN=NCF4 PE=1 SV=2	Q15080	>sp|Q15080|NCF4_HUMAN Neutrophil cytosol factor 4 OS=Homo sapiens OX=9606 GN=NCF4 PE=1 SV=2		38	23	11	11	2399.1	2336.1	2377.2	2458	2478.1	2576.9	2255.8	2355.9	2452
MANF	Mesencephalic astrocyte-derived neurotrophic factor OS=Homo sapiens OX=9606 GN=MANF PE=1 SV=3	P55145	>sp|P55145|MANF_HUMAN Mesencephalic astrocyte-derived neurotrophic factor OS=Homo sapiens OX=9606 GN=MANF PE=1 SV=3		38	30	11	11	3340.8	3333.9	3189.6	3703.9	3739.4	3567.5	3177.4	3359.1	3700.4
	DUF3456 domain-containing protein (Fragment) OS=Homo sapiens OX=9606 PE=1 SV=1	F8W031	>tr|F8W031|F8W031_HUMAN DUF3456 domain-containing protein (Fragment) OS=Homo sapiens OX=9606 PE=1 SV=1		38	26	10	10	2567.8	2212.7	2565.3	2543.6	2638.8	2485.3	2145.7	2392.9	2248.3
AKR1B1	Aldo-keto reductase family 1 member B1 OS=Homo sapiens OX=9606 GN=AKR1B1 PE=1 SV=3	P15121	>sp|P15121|ALDR_HUMAN Aldo-keto reductase family 1 member B1 OS=Homo sapiens OX=9606 GN=AKR1B1 PE=1 SV=3		38	31	11	10	4385.9	4064	4323.7	4134.3	4287.8	3993.8	4082.8	4307.7	4089.1
TMED9	Transmembrane emp24 domain-containing protein 9 OS=Homo sapiens OX=9606 GN=TMED9 PE=1 SV=2	Q9BVK6	>sp|Q9BVK6|TMED9_HUMAN Transmembrane emp24 domain-containing protein 9 OS=Homo sapiens OX=9606 GN=TMED9 PE=1 SV=2		38	34	9	7	1925	2056.7	2011.2	2215.6	2203.5	2298.1	1992.7	2206.2	2147.7
RHOC	Rho-related GTP-binding protein RhoC OS=Homo sapiens OX=9606 GN=RHOC PE=1 SV=1	P08134	>sp|P08134|RHOC_HUMAN Rho-related GTP-binding protein RhoC OS=Homo sapiens OX=9606 GN=RHOC PE=1 SV=1		38	28	7	2	167	174.2	205.9	169.5	154.2	162.8	146.4	177.2	158.7
ATP6V1G1	V-type proton ATPase subunit G 1 OS=Homo sapiens OX=9606 GN=ATP6V1G1 PE=1 SV=3	O75348	>sp|O75348|VATG1_HUMAN V-type proton ATPase subunit G 1 OS=Homo sapiens OX=9606 GN=ATP6V1G1 PE=1 SV=3		38	15	6	6	1600.3	1433.6	1549	1501.6	1498	1477.6	1376.4	1579.6	1522.9
ADI1	Acireductone dioxygenase OS=Homo sapiens OX=9606 GN=ADI1 PE=1 SV=1	Q9BV57	>sp|Q9BV57|MTND_HUMAN Acireductone dioxygenase OS=Homo sapiens OX=9606 GN=ADI1 PE=1 SV=1		38	13	6	6	1338.1	1172.1	1291	1175.4	1244	1159	1144.9	1219.6	1192.5
LAGE3	EKC/KEOPS complex subunit LAGE3 OS=Homo sapiens OX=9606 GN=LAGE3 PE=1 SV=2	Q14657	>sp|Q14657|LAGE3_HUMAN EKC/KEOPS complex subunit LAGE3 OS=Homo sapiens OX=9606 GN=LAGE3 PE=1 SV=2		38	16	5	5	544.7	590.8	555.6	573	618.7	653.1	541.5	490.2	600.8
PFDN4	Prefoldin subunit 4 OS=Homo sapiens OX=9606 GN=PFDN4 PE=1 SV=1	Q9NQP4	>sp|Q9NQP4|PFD4_HUMAN Prefoldin subunit 4 OS=Homo sapiens OX=9606 GN=PFDN4 PE=1 SV=1		38	17	5	5	1348.3	1395.2	1324.5	1466.7	1428.5	1502.1	1294.1	1410.6	1390.5
IFT27	Intraflagellar transport protein 27 homolog OS=Homo sapiens OX=9606 GN=IFT27 PE=1 SV=1	Q9BW83	>sp|Q9BW83|IFT27_HUMAN Intraflagellar transport protein 27 homolog OS=Homo sapiens OX=9606 GN=IFT27 PE=1 SV=1		38	6	6	2	502.9	280.8	326	285.4	251.2	247	285.9	262	237.8
RETN	Resistin OS=Homo sapiens OX=9606 GN=RETN PE=1 SV=1	Q9HD89	>sp|Q9HD89|RETN_HUMAN Resistin OS=Homo sapiens OX=9606 GN=RETN PE=1 SV=1		38	8	3	3	232.1	222.1	200.8	238.7	238	233.9	199.3	203.1	222.3
SUPT4H1	Transcription elongation factor SPT4 OS=Homo sapiens OX=9606 GN=SUPT4H1 PE=1 SV=1	P63272	>sp|P63272|SPT4H_HUMAN Transcription elongation factor SPT4 OS=Homo sapiens OX=9606 GN=SUPT4H1 PE=1 SV=1		38	5	3	3	532.4	539.8	571.3	538.7	536.5	535.9	500	529.2	531.9
NDUFS6	NADH dehydrogenase [ubiquinone] iron-sulfur protein 6, mitochondrial OS=Homo sapiens OX=9606 GN=NDUFS6 PE=1 SV=1	O75380	>sp|O75380|NDUS6_HUMAN NADH dehydrogenase [ubiquinone] iron-sulfur protein 6, mitochondrial OS=Homo sapiens OX=9606 GN=NDUFS6 PE=1 SV=1		38	7	3	3	700.8	650.2	670	684.8	697.2	665.4	596.3	758.4	672.4
HMGA1	High mobility group protein HMG-I/HMG-Y OS=Homo sapiens OX=9606 GN=HMGA1 PE=1 SV=3	P17096	>sp|P17096|HMGA1_HUMAN High mobility group protein HMG-I/HMG-Y OS=Homo sapiens OX=9606 GN=HMGA1 PE=1 SV=3		38	15	5	5	1279.5	1302.5	1386.9	1355.6	1445.1	1437	1286.6	1332.5	1382.9
BLOC1S2	Biogenesis of lysosome-related organelles complex 1 subunit 2 OS=Homo sapiens OX=9606 GN=BLOC1S2 PE=1 SV=1	Q6QNY1	>sp|Q6QNY1|BL1S2_HUMAN Biogenesis of lysosome-related organelles complex 1 subunit 2 OS=Homo sapiens OX=9606 GN=BLOC1S2 PE=1 SV=1		38	4	3	3	210.7	232.2	217.4	245	247	242.1	196.7	217.8	216.7
RPS27	Small ribosomal subunit protein eS27 OS=Homo sapiens OX=9606 GN=RPS27 PE=1 SV=3	P42677	>sp|P42677|RS27_HUMAN Small ribosomal subunit protein eS27 OS=Homo sapiens OX=9606 GN=RPS27 PE=1 SV=3		38	19	3	1	56.3	56.9	73.7	61	61.1	66.9	47.9	54.6	54.9
UQCR10	Cytochrome b-c1 complex subunit 9 OS=Homo sapiens OX=9606 GN=UQCR10 PE=1 SV=3	Q9UDW1	>sp|Q9UDW1|QCR9_HUMAN Cytochrome b-c1 complex subunit 9 OS=Homo sapiens OX=9606 GN=UQCR10 PE=1 SV=3		38	4	2	2	940	861.2	950.2	898.1	866.5	859	786.7	1065.5	874.8
FLNB	Isoform 8 of Filamin-B OS=Homo sapiens OX=9606 GN=FLNB	O75369-8	>sp|O75369-8|FLNB_HUMAN Isoform 8 of Filamin-B OS=Homo sapiens OX=9606 GN=FLNB		37	268	94	82	22838.7	22327.4	22534.5	22877.9	23060.7	22803.1	21682	21857.4	22370.2
TPR	Nucleoprotein TPR OS=Homo sapiens OX=9606 GN=TPR PE=1 SV=3	P12270	>sp|P12270|TPR_HUMAN Nucleoprotein TPR OS=Homo sapiens OX=9606 GN=TPR PE=1 SV=3		37	176	87	85	15735.8	15087.8	15785.4	15980.3	16207.4	15763.5	14825.4	15603	15885.9
CANX	Calnexin OS=Homo sapiens OX=9606 GN=CANX PE=1 SV=1	A0A7P0TAE9	>tr|A0A7P0TAE9|A0A7P0TAE9_HUMAN Calnexin OS=Homo sapiens OX=9606 GN=CANX PE=1 SV=1		37	104	29	29	11540.9	11701.1	11383.9	11983.5	12040.4	11980	11256.9	10681.9	11439.5
HSD17B4	Peroxisomal multifunctional enzyme type 2 OS=Homo sapiens OX=9606 GN=HSD17B4 PE=1 SV=3	P51659	>sp|P51659|DHB4_HUMAN Peroxisomal multifunctional enzyme type 2 OS=Homo sapiens OX=9606 GN=HSD17B4 PE=1 SV=3		37	78	27	27	8867.2	8500.4	8795.6	9012.7	9144.9	8995.4	8336.3	9167.2	8862.9
COPG1	Coatomer subunit gamma-1 OS=Homo sapiens OX=9606 GN=COPG1 PE=1 SV=1	Q9Y678	>sp|Q9Y678|COPG1_HUMAN Coatomer subunit gamma-1 OS=Homo sapiens OX=9606 GN=COPG1 PE=1 SV=1		37	66	29	26	3928.1	3813.3	3892.7	3964	4001.1	3923.3	3535	4180.8	3869.5
HSPA1B	Heat shock protein family A (Hsp70) member 1B OS=Homo sapiens OX=9606 GN=HSPA1B PE=1 SV=1	A0A0G2JIW1	>tr|A0A0G2JIW1|A0A0G2JIW1_HUMAN Heat shock protein family A (Hsp70) member 1B OS=Homo sapiens OX=9606 GN=HSPA1B PE=1 SV=1		37	227	28	22	5919.3	5564.7	5727.4	5736.7	5817	5698.1	5390.8	5716.6	5666.3
TFRC	Transferrin receptor protein 1 OS=Homo sapiens OX=9606 GN=TFRC PE=1 SV=1	A0A8V8TLM6	>tr|A0A8V8TLM6|A0A8V8TLM6_HUMAN Transferrin receptor protein 1 OS=Homo sapiens OX=9606 GN=TFRC PE=1 SV=1		37	75	28	28	7895.1	7525.8	7858.6	7819	7934	7657.6	7421.1	7937.7	7634.8
QARS1	Glutamine--tRNA ligase OS=Homo sapiens OX=9606 GN=QARS1 PE=1 SV=1	P47897	>sp|P47897|SYQ_HUMAN Glutamine--tRNA ligase OS=Homo sapiens OX=9606 GN=QARS1 PE=1 SV=1		37	48	25	25	5264.6	4937.9	5234.9	5105.1	5345.7	5268.3	4786.3	5059.3	5009.2
SCP2	Sterol carrier protein 2 OS=Homo sapiens OX=9606 GN=SCP2 PE=1 SV=2	P22307	>sp|P22307|SCP2_HUMAN Sterol carrier protein 2 OS=Homo sapiens OX=9606 GN=SCP2 PE=1 SV=2		37	86	20	20	10300.1	9488.5	10067.3	9936.6	10162.5	9851.3	9578	11853.6	10168.6
PUF60	Isoform 2 of Poly(U)-binding-splicing factor PUF60 OS=Homo sapiens OX=9606 GN=PUF60	Q9UHX1-2	>sp|Q9UHX1-2|PUF60_HUMAN Isoform 2 of Poly(U)-binding-splicing factor PUF60 OS=Homo sapiens OX=9606 GN=PUF60		37	55	16	16	5293.6	5295.4	5207.3	5476.2	5456.1	5397.3	5034.4	5219	5259.2
NUCB2	Nucleobindin-2 OS=Homo sapiens OX=9606 GN=NUCB2 PE=1 SV=3	P80303	>sp|P80303|NUCB2_HUMAN Nucleobindin-2 OS=Homo sapiens OX=9606 GN=NUCB2 PE=1 SV=3		37	56	19	18	5006.1	5017.5	4892.7	5203.9	5321.2	5137.5	4812.9	4676.4	5089
EVL	Ena/VASP-like protein OS=Homo sapiens OX=9606 GN=EVL PE=1 SV=2	Q9UI08	>sp|Q9UI08|EVL_HUMAN Ena/VASP-like protein OS=Homo sapiens OX=9606 GN=EVL PE=1 SV=2		37	34	13	13	1574.5	1517.7	1597.2	1500.7	1548.3	1513.3	1450	1482.8	1374.8
P4HA1	Prolyl 4-hydroxylase subunit alpha-1 OS=Homo sapiens OX=9606 GN=P4HA1 PE=1 SV=2	P13674	>sp|P13674|P4HA1_HUMAN Prolyl 4-hydroxylase subunit alpha-1 OS=Homo sapiens OX=9606 GN=P4HA1 PE=1 SV=2		37	53	20	1	54.1	42.4	44	51.5	50.3	48.4	41.5	59.8	52.4
METAP2	Methionine aminopeptidase 2 OS=Homo sapiens OX=9606 GN=METAP2 PE=1 SV=1	P50579	>sp|P50579|MAP2_HUMAN Methionine aminopeptidase 2 OS=Homo sapiens OX=9606 GN=METAP2 PE=1 SV=1		37	26	14	14	1854.6	1768.5	1734	1743.8	1877.1	1827.8	1619	1800.1	1786.7
API5	Isoform 2 of Apoptosis inhibitor 5 OS=Homo sapiens OX=9606 GN=API5	Q9BZZ5-2	>sp|Q9BZZ5-2|API5_HUMAN Isoform 2 of Apoptosis inhibitor 5 OS=Homo sapiens OX=9606 GN=API5		37	34	15	15	3130	3210.3	3212.2	3191.5	3353.6	3270	3102.8	3062.5	3120.4
TPM1	Isoform 3 of Tropomyosin alpha-1 chain OS=Homo sapiens OX=9606 GN=TPM1	P09493-3	>sp|P09493-3|TPM1_HUMAN Isoform 3 of Tropomyosin alpha-1 chain OS=Homo sapiens OX=9606 GN=TPM1		37	95	15	1	277.6	286.4	257.8	321.4	323.9	319.1	269.2	357.1	328.8
ATP5F1C	ATP synthase subunit gamma, mitochondrial OS=Homo sapiens OX=9606 GN=ATP5F1C PE=1 SV=1	P36542	>sp|P36542|ATPG_HUMAN ATP synthase subunit gamma, mitochondrial OS=Homo sapiens OX=9606 GN=ATP5F1C PE=1 SV=1		37	56	11	11	5043.8	4396.4	4842.7	4783.1	4886.8	4571.2	4590.8	4760.3	4761.2
STRAP	Serine-threonine kinase receptor-associated protein OS=Homo sapiens OX=9606 GN=STRAP PE=1 SV=1	Q9Y3F4	>sp|Q9Y3F4|STRAP_HUMAN Serine-threonine kinase receptor-associated protein OS=Homo sapiens OX=9606 GN=STRAP PE=1 SV=1		37	43	10	10	5157.7	4784.5	4847.1	4880.6	4881	4741.3	4666.9	4958.8	4600
PPP1CC	Serine/threonine-protein phosphatase PP1-gamma catalytic subunit OS=Homo sapiens OX=9606 GN=PPP1CC PE=1 SV=1	P36873	>sp|P36873|PP1G_HUMAN Serine/threonine-protein phosphatase PP1-gamma catalytic subunit OS=Homo sapiens OX=9606 GN=PPP1CC PE=1 SV=1		37	36	10	2	477.2	453	493.4	477.9	505.1	488.3	458.6	451.5	445.5
PSME2	Proteasome activator complex subunit 2 OS=Homo sapiens OX=9606 GN=PSME2 PE=1 SV=1	A0A087X1Z3	>tr|A0A087X1Z3|A0A087X1Z3_HUMAN Proteasome activator complex subunit 2 OS=Homo sapiens OX=9606 GN=PSME2 PE=1 SV=1		37	66	10	10	5871.3	5864.5	5950.7	6163.1	6218.1	6174.4	5650.4	6417.6	5929.3
GNPDA1	Glucosamine-6-phosphate deaminase 1 OS=Homo sapiens OX=9606 GN=GNPDA1 PE=1 SV=1	P46926	>sp|P46926|GNPI1_HUMAN Glucosamine-6-phosphate deaminase 1 OS=Homo sapiens OX=9606 GN=GNPDA1 PE=1 SV=1		37	30	10	7	2916.5	2578.6	2888.1	2666.5	2709.5	2663	2595.8	2787.4	2653.7
PPP2CB	Serine/threonine-protein phosphatase 2A catalytic subunit beta isoform OS=Homo sapiens OX=9606 GN=PPP2CB PE=1 SV=1	P62714	>sp|P62714|PP2AB_HUMAN Serine/threonine-protein phosphatase 2A catalytic subunit beta isoform OS=Homo sapiens OX=9606 GN=PPP2CB PE=1 SV=1		37	36	10	9	3325.8	3154.7	3321.9	3439.8	3541.7	3352.2	3024.1	3477	3331.1
COPS5	COP9 signalosome complex subunit 5 OS=Homo sapiens OX=9606 GN=COPS5 PE=1 SV=4	Q92905	>sp|Q92905|CSN5_HUMAN COP9 signalosome complex subunit 5 OS=Homo sapiens OX=9606 GN=COPS5 PE=1 SV=4		37	26	10	10	2904.8	2939.1	2967.4	2969.2	3040.9	2990.5	2843.5	3030.4	3022.4
PITPNA	Phosphatidylinositol transfer protein alpha isoform OS=Homo sapiens OX=9606 GN=PITPNA PE=1 SV=2	Q00169	>sp|Q00169|PIPNA_HUMAN Phosphatidylinositol transfer protein alpha isoform OS=Homo sapiens OX=9606 GN=PITPNA PE=1 SV=2		37	25	12	8	1091.4	1074	1032.1	1126.4	1118.4	1127.5	1088.1	947.9	1045.5
NAA10	N-alpha-acetyltransferase 10 OS=Homo sapiens OX=9606 GN=NAA10 PE=1 SV=1	P41227	>sp|P41227|NAA10_HUMAN N-alpha-acetyltransferase 10 OS=Homo sapiens OX=9606 GN=NAA10 PE=1 SV=1		37	30	9	9	710.6	692.9	711.3	695.9	711.1	716.5	659.3	666.1	648.4
GFUS	GDP-L-fucose synthase OS=Homo sapiens OX=9606 GN=GFUS PE=1 SV=1	Q13630	>sp|Q13630|FCL_HUMAN GDP-L-fucose synthase OS=Homo sapiens OX=9606 GN=GFUS PE=1 SV=1		37	21	9	9	1041.8	991.9	1024.2	1027.6	1041.5	1013.9	959	986.2	1048.7
DNAJB1	DnaJ homolog subfamily B member 1 OS=Homo sapiens OX=9606 GN=DNAJB1 PE=1 SV=4	P25685	>sp|P25685|DNJB1_HUMAN DnaJ homolog subfamily B member 1 OS=Homo sapiens OX=9606 GN=DNAJB1 PE=1 SV=4		37	33	13	12	1975.3	1933.7	2029.9	2058.5	2046.3	2062.5	1855.2	1896.5	1915.7
COX4I1	Cytochrome c oxidase subunit 4 isoform 1, mitochondrial OS=Homo sapiens OX=9606 GN=COX4I1 PE=1 SV=1	P13073	>sp|P13073|COX41_HUMAN Cytochrome c oxidase subunit 4 isoform 1, mitochondrial OS=Homo sapiens OX=9606 GN=COX4I1 PE=1 SV=1		37	48	7	7	4019.5	3866.3	4007.4	4077.5	4067.3	3890.1	3881.8	3821.2	3829.3
RPL26	Large ribosomal subunit protein uL24 OS=Homo sapiens OX=9606 GN=RPL26 PE=1 SV=1	P61254	>sp|P61254|RL26_HUMAN Large ribosomal subunit protein uL24 OS=Homo sapiens OX=9606 GN=RPL26 PE=1 SV=1		37	50	9	1	1301.8	1310.4	1206.1	1330.3	1298.1	1329.9	1249.3	953.9	1332.6
RPL26L1	Ribosomal protein uL24-like OS=Homo sapiens OX=9606 GN=RPL26L1 PE=1 SV=1	Q9UNX3	>sp|Q9UNX3|RL26L_HUMAN Ribosomal protein uL24-like OS=Homo sapiens OX=9606 GN=RPL26L1 PE=1 SV=1		37	45	9	1
RSU1	Ras suppressor protein 1 OS=Homo sapiens OX=9606 GN=RSU1 PE=1 SV=3	Q15404	>sp|Q15404|RSU1_HUMAN Ras suppressor protein 1 OS=Homo sapiens OX=9606 GN=RSU1 PE=1 SV=3		37	33	11	11	3931.9	3721.4	3811.7	3807	3953.1	3865.5	3722.8	3783.2	3792.4
GSTM3	Glutathione S-transferase Mu 3 OS=Homo sapiens OX=9606 GN=GSTM3 PE=1 SV=3	P21266	>sp|P21266|GSTM3_HUMAN Glutathione S-transferase Mu 3 OS=Homo sapiens OX=9606 GN=GSTM3 PE=1 SV=3		37	13	10	8	1207.9	1063	1141.1	1076.8	1133.2	1090.1	1029.2	1178.8	1177
ARL8B	ADP-ribosylation factor-like protein 8B OS=Homo sapiens OX=9606 GN=ARL8B PE=1 SV=1	Q9NVJ2	>sp|Q9NVJ2|ARL8B_HUMAN ADP-ribosylation factor-like protein 8B OS=Homo sapiens OX=9606 GN=ARL8B PE=1 SV=1		37	25	7	3	1112.6	1152.4	1119.3	1114.1	1121.8	1162.6	1070.9	1078.2	1045
TIPRL	TIP41-like protein OS=Homo sapiens OX=9606 GN=TIPRL PE=1 SV=2	O75663	>sp|O75663|TIPRL_HUMAN TIP41-like protein OS=Homo sapiens OX=9606 GN=TIPRL PE=1 SV=2		37	23	10	10	2792	2644.1	2602	2670.1	2718.9	2657.2	2579	2640.5	2671.1
COA7	Cytochrome c oxidase assembly factor 7 OS=Homo sapiens OX=9606 GN=COA7 PE=1 SV=2	Q96BR5	>sp|Q96BR5|COA7_HUMAN Cytochrome c oxidase assembly factor 7 OS=Homo sapiens OX=9606 GN=COA7 PE=1 SV=2		37	14	9	9	2021.4	1804.7	1947.6	1881.5	1960.2	1836	1895.5	1728.6	1859.4
GSTK1	Glutathione S-transferase kappa 1 OS=Homo sapiens OX=9606 GN=GSTK1 PE=1 SV=3	Q9Y2Q3	>sp|Q9Y2Q3|GSTK1_HUMAN Glutathione S-transferase kappa 1 OS=Homo sapiens OX=9606 GN=GSTK1 PE=1 SV=3		37	15	7	7	1296.2	1282.4	1324.6	1242.6	1279.8	1250	1269.8	1293.6	1247
CLTB	Isoform Non-brain of Clathrin light chain B OS=Homo sapiens OX=9606 GN=CLTB	P09497-2	>sp|P09497-2|CLCB_HUMAN Isoform Non-brain of Clathrin light chain B OS=Homo sapiens OX=9606 GN=CLTB		37	29	11	11	3549.9	3722.9	3648.9	3845.2	3937.8	3896.4	3520.7	3495	3859.7
PPIF	Peptidyl-prolyl cis-trans isomerase F, mitochondrial OS=Homo sapiens OX=9606 GN=PPIF PE=1 SV=1	P30405	>sp|P30405|PPIF_HUMAN Peptidyl-prolyl cis-trans isomerase F, mitochondrial OS=Homo sapiens OX=9606 GN=PPIF PE=1 SV=1		37	27	7	5	1534.1	1432.6	1569.7	1526.4	1587.1	1479	1484.3	1511.7	1501.3
MESD	LRP chaperone MESD OS=Homo sapiens OX=9606 GN=MESD PE=1 SV=2	Q14696	>sp|Q14696|MESD_HUMAN LRP chaperone MESD OS=Homo sapiens OX=9606 GN=MESD PE=1 SV=2		37	15	8	8	1792.7	1751.5	1826.2	1852.1	1861.7	1905.2	1728.7	1719	1760.6
RPS20	Small ribosomal subunit protein uS10 OS=Homo sapiens OX=9606 GN=RPS20 PE=1 SV=1	P60866	>sp|P60866|RS20_HUMAN Small ribosomal subunit protein uS10 OS=Homo sapiens OX=9606 GN=RPS20 PE=1 SV=1		37	22	7	7	2381.5	2367.4	2593.7	2368.1	2385.3	2366.7	2279.5	2496.7	2326.3
RPL36	Large ribosomal subunit protein eL36 OS=Homo sapiens OX=9606 GN=RPL36 PE=1 SV=3	Q9Y3U8	>sp|Q9Y3U8|RL36_HUMAN Large ribosomal subunit protein eL36 OS=Homo sapiens OX=9606 GN=RPL36 PE=1 SV=3		37	24	5	5	1313.2	1166.6	1201.4	1220.9	1242.2	1176.1	1129.2	1132.5	1172.8
DDT	D-dopachrome decarboxylase OS=Homo sapiens OX=9606 GN=DDT PE=1 SV=1	J3KQ18	>tr|J3KQ18|J3KQ18_HUMAN D-dopachrome decarboxylase OS=Homo sapiens OX=9606 GN=DDT PE=1 SV=1		37	31	5	5	3002.1	2956.7	2962.1	3191.1	3244.1	3137	2921	2914.4	3201.3
CHP1	Calcineurin B homologous protein 1 OS=Homo sapiens OX=9606 GN=CHP1 PE=1 SV=3	Q99653	>sp|Q99653|CHP1_HUMAN Calcineurin B homologous protein 1 OS=Homo sapiens OX=9606 GN=CHP1 PE=1 SV=3		37	7	6	6	490.8	530.1	496.2	564.7	535.2	541.6	467.9	556.3	536.9
HINT3	Adenosine 5'-monophosphoramidase HINT3 OS=Homo sapiens OX=9606 GN=HINT3 PE=1 SV=1	Q9NQE9	>sp|Q9NQE9|HINT3_HUMAN Adenosine 5'-monophosphoramidase HINT3 OS=Homo sapiens OX=9606 GN=HINT3 PE=1 SV=1		37	4	4	4	261.5	252.9	285.5	295.7	288.8	291.6	252.7	291.4	286.5
COX6C	Cytochrome c oxidase subunit 6C OS=Homo sapiens OX=9606 GN=COX6C PE=1 SV=2	P09669	>sp|P09669|COX6C_HUMAN Cytochrome c oxidase subunit 6C OS=Homo sapiens OX=9606 GN=COX6C PE=1 SV=2		37	13	5	5	2632.9	2599.1	2493.8	2499.6	2609.2	2510.5	2364.6	2694	2472.7
ATP5MG	ATP synthase subunit g, mitochondrial OS=Homo sapiens OX=9606 GN=ATP5MG PE=1 SV=3	O75964	>sp|O75964|ATP5L_HUMAN ATP synthase subunit g, mitochondrial OS=Homo sapiens OX=9606 GN=ATP5MG PE=1 SV=3		37	18	5	5	2273.2	2053.5	2305.5	2138.5	2156.6	2102.8	2020.1	2433	2082.7
S100A10	Protein S100-A10 OS=Homo sapiens OX=9606 GN=S100A10 PE=1 SV=2	P60903	>sp|P60903|S10AA_HUMAN Protein S100-A10 OS=Homo sapiens OX=9606 GN=S100A10 PE=1 SV=2		37	7	4	4	1260.2	1168	1385	1293.2	1352.2	1228.3	1077.5	1746.5	1352.9
KTN1	Kinectin OS=Homo sapiens OX=9606 GN=KTN1 PE=1 SV=1	Q86UP2	>sp|Q86UP2|KTN1_HUMAN Kinectin OS=Homo sapiens OX=9606 GN=KTN1 PE=1 SV=1		36	93	51	51	9193.3	8956.7	9107.4	9560.9	9791.5	9665	8727.2	9295.6	9452.3
UBA1	Ubiquitin-like modifier-activating enzyme 1 OS=Homo sapiens OX=9606 GN=UBA1 PE=1 SV=3	P22314	>sp|P22314|UBA1_HUMAN Ubiquitin-like modifier-activating enzyme 1 OS=Homo sapiens OX=9606 GN=UBA1 PE=1 SV=3		36	141	35	35	15424.1	14515.6	14956.1	15212.9	15623.1	15040.8	14347	15978.7	15358.4
DDB1	DNA damage-binding protein 1 OS=Homo sapiens OX=9606 GN=DDB1 PE=1 SV=1	Q16531	>sp|Q16531|DDB1_HUMAN DNA damage-binding protein 1 OS=Homo sapiens OX=9606 GN=DDB1 PE=1 SV=1		36	96	37	37	11748.1	10623.6	11211.5	11254.1	10927.6	10961.9	10594.8	10942.5	10687.8
COPB2	Coatomer subunit beta' OS=Homo sapiens OX=9606 GN=COPB2 PE=1 SV=2	P35606	>sp|P35606|COPB2_HUMAN Coatomer subunit beta' OS=Homo sapiens OX=9606 GN=COPB2 PE=1 SV=2		36	75	29	29	6802.7	6456.4	6676.6	6800.4	6718.6	6590.9	6415.8	6796	6665.9
HCLS1	Hematopoietic lineage cell-specific protein OS=Homo sapiens OX=9606 GN=HCLS1 PE=1 SV=3	P14317	>sp|P14317|HCLS1_HUMAN Hematopoietic lineage cell-specific protein OS=Homo sapiens OX=9606 GN=HCLS1 PE=1 SV=3		36	126	21	21	12381	11181.5	11644.4	11013.6	11547.8	10972.2	11214.1	10587.8	10597.2
MCM5	DNA replication licensing factor MCM5 OS=Homo sapiens OX=9606 GN=MCM5 PE=1 SV=5	P33992	>sp|P33992|MCM5_HUMAN DNA replication licensing factor MCM5 OS=Homo sapiens OX=9606 GN=MCM5 PE=1 SV=5		36	63	25	25	6587.9	6481.9	6559.2	6678.6	6878.9	6640	6221.8	6913.4	6695.2
NSF	Vesicle-fusing ATPase OS=Homo sapiens OX=9606 GN=NSF PE=1 SV=3	P46459	>sp|P46459|NSF_HUMAN Vesicle-fusing ATPase OS=Homo sapiens OX=9606 GN=NSF PE=1 SV=3		36	91	27	27	7490.5	7427.5	7378.8	7817.3	7681.8	7643.3	6880	7760.8	7611.9
MCM7	DNA replication licensing factor MCM7 OS=Homo sapiens OX=9606 GN=MCM7 PE=1 SV=4	P33993	>sp|P33993|MCM7_HUMAN DNA replication licensing factor MCM7 OS=Homo sapiens OX=9606 GN=MCM7 PE=1 SV=4		36	56	24	24	5895.2	5772.7	5911.1	5903.1	5973.8	5759.1	5542.1	6036.9	5895.4
DNM1L	Dynamin-1-like protein OS=Homo sapiens OX=9606 GN=DNM1L PE=1 SV=2	O00429	>sp|O00429|DNM1L_HUMAN Dynamin-1-like protein OS=Homo sapiens OX=9606 GN=DNM1L PE=1 SV=2		36	47	25	25	4363.3	4210.5	5065.7	4402.5	4346.6	4398.6	4061.9	4288.5	4261.6
ATXN10	Ataxin-10 OS=Homo sapiens OX=9606 GN=ATXN10 PE=1 SV=1	Q9UBB4	>sp|Q9UBB4|ATX10_HUMAN Ataxin-10 OS=Homo sapiens OX=9606 GN=ATXN10 PE=1 SV=1		36	48	17	17	4677.7	4627.1	4794.1	4750.7	4845.8	4677.5	4472	4724.2	4579.7
UBA2	SUMO-activating enzyme subunit 2 OS=Homo sapiens OX=9606 GN=UBA2 PE=1 SV=2	Q9UBT2	>sp|Q9UBT2|SAE2_HUMAN SUMO-activating enzyme subunit 2 OS=Homo sapiens OX=9606 GN=UBA2 PE=1 SV=2		36	50	21	21	6481.2	6215.8	6528.5	6597.3	6695	6541	5948.2	6921.9	6549
P4HA1	Isoform 2 of Prolyl 4-hydroxylase subunit alpha-1 OS=Homo sapiens OX=9606 GN=P4HA1	P13674-2	>sp|P13674-2|P4HA1_HUMAN Isoform 2 of Prolyl 4-hydroxylase subunit alpha-1 OS=Homo sapiens OX=9606 GN=P4HA1		36	57	20	1	490.3	489.7	489.5	473.1	514.9	504	437.9	409	471.6
LYAR	Cell growth-regulating nucleolar protein OS=Homo sapiens OX=9606 GN=LYAR PE=1 SV=3	Q9NX58	>sp|Q9NX58|LYAR_HUMAN Cell growth-regulating nucleolar protein OS=Homo sapiens OX=9606 GN=LYAR PE=1 SV=3		36	34	16	16	1857.1	1789	1835.6	1942.6	1988.9	1920.5	1719.6	1932.2	1903.9
SEPTIN9	Septin-9 OS=Homo sapiens OX=9606 GN=SEPTIN9 PE=1 SV=2	Q9UHD8	>sp|Q9UHD8|SEPT9_HUMAN Septin-9 OS=Homo sapiens OX=9606 GN=SEPTIN9 PE=1 SV=2		36	58	22	22	5241.8	5074.7	5216.6	5093.2	5220.7	5178.5	4907.4	5138.7	5063.3
ABHD14A-ACY1	N-acyl-aliphatic-L-amino acid amidohydrolase OS=Homo sapiens OX=9606 GN=ABHD14A-ACY1 PE=1 SV=1	C9JMV9	>tr|C9JMV9|C9JMV9_HUMAN N-acyl-aliphatic-L-amino acid amidohydrolase OS=Homo sapiens OX=9606 GN=ABHD14A-ACY1 PE=1 SV=1		36	57	15	15	4057	3908.7	4074.4	4125.6	4253.4	4105.3	3759.3	3985.4	3957.5
DYNC1LI1	Cytoplasmic dynein 1 light intermediate chain 1 OS=Homo sapiens OX=9606 GN=DYNC1LI1 PE=1 SV=3	Q9Y6G9	>sp|Q9Y6G9|DC1L1_HUMAN Cytoplasmic dynein 1 light intermediate chain 1 OS=Homo sapiens OX=9606 GN=DYNC1LI1 PE=1 SV=3		36	26	15	15	2874.7	2715.9	2717.1	3080.6	2980.9	2894.1	2622.7	3015.3	2825
DNAJA2	DnaJ homolog subfamily A member 2 OS=Homo sapiens OX=9606 GN=DNAJA2 PE=1 SV=1	O60884	>sp|O60884|DNJA2_HUMAN DnaJ homolog subfamily A member 2 OS=Homo sapiens OX=9606 GN=DNAJA2 PE=1 SV=1		36	34	12	12	3545.9	2295.3	3252.3	2178.8	2188.2	2282.3	2218.3	2165.5	2160.5
DEK	DEK proto-oncogene OS=Homo sapiens OX=9606 GN=DEK PE=1 SV=1	A0A494C028	>tr|A0A494C028|A0A494C028_HUMAN DEK proto-oncogene OS=Homo sapiens OX=9606 GN=DEK PE=1 SV=1		36	34	17	17	3515.7	3357.5	3597.7	3447.1	3535.6	3503	3275.7	3375.2	3482.3
PPID	Peptidyl-prolyl cis-trans isomerase D OS=Homo sapiens OX=9606 GN=PPID PE=1 SV=3	Q08752	>sp|Q08752|PPID_HUMAN Peptidyl-prolyl cis-trans isomerase D OS=Homo sapiens OX=9606 GN=PPID PE=1 SV=3		36	39	16	15	4208.4	4127.4	4096.8	4253.7	4354.8	4364.2	4049.6	3869.7	4170.9
IRF8	Interferon regulatory factor 8 OS=Homo sapiens OX=9606 GN=IRF8 PE=1 SV=2	Q02556	>sp|Q02556|IRF8_HUMAN Interferon regulatory factor 8 OS=Homo sapiens OX=9606 GN=IRF8 PE=1 SV=2		36	22	12	12	1471.9	1384	1362.7	1493.5	1532.6	1487.9	1336.3	1463.5	1525.6
KCNAB2	Voltage-gated potassium channel subunit beta-2 OS=Homo sapiens OX=9606 GN=KCNAB2 PE=1 SV=1	A0A590UJJ4	>tr|A0A590UJJ4|A0A590UJJ4_HUMAN Voltage-gated potassium channel subunit beta-2 OS=Homo sapiens OX=9606 GN=KCNAB2 PE=1 SV=1		36	38	12	1	71.9	58.1	53.2	67.4	71.6	60.2	60.3	72.9	63
ERLIN1	Erlin-1 OS=Homo sapiens OX=9606 GN=ERLIN1 PE=1 SV=2	O75477	>sp|O75477|ERLN1_HUMAN Erlin-1 OS=Homo sapiens OX=9606 GN=ERLIN1 PE=1 SV=2		36	27	12	8	2093.4	1864.9	1796.1	1817.8	1766.2	1723.3	1819.2	1523.5	1663.5
TSN	Translin OS=Homo sapiens OX=9606 GN=TSN PE=1 SV=1	Q15631	>sp|Q15631|TSN_HUMAN Translin OS=Homo sapiens OX=9606 GN=TSN PE=1 SV=1		36	37	11	11	4716.1	4375.4	4600.4	4475.1	4504.7	4521.8	4272.7	5174.6	4408.1
HNRNPC	Heterogeneous nuclear ribonucleoproteins C1/C2 OS=Homo sapiens OX=9606 GN=HNRNPC PE=1 SV=4	P07910	>sp|P07910|HNRPC_HUMAN Heterogeneous nuclear ribonucleoproteins C1/C2 OS=Homo sapiens OX=9606 GN=HNRNPC PE=1 SV=4		36	38	14	14	4431.9	4300.8	4465.9	4411.1	4826.2	4655.8	4239.6	4754.1	4626.1
FKBP3	Peptidyl-prolyl cis-trans isomerase FKBP3 OS=Homo sapiens OX=9606 GN=FKBP3 PE=1 SV=1	Q00688	>sp|Q00688|FKBP3_HUMAN Peptidyl-prolyl cis-trans isomerase FKBP3 OS=Homo sapiens OX=9606 GN=FKBP3 PE=1 SV=1		36	34	13	13	6094.3	5335.6	6084.6	5610.2	5873.3	5624.4	5344.9	6592.8	5684.5
SET	SET nuclear proto-oncogene OS=Homo sapiens OX=9606 GN=SET PE=1 SV=2	A0A0C4DFV9	>tr|A0A0C4DFV9|A0A0C4DFV9_HUMAN SET nuclear proto-oncogene OS=Homo sapiens OX=9606 GN=SET PE=1 SV=2		36	79	10	10	8919.4	8359.1	8889.1	8788.4	9085.2	9158	8436.6	10710.8	8778.8
TWF2	Twinfilin-2 OS=Homo sapiens OX=9606 GN=TWF2 PE=1 SV=2	Q6IBS0	>sp|Q6IBS0|TWF2_HUMAN Twinfilin-2 OS=Homo sapiens OX=9606 GN=TWF2 PE=1 SV=2		36	34	12	11	2106.8	2072.3	2178.5	2311.5	2364.1	2285.6	2057.1	2440.7	2204.2
DERA	Deoxyribose-phosphate aldolase OS=Homo sapiens OX=9606 GN=DERA PE=1 SV=2	Q9Y315	>sp|Q9Y315|DEOC_HUMAN Deoxyribose-phosphate aldolase OS=Homo sapiens OX=9606 GN=DERA PE=1 SV=2		36	16	11	11	1323.3	1370.7	1301.3	1432.9	1388.3	1480	1257.6	1370.9	1350.8
PSME3	Proteasome activator complex subunit 3 OS=Homo sapiens OX=9606 GN=PSME3 PE=1 SV=1	P61289	>sp|P61289|PSME3_HUMAN Proteasome activator complex subunit 3 OS=Homo sapiens OX=9606 GN=PSME3 PE=1 SV=1		36	26	11	11	3118.6	2973.2	3173.7	3175.1	3204.7	3169.6	3000	3259	3171.2
CHMP5	Charged multivesicular body protein 5 OS=Homo sapiens OX=9606 GN=CHMP5 PE=1 SV=1	Q9NZZ3	>sp|Q9NZZ3|CHMP5_HUMAN Charged multivesicular body protein 5 OS=Homo sapiens OX=9606 GN=CHMP5 PE=1 SV=1		36	19	8	8	2034.7	1857.1	2047.7	1921.8	1936.2	1892.9	1816.5	1978.3	1749.6
GPX4	Glutathione peroxidase OS=Homo sapiens OX=9606 GN=GPX4 PE=1 SV=8	R4GNE4	>tr|R4GNE4|R4GNE4_HUMAN Glutathione peroxidase OS=Homo sapiens OX=9606 GN=GPX4 PE=1 SV=8		36	19	8	8	2065.4	1987.9	1946	1995.5	2054	2022.4	1935.2	1985.7	1970.1
NAPG	Gamma-soluble NSF attachment protein OS=Homo sapiens OX=9606 GN=NAPG PE=1 SV=1	Q99747	>sp|Q99747|SNAG_HUMAN Gamma-soluble NSF attachment protein OS=Homo sapiens OX=9606 GN=NAPG PE=1 SV=1		36	22	11	11	1431.9	1320.3	1435.6	1313.3	1274.1	1326	1257.7	1288.1	1255.4
HSPE1-MOB4	10 kDa heat shock protein, mitochondrial OS=Homo sapiens OX=9606 GN=HSPE1-MOB4 PE=1 SV=1	S4R3N1	>tr|S4R3N1|S4R3N1_HUMAN 10 kDa heat shock protein, mitochondrial OS=Homo sapiens OX=9606 GN=HSPE1-MOB4 PE=1 SV=1		36	57	10	4	285.8	287.9	298.7	315.6	304.3	270	253	277.9	293.9
RAB27A	Ras-related protein Rab-27A OS=Homo sapiens OX=9606 GN=RAB27A PE=1 SV=3	P51159	>sp|P51159|RB27A_HUMAN Ras-related protein Rab-27A OS=Homo sapiens OX=9606 GN=RAB27A PE=1 SV=3		36	27	8	8	2321.2	2177.1	2330.5	2154.7	2237.3	2156.3	2122.7	2230.5	2203.9
COX5B	Cytochrome c oxidase subunit 5B, mitochondrial OS=Homo sapiens OX=9606 GN=COX5B PE=1 SV=2	P10606	>sp|P10606|COX5B_HUMAN Cytochrome c oxidase subunit 5B, mitochondrial OS=Homo sapiens OX=9606 GN=COX5B PE=1 SV=2		36	19	7	7	1995.4	1857.9	1928.9	1929.9	1941.8	1915	1761.2	1829.8	1850.9
SSBP1	Single-stranded DNA-binding protein, mitochondrial OS=Homo sapiens OX=9606 GN=SSBP1 PE=1 SV=1	Q04837	>sp|Q04837|SSBP_HUMAN Single-stranded DNA-binding protein, mitochondrial OS=Homo sapiens OX=9606 GN=SSBP1 PE=1 SV=1		36	23	6	6	2203.6	2040.5	2084.1	2042.3	2091	2036.3	1987.1	2444.9	2069.5
LZIC	Protein LZIC OS=Homo sapiens OX=9606 GN=LZIC PE=1 SV=1	Q8WZA0	>sp|Q8WZA0|LZIC_HUMAN Protein LZIC OS=Homo sapiens OX=9606 GN=LZIC PE=1 SV=1		36	13	7	7	1978.3	1986.3	1986.8	2060.2	2111.3	2077.8	1946.2	1893.2	1975.6
RAB3A	Ras-related protein Rab-3A OS=Homo sapiens OX=9606 GN=RAB3A PE=1 SV=1	P20336	>sp|P20336|RAB3A_HUMAN Ras-related protein Rab-3A OS=Homo sapiens OX=9606 GN=RAB3A PE=1 SV=1		36	31	7	2	52.9	49.3	63.6	55.4	53.6	63.9	39.6	65.6	58.4
THEM6	Protein THEM6 OS=Homo sapiens OX=9606 GN=THEM6 PE=1 SV=2	Q8WUY1	>sp|Q8WUY1|THEM6_HUMAN Protein THEM6 OS=Homo sapiens OX=9606 GN=THEM6 PE=1 SV=2		36	17	9	9	2249.1	2245.5	2405.4	2377.4	2358.8	2418.2	2220.5	2312.5	2300.1
PGRMC1	Membrane-associated progesterone receptor component 1 OS=Homo sapiens OX=9606 GN=PGRMC1 PE=1 SV=3	O00264	>sp|O00264|PGRC1_HUMAN Membrane-associated progesterone receptor component 1 OS=Homo sapiens OX=9606 GN=PGRMC1 PE=1 SV=3		36	7	5	5	920.4	884.9	881.4	888.8	919.4	888.7	833.5	956	888.8
RPL27A	Large ribosomal subunit protein uL15 OS=Homo sapiens OX=9606 GN=RPL27A PE=1 SV=2	P46776	>sp|P46776|RL27A_HUMAN Large ribosomal subunit protein uL15 OS=Homo sapiens OX=9606 GN=RPL27A PE=1 SV=2		36	31	6	6	3715.6	3711.4	3804.8	3788.5	3636.3	4002.6	3341.9	3853.7	3615.1
S100P	Protein S100-P OS=Homo sapiens OX=9606 GN=S100P PE=1 SV=2	P25815	>sp|P25815|S100P_HUMAN Protein S100-P OS=Homo sapiens OX=9606 GN=S100P PE=1 SV=2		36	29	5	5	3218.1	3109.6	3430.2	3165.7	3315.4	3243.9	3022.5	3266	3059.2
RPA3	Replication protein A 14 kDa subunit OS=Homo sapiens OX=9606 GN=RPA3 PE=1 SV=1	P35244	>sp|P35244|RFA3_HUMAN Replication protein A 14 kDa subunit OS=Homo sapiens OX=9606 GN=RPA3 PE=1 SV=1		36	7	3	3	456.6	435.6	416.4	437.6	450.4	422.6	398.6	412.8	422.7
TRIAP1	TP53-regulated inhibitor of apoptosis 1 OS=Homo sapiens OX=9606 GN=TRIAP1 PE=1 SV=1	O43715	>sp|O43715|TRIA1_HUMAN TP53-regulated inhibitor of apoptosis 1 OS=Homo sapiens OX=9606 GN=TRIAP1 PE=1 SV=1		36	3	2	2	264.3	240.2	226.3	257	262.3	252.5	251.1	241.6	243.2
CLTC	Clathrin heavy chain OS=Homo sapiens OX=9606 GN=CLTC PE=1 SV=2	A0A8V8TQ18	>tr|A0A8V8TQ18|A0A8V8TQ18_HUMAN Clathrin heavy chain OS=Homo sapiens OX=9606 GN=CLTC PE=1 SV=2		35	220	54	41	16858.2	15629.4	15669	15760.5	15908.9	15408.9	15006.9	16319.6	15942.7
SMC1A	Structural maintenance of chromosomes protein 1A OS=Homo sapiens OX=9606 GN=SMC1A PE=1 SV=2	Q14683	>sp|Q14683|SMC1A_HUMAN Structural maintenance of chromosomes protein 1A OS=Homo sapiens OX=9606 GN=SMC1A PE=1 SV=2		35	81	42	42	8071	7799.7	7891.7	8116.9	8182	8146.6	7705.3	7905.1	8140.5
PABPC4	Isoform 3 of Polyadenylate-binding protein 4 OS=Homo sapiens OX=9606 GN=PABPC4	Q13310-3	>sp|Q13310-3|PABP4_HUMAN Isoform 3 of Polyadenylate-binding protein 4 OS=Homo sapiens OX=9606 GN=PABPC4		35	95	28	18	5763	5212	5516.8	5331.6	5502.2	5202.2	5251.4	5390.2	5320.7
MARS1	Methionine--tRNA ligase, cytoplasmic OS=Homo sapiens OX=9606 GN=MARS1 PE=1 SV=2	P56192	>sp|P56192|SYMC_HUMAN Methionine--tRNA ligase, cytoplasmic OS=Homo sapiens OX=9606 GN=MARS1 PE=1 SV=2		35	57	25	25	5986.2	5464.8	5650	5516.6	5783.9	5488.2	5330.9	6002.8	5381.1
GSN	Gelsolin OS=Homo sapiens OX=9606 GN=GSN PE=1 SV=1	P06396	>sp|P06396|GELS_HUMAN Gelsolin OS=Homo sapiens OX=9606 GN=GSN PE=1 SV=1		35	156	30	30	16763.1	16017.7	16784.7	16690	17137.5	16881.2	16016.8	17354.7	16689.8
ACO1	Cytoplasmic aconitate hydratase OS=Homo sapiens OX=9606 GN=ACO1 PE=1 SV=3	P21399	>sp|P21399|ACOHC_HUMAN Cytoplasmic aconitate hydratase OS=Homo sapiens OX=9606 GN=ACO1 PE=1 SV=3		35	58	28	28	6511	6403.1	6444.8	6869.3	6836.2	6902.4	6148.1	6342.6	6538.3
KRT1	Keratin, type II cytoskeletal 1 OS=Homo sapiens OX=9606 GN=KRT1 PE=1 SV=6	P04264	>sp|P04264|K2C1_HUMAN Keratin, type II cytoskeletal 1 OS=Homo sapiens OX=9606 GN=KRT1 PE=1 SV=6		35	93	26	24	12362.5	6003.7	14310.5	8197.3	9982.3	6002.5	8970.2	14281.9	5642.9
GARS1	Glycine--tRNA ligase OS=Homo sapiens OX=9606 GN=GARS1 PE=1 SV=3	P41250	>sp|P41250|GARS_HUMAN Glycine--tRNA ligase OS=Homo sapiens OX=9606 GN=GARS1 PE=1 SV=3		35	93	24	24	9353.1	9094.3	9128	9489	9626.2	9446.3	9007.5	9231.8	9592.7
STAT1	Signal transducer and activator of transcription 1-alpha/beta OS=Homo sapiens OX=9606 GN=STAT1 PE=1 SV=2	P42224	>sp|P42224|STAT1_HUMAN Signal transducer and activator of transcription 1-alpha/beta OS=Homo sapiens OX=9606 GN=STAT1 PE=1 SV=2		35	47	20	2	273.4	287.3	284.6	283.1	288.8	294.2	282.2	270.1	285
G6PD	Isoform Long of Glucose-6-phosphate 1-dehydrogenase OS=Homo sapiens OX=9606 GN=G6PD	P11413-2	>sp|P11413-2|G6PD_HUMAN Isoform Long of Glucose-6-phosphate 1-dehydrogenase OS=Homo sapiens OX=9606 GN=G6PD		35	63	23	23	7323.1	7073.7	7057	7337.2	7447.4	7330.5	6868.1	7685.1	7395.2
ABCE1	ATP-binding cassette sub-family E member 1 OS=Homo sapiens OX=9606 GN=ABCE1 PE=1 SV=1	P61221	>sp|P61221|ABCE1_HUMAN ATP-binding cassette sub-family E member 1 OS=Homo sapiens OX=9606 GN=ABCE1 PE=1 SV=1		35	54	21	17	5924.9	5601	5738.8	5611.5	5776.6	5648.3	5402.5	6035	5618.1
ACTC1	Actin alpha cardiac muscle 1 OS=Homo sapiens OX=9606 GN=ACTC1 PE=1 SV=1	A0AAQ5BGG2	>tr|A0AAQ5BGG2|A0AAQ5BGG2_HUMAN Actin alpha cardiac muscle 1 OS=Homo sapiens OX=9606 GN=ACTC1 PE=1 SV=1		35	605	17	3	811	892.3	788.6	1039.3	848.7	900.6	731.6	791.9	734.6
LMNB1	Lamin-B1 OS=Homo sapiens OX=9606 GN=LMNB1 PE=1 SV=2	P20700	>sp|P20700|LMNB1_HUMAN Lamin-B1 OS=Homo sapiens OX=9606 GN=LMNB1 PE=1 SV=2		35	29	23	20	2136.3	2070	2151.9	2138.8	2178.7	2129	1997.6	2077.9	2099.2
EIF3L	Eukaryotic translation initiation factor 3 subunit L OS=Homo sapiens OX=9606 GN=EIF3L PE=1 SV=1	B0QY89	>tr|B0QY89|B0QY89_HUMAN Eukaryotic translation initiation factor 3 subunit L OS=Homo sapiens OX=9606 GN=EIF3L PE=1 SV=1		35	65	19	19	7373.9	6793.3	6852.1	7022	7058.4	6937.2	6482.1	7060.4	6910
BLMH	Bleomycin hydrolase OS=Homo sapiens OX=9606 GN=BLMH PE=1 SV=1	Q13867	>sp|Q13867|BLMH_HUMAN Bleomycin hydrolase OS=Homo sapiens OX=9606 GN=BLMH PE=1 SV=1		35	43	15	15	3422.4	3017.1	3058.5	3091.2	3172.4	3015.7	2987.9	2971.5	3017.8
ST13	Hsc70-interacting protein OS=Homo sapiens OX=9606 GN=ST13 PE=1 SV=2	P50502	>sp|P50502|F10A1_HUMAN Hsc70-interacting protein OS=Homo sapiens OX=9606 GN=ST13 PE=1 SV=2		35	86	16	16	8869.8	8351.4	8694.6	8795.1	8958.2	8677.1	8318.7	8350.5	8757.5
EEF1A2	Eukaryotic translation elongation factor 1 alpha 2 OS=Homo sapiens OX=9606 GN=EEF1A2 PE=1 SV=1	A0A9L9PYI8	>tr|A0A9L9PYI8|A0A9L9PYI8_HUMAN Eukaryotic translation elongation factor 1 alpha 2 OS=Homo sapiens OX=9606 GN=EEF1A2 PE=1 SV=1		35	234	17	7	2610.3	2503	2485.3	2649	2720.8	2642.5	2454.8	2582.9	2607.9
PSMD6	26S proteasome non-ATPase regulatory subunit 6 OS=Homo sapiens OX=9606 GN=PSMD6 PE=1 SV=1	Q15008	>sp|Q15008|PSMD6_HUMAN 26S proteasome non-ATPase regulatory subunit 6 OS=Homo sapiens OX=9606 GN=PSMD6 PE=1 SV=1		35	36	15	15	3411.7	3282.6	3416.4	3473.8	3479.6	3388	3270.7	3224.8	3433.9
NAMPT	Nicotinamide phosphoribosyltransferase OS=Homo sapiens OX=9606 GN=NAMPT PE=1 SV=1	P43490	>sp|P43490|NAMPT_HUMAN Nicotinamide phosphoribosyltransferase OS=Homo sapiens OX=9606 GN=NAMPT PE=1 SV=1		35	38	15	15	4588.2	4797.2	4859.8	5016.9	5121.9	4843	4567.6	4951.1	4919.4
DNAJA1	DnaJ homolog subfamily A member 1 OS=Homo sapiens OX=9606 GN=DNAJA1 PE=1 SV=2	P31689	>sp|P31689|DNJA1_HUMAN DnaJ homolog subfamily A member 1 OS=Homo sapiens OX=9606 GN=DNAJA1 PE=1 SV=2		35	37	14	14	3489.3	3577.9	3352.9	3687.9	3652.8	3662.7	3301.5	3424.4	3480
LSP1	Lymphocyte-specific protein 1 OS=Homo sapiens OX=9606 GN=LSP1 PE=1 SV=1	P33241	>sp|P33241|LSP1_HUMAN Lymphocyte-specific protein 1 OS=Homo sapiens OX=9606 GN=LSP1 PE=1 SV=1		35	33	10	10	2742.6	2618.1	2779.3	2770.9	2858	2803.5	2558.6	2831.9	2720.9
EIF3I	Eukaryotic translation initiation factor 3 subunit I OS=Homo sapiens OX=9606 GN=EIF3I PE=1 SV=1	A0A7I2YQF8	>tr|A0A7I2YQF8|A0A7I2YQF8_HUMAN Eukaryotic translation initiation factor 3 subunit I OS=Homo sapiens OX=9606 GN=EIF3I PE=1 SV=1		35	42	12	12	5126.5	4840.8	4763.3	4826.1	4939.4	4899.1	4728.9	4654.8	4800.8
ARHGAP1	Rho GTPase-activating protein 1 OS=Homo sapiens OX=9606 GN=ARHGAP1 PE=1 SV=1	Q07960	>sp|Q07960|RHG01_HUMAN Rho GTPase-activating protein 1 OS=Homo sapiens OX=9606 GN=ARHGAP1 PE=1 SV=1		35	46	13	13	4707	4427	4650.2	4768	4689.3	4779.4	4437.5	4794.7	4784.5
RPSA	Small ribosomal subunit protein uS2 OS=Homo sapiens OX=9606 GN=RPSA PE=1 SV=1	A0A8V8TLA4	>tr|A0A8V8TLA4|A0A8V8TLA4_HUMAN Small ribosomal subunit protein uS2 OS=Homo sapiens OX=9606 GN=RPSA PE=1 SV=1		35	61	10	10	8178.9	7975.3	7765	8058	7777.4	8234.9	7521	7521.3	7631.4
GNAI3	Guanine nucleotide-binding protein G(i) subunit alpha-3 OS=Homo sapiens OX=9606 GN=GNAI3 PE=1 SV=3	P08754	>sp|P08754|GNAI3_HUMAN Guanine nucleotide-binding protein G(i) subunit alpha-3 OS=Homo sapiens OX=9606 GN=GNAI3 PE=1 SV=3		35	30	11	5	727.3	688.6	733.2	747	710.5	726.6	678.1	751.2	701.7
SLC25A11	Mitochondrial 2-oxoglutarate/malate carrier protein OS=Homo sapiens OX=9606 GN=SLC25A11 PE=1 SV=3	Q02978	>sp|Q02978|M2OM_HUMAN Mitochondrial 2-oxoglutarate/malate carrier protein OS=Homo sapiens OX=9606 GN=SLC25A11 PE=1 SV=3		35	26	10	10	3458.7	3193.4	3399.8	3228.5	3217.4	3218.6	3112.8	3568.6	3220.1
DCPS	m7GpppX diphosphatase OS=Homo sapiens OX=9606 GN=DCPS PE=1 SV=2	Q96C86	>sp|Q96C86|DCPS_HUMAN m7GpppX diphosphatase OS=Homo sapiens OX=9606 GN=DCPS PE=1 SV=2		35	41	11	11	3324.8	3313.4	3206.7	3514.9	3340	3366.7	3144.3	3376.6	3348.8
NSDHL	Sterol-4-alpha-carboxylate 3-dehydrogenase, decarboxylating OS=Homo sapiens OX=9606 GN=NSDHL PE=1 SV=2	Q15738	>sp|Q15738|NSDHL_HUMAN Sterol-4-alpha-carboxylate 3-dehydrogenase, decarboxylating OS=Homo sapiens OX=9606 GN=NSDHL PE=1 SV=2		35	29	12	12	3512.7	3399.4	3443.1	3394.6	3407.9	3589.9	3247.9	3317	3256.1
MBLAC2	Acyl-coenzyme A thioesterase MBLAC2 OS=Homo sapiens OX=9606 GN=MBLAC2 PE=1 SV=3	Q68D91	>sp|Q68D91|MBLC2_HUMAN Acyl-coenzyme A thioesterase MBLAC2 OS=Homo sapiens OX=9606 GN=MBLAC2 PE=1 SV=3		35	14	7	7	1069.4	1131.4	1108.3	1094.4	1066.9	1110.1	1013.2	1060	1034.2
STUB1	E3 ubiquitin-protein ligase CHIP OS=Homo sapiens OX=9606 GN=STUB1 PE=1 SV=2	Q9UNE7	>sp|Q9UNE7|CHIP_HUMAN E3 ubiquitin-protein ligase CHIP OS=Homo sapiens OX=9606 GN=STUB1 PE=1 SV=2		35	18	10	10	1241.9	1286.4	1258.9	1268.7	1276.8	1328	1171.4	1216.8	1246.9
TPD52	Isoform 3 of Tumor protein D52 OS=Homo sapiens OX=9606 GN=TPD52	P55327-3	>sp|P55327-3|TPD52_HUMAN Isoform 3 of Tumor protein D52 OS=Homo sapiens OX=9606 GN=TPD52		35	19	9	9	2051.3	2050.9	2153.9	2016	2196.5	2172.5	2034.1	2157.8	2067
CLTA	Isoform Non-brain of Clathrin light chain A OS=Homo sapiens OX=9606 GN=CLTA	P09496-2	>sp|P09496-2|CLCA_HUMAN Isoform Non-brain of Clathrin light chain A OS=Homo sapiens OX=9606 GN=CLTA		35	64	9	9	7841.7	8030.2	7835.1	8626.3	8886.1	8712.6	7605.5	7748.8	8507
PPIE	Peptidyl-prolyl cis-trans isomerase E OS=Homo sapiens OX=9606 GN=PPIE PE=1 SV=1	Q9UNP9	>sp|Q9UNP9|PPIE_HUMAN Peptidyl-prolyl cis-trans isomerase E OS=Homo sapiens OX=9606 GN=PPIE PE=1 SV=1		35	18	9	8	1360.1	1283.4	1337.5	1442.9	1498.5	1382.4	1311.5	1297.8	1425.5
PSMB3	Proteasome subunit beta type-3 OS=Homo sapiens OX=9606 GN=PSMB3 PE=1 SV=2	P49720	>sp|P49720|PSB3_HUMAN Proteasome subunit beta type-3 OS=Homo sapiens OX=9606 GN=PSMB3 PE=1 SV=2		35	24	7	7	2581.4	2460.1	2471.1	2512.8	2532.1	2534	2389.5	2497.2	2382.3
SNX3	Sorting nexin-3 OS=Homo sapiens OX=9606 GN=SNX3 PE=1 SV=3	O60493	>sp|O60493|SNX3_HUMAN Sorting nexin-3 OS=Homo sapiens OX=9606 GN=SNX3 PE=1 SV=3		35	20	6	6	2519.9	2452.4	2527.5	2478.4	2576.4	2398.9	2446	2561.4	2515.4
NUDT5	Nudix hydrolase 5 OS=Homo sapiens OX=9606 GN=NUDT5 PE=1 SV=1	A6NFX8	>tr|A6NFX8|A6NFX8_HUMAN Nudix hydrolase 5 OS=Homo sapiens OX=9606 GN=NUDT5 PE=1 SV=1		35	18	6	6	1568.9	1567.2	1659.7	1666.1	1732	1714.9	1554	1913.9	1608.7
COPS8	COP9 signalosome complex subunit 8 OS=Homo sapiens OX=9606 GN=COPS8 PE=1 SV=1	Q99627	>sp|Q99627|CSN8_HUMAN COP9 signalosome complex subunit 8 OS=Homo sapiens OX=9606 GN=COPS8 PE=1 SV=1		35	17	5	5	1268.1	1329.6	1239.3	1420.4	1375.9	1386.8	1204.1	1249.7	1335.9
NUTF2	Nuclear transport factor 2 OS=Homo sapiens OX=9606 GN=NUTF2 PE=1 SV=1	P61970	>sp|P61970|NTF2_HUMAN Nuclear transport factor 2 OS=Homo sapiens OX=9606 GN=NUTF2 PE=1 SV=1		35	32	4	4	2007.2	2091.4	2259.7	2203.4	2126.3	2381.4	1834.9	2127.2	1933.1
BLOC1S1	Biogenesis of lysosome-related organelles complex 1 subunit 1 OS=Homo sapiens OX=9606 GN=BLOC1S1 PE=1 SV=2	P78537	>sp|P78537|BL1S1_HUMAN Biogenesis of lysosome-related organelles complex 1 subunit 1 OS=Homo sapiens OX=9606 GN=BLOC1S1 PE=1 SV=2		35	10	6	6	643.1	668.9	661	756.9	762.3	752.1	613.8	772.4	741.3
CRABP1	Cellular retinoic acid-binding protein 1 OS=Homo sapiens OX=9606 GN=CRABP1 PE=1 SV=2	P29762	>sp|P29762|RABP1_HUMAN Cellular retinoic acid-binding protein 1 OS=Homo sapiens OX=9606 GN=CRABP1 PE=1 SV=2		35	7	5	5	801.5	777.1	778.6	819.5	831.2	797.1	776.2	808	781.7
ENY2	Transcription and mRNA export factor ENY2 OS=Homo sapiens OX=9606 GN=ENY2 PE=1 SV=1	Q9NPA8	>sp|Q9NPA8|ENY2_HUMAN Transcription and mRNA export factor ENY2 OS=Homo sapiens OX=9606 GN=ENY2 PE=1 SV=1		35	9	5	5	1140.1	1141.5	1252.8	1227	1247.9	1236	1133	1355.1	1238.7
CISD1	CDGSH iron-sulfur domain-containing protein 1 OS=Homo sapiens OX=9606 GN=CISD1 PE=1 SV=1	Q9NZ45	>sp|Q9NZ45|CISD1_HUMAN CDGSH iron-sulfur domain-containing protein 1 OS=Homo sapiens OX=9606 GN=CISD1 PE=1 SV=1		35	5	3	3	296.5	248.3	291.1	307	323.5	302.6	262.7	306.5	336.3
GON7	EKC/KEOPS complex subunit GON7 OS=Homo sapiens OX=9606 GN=GON7 PE=1 SV=2	Q9BXV9	>sp|Q9BXV9|GON7_HUMAN EKC/KEOPS complex subunit GON7 OS=Homo sapiens OX=9606 GN=GON7 PE=1 SV=2		35	3	2	2	53.4	40.6	60.7	47.5	39	54.7	62.7	52.4	53
EIF4G1	Eukaryotic translation initiation factor 4 gamma 1 OS=Homo sapiens OX=9606 GN=EIF4G1 PE=1 SV=1	E7EUU4	>tr|E7EUU4|E7EUU4_HUMAN Eukaryotic translation initiation factor 4 gamma 1 OS=Homo sapiens OX=9606 GN=EIF4G1 PE=1 SV=1		34	158	55	1	316.2	391.9	288.8	464.8	420.3	511.4	317.9	356.1	472.4
TPP2	Tripeptidyl-peptidase 2 OS=Homo sapiens OX=9606 GN=TPP2 PE=1 SV=4	P29144	>sp|P29144|TPP2_HUMAN Tripeptidyl-peptidase 2 OS=Homo sapiens OX=9606 GN=TPP2 PE=1 SV=4		34	86	39	1	42.1	33.5	29.1	39.9	25.6	35.7	30.5	37.7	23.9
PFKL	ATP-dependent 6-phosphofructokinase, liver type OS=Homo sapiens OX=9606 GN=PFKL PE=1 SV=6	P17858	>sp|P17858|PFKAL_HUMAN ATP-dependent 6-phosphofructokinase, liver type OS=Homo sapiens OX=9606 GN=PFKL PE=1 SV=6		34	97	28	22	6678.6	6430.1	6698.2	6694.8	6731	6501.7	6244.2	6888	6643.3
EPB41L3	Isoform 2 of Band 4.1-like protein 3 OS=Homo sapiens OX=9606 GN=EPB41L3	Q9Y2J2-2	>sp|Q9Y2J2-2|E41L3_HUMAN Isoform 2 of Band 4.1-like protein 3 OS=Homo sapiens OX=9606 GN=EPB41L3		34	49	28	25	4202.9	4284.9	4288.7	4372.6	4482.7	4391.4	4144.2	3947.2	4199.4
NPEPPS	Puromycin-sensitive aminopeptidase OS=Homo sapiens OX=9606 GN=NPEPPS PE=1 SV=2	P55786	>sp|P55786|PSA_HUMAN Puromycin-sensitive aminopeptidase OS=Homo sapiens OX=9606 GN=NPEPPS PE=1 SV=2		34	81	31	31	10115.4	9513.4	10027.5	9912.9	10051.5	9803	9398.6	10028.3	9897.4
CAST	Isoform 7 of Calpastatin OS=Homo sapiens OX=9606 GN=CAST	P20810-7	>sp|P20810-7|ICAL_HUMAN Isoform 7 of Calpastatin OS=Homo sapiens OX=9606 GN=CAST		34	65	23	23	5821.2	5666.7	5691.6	5830.5	6017.9	5858.6	5472.8	5596	5712
BTK	Tyrosine-protein kinase BTK OS=Homo sapiens OX=9606 GN=BTK PE=1 SV=3	Q06187	>sp|Q06187|BTK_HUMAN Tyrosine-protein kinase BTK OS=Homo sapiens OX=9606 GN=BTK PE=1 SV=3		34	35	21	21	3788.3	3653.4	3635.7	3897.7	3830	3822.9	3447.3	3823.6	3705.1
XPNPEP1	Isoform 3 of Xaa-Pro aminopeptidase 1 OS=Homo sapiens OX=9606 GN=XPNPEP1	Q9NQW7-3	>sp|Q9NQW7-3|XPP1_HUMAN Isoform 3 of Xaa-Pro aminopeptidase 1 OS=Homo sapiens OX=9606 GN=XPNPEP1		34	49	21	20	3819.4	3703.7	3897.9	3767.1	3839.5	3891.8	3642.7	3773.6	3773.7
GRK2	Beta-adrenergic receptor kinase 1 OS=Homo sapiens OX=9606 GN=GRK2 PE=1 SV=2	P25098	>sp|P25098|ARBK1_HUMAN Beta-adrenergic receptor kinase 1 OS=Homo sapiens OX=9606 GN=GRK2 PE=1 SV=2		34	41	21	21	4148.1	3888.1	3840.2	4207.2	4162.1	4139.4	3805.8	3978.1	4093
RSL1D1	Ribosomal L1 domain-containing protein 1 OS=Homo sapiens OX=9606 GN=RSL1D1 PE=1 SV=3	O76021	>sp|O76021|RL1D1_HUMAN Ribosomal L1 domain-containing protein 1 OS=Homo sapiens OX=9606 GN=RSL1D1 PE=1 SV=3		34	47	17	17	4182.9	4219.4	4306.2	4157.4	4273.7	4213.7	3955.2	4035.9	4121.9
LRRC47	Leucine-rich repeat-containing protein 47 OS=Homo sapiens OX=9606 GN=LRRC47 PE=1 SV=1	Q8N1G4	>sp|Q8N1G4|LRC47_HUMAN Leucine-rich repeat-containing protein 47 OS=Homo sapiens OX=9606 GN=LRRC47 PE=1 SV=1		34	49	20	20	4708.6	4442.1	4618.2	4791.6	4823.6	4672.6	4341.8	4629.3	4691.8
ZC3H15	Zinc finger CCCH domain-containing protein 15 OS=Homo sapiens OX=9606 GN=ZC3H15 PE=1 SV=1	Q8WU90	>sp|Q8WU90|ZC3HF_HUMAN Zinc finger CCCH domain-containing protein 15 OS=Homo sapiens OX=9606 GN=ZC3H15 PE=1 SV=1		34	33	16	16	3314.1	3298.2	3292.9	3575.6	3659.8	3373.4	3297.3	3273.8	3442.8
EIF4A3	Eukaryotic initiation factor 4A-III OS=Homo sapiens OX=9606 GN=EIF4A3 PE=1 SV=4	P38919	>sp|P38919|IF4A3_HUMAN Eukaryotic initiation factor 4A-III OS=Homo sapiens OX=9606 GN=EIF4A3 PE=1 SV=4		34	46	15	12	2423.8	2367	2576.6	2564.7	2515.1	2541.1	2382.3	2493.4	2575.3
CTSD	Cathepsin D OS=Homo sapiens OX=9606 GN=CTSD PE=1 SV=2	C9JH19	>tr|C9JH19|C9JH19_HUMAN Cathepsin D OS=Homo sapiens OX=9606 GN=CTSD PE=1 SV=2		34	36	12	12	2399.6	2348.1	2332	2641	2582.1	2664.5	2250	2590	2480.3
TPM1	Tropomyosin 1 OS=Homo sapiens OX=9606 GN=TPM1 PE=1 SV=1	A0A494BZZ2	>tr|A0A494BZZ2|A0A494BZZ2_HUMAN Tropomyosin 1 OS=Homo sapiens OX=9606 GN=TPM1 PE=1 SV=1		34	89	13	1	20.4	16.4	20.2	18.4	16.2	18.9	18.6	18.4	20.1
GOT2	Aspartate aminotransferase, mitochondrial OS=Homo sapiens OX=9606 GN=GOT2 PE=1 SV=3	P00505	>sp|P00505|AATM_HUMAN Aspartate aminotransferase, mitochondrial OS=Homo sapiens OX=9606 GN=GOT2 PE=1 SV=3		34	27	14	14	4014.2	3759.8	3939.7	3897	3929.4	3903.4	3687.7	3963.3	3689
NUCB1	Nucleobindin-1 OS=Homo sapiens OX=9606 GN=NUCB1 PE=1 SV=1	A0A9L9PXH6	>tr|A0A9L9PXH6|A0A9L9PXH6_HUMAN Nucleobindin-1 OS=Homo sapiens OX=9606 GN=NUCB1 PE=1 SV=1		34	24	14	13	2274.7	1904.8	2247.1	1924.3	2051.9	1952.8	1985.9	2008.5	1946
EIF4H	Eukaryotic translation initiation factor 4H OS=Homo sapiens OX=9606 GN=EIF4H PE=1 SV=5	Q15056	>sp|Q15056|IF4H_HUMAN Eukaryotic translation initiation factor 4H OS=Homo sapiens OX=9606 GN=EIF4H PE=1 SV=5		34	71	13	13	5640.1	5620.6	5593.6	5889.4	5904.8	5717.9	5460	5197.8	5733.7
HMGCL	Hydroxymethylglutaryl-CoA lyase, mitochondrial OS=Homo sapiens OX=9606 GN=HMGCL PE=1 SV=2	P35914	>sp|P35914|HMGCL_HUMAN Hydroxymethylglutaryl-CoA lyase, mitochondrial OS=Homo sapiens OX=9606 GN=HMGCL PE=1 SV=2		34	27	13	13	2793.1	2727.1	2749.2	2933.2	2963.6	2888.3	2716	2726.2	2919.4
CDV3	Protein CDV3 homolog OS=Homo sapiens OX=9606 GN=CDV3 PE=1 SV=1	Q9UKY7	>sp|Q9UKY7|CDV3_HUMAN Protein CDV3 homolog OS=Homo sapiens OX=9606 GN=CDV3 PE=1 SV=1		34	24	8	8	2920.7	2887	3001.7	2972.5	3086.7	2984.8	3010.9	2712.7	2911.5
RPIA	Ribose-5-phosphate isomerase OS=Homo sapiens OX=9606 GN=RPIA PE=1 SV=3	P49247	>sp|P49247|RPIA_HUMAN Ribose-5-phosphate isomerase OS=Homo sapiens OX=9606 GN=RPIA PE=1 SV=3		34	19	9	9	1376.4	1309.5	1527.9	1391.2	1500.1	1470.2	1272.7	1410.3	1301.2
DDI2	Protein DDI1 homolog 2 OS=Homo sapiens OX=9606 GN=DDI2 PE=1 SV=1	Q5TDH0	>sp|Q5TDH0|DDI2_HUMAN Protein DDI1 homolog 2 OS=Homo sapiens OX=9606 GN=DDI2 PE=1 SV=1		34	18	11	11	1231.7	1202	1267.1	1290.1	1299.4	1274.4	1142.9	1279.4	1259.4
GATD3	Glutamine amidotransferase-like class 1 domain-containing protein 3, mitochondrial OS=Homo sapiens OX=9606 GN=GATD3 PE=1 SV=1	P0DPI2	>sp|P0DPI2|GAL3A_HUMAN Glutamine amidotransferase-like class 1 domain-containing protein 3, mitochondrial OS=Homo sapiens OX=9606 GN=GATD3 PE=1 SV=1		34	26	7	3	957.3	913.8	957.6	932.1	1034.6	965.8	915.6	1005.5	932.8
EIF3K	Eukaryotic translation initiation factor 3 subunit K OS=Homo sapiens OX=9606 GN=EIF3K PE=1 SV=1	Q9UBQ5	>sp|Q9UBQ5|EIF3K_HUMAN Eukaryotic translation initiation factor 3 subunit K OS=Homo sapiens OX=9606 GN=EIF3K PE=1 SV=1		34	27	6	6	2856	2653.2	2704.8	2715.4	2709.3	2632.6	2515.8	2768.3	2646.6
MPST	3-mercaptopyruvate sulfurtransferase OS=Homo sapiens OX=9606 GN=MPST PE=1 SV=3	P25325	>sp|P25325|THTM_HUMAN 3-mercaptopyruvate sulfurtransferase OS=Homo sapiens OX=9606 GN=MPST PE=1 SV=3		34	16	10	10	1769.7	1752.1	1646.3	1761.9	1766.6	1670.3	1608.9	1784.5	1843.5
CCDC25	Coiled-coil domain-containing protein 25 OS=Homo sapiens OX=9606 GN=CCDC25 PE=1 SV=2	Q86WR0	>sp|Q86WR0|CCD25_HUMAN Coiled-coil domain-containing protein 25 OS=Homo sapiens OX=9606 GN=CCDC25 PE=1 SV=2		34	21	8	8	1481.1	1472.9	1520.4	1584.3	1591.7	1534.4	1461.7	1511.8	1502.3
GOLPH3	Golgi phosphoprotein 3 OS=Homo sapiens OX=9606 GN=GOLPH3 PE=1 SV=1	Q9H4A6	>sp|Q9H4A6|GOLP3_HUMAN Golgi phosphoprotein 3 OS=Homo sapiens OX=9606 GN=GOLPH3 PE=1 SV=1		34	19	11	11	2127.2	2052	2181.7	2257.9	2273	2224.8	1999.1	2250.5	2246.7
RPL18	Ribosomal protein L18 (Fragment) OS=Homo sapiens OX=9606 GN=RPL18 PE=1 SV=1	J3QQ67	>tr|J3QQ67|J3QQ67_HUMAN Ribosomal protein L18 (Fragment) OS=Homo sapiens OX=9606 GN=RPL18 PE=1 SV=1		34	49	7	7	5892.6	5787.6	5981.8	6159.9	6177.6	6144.6	5381	7080.6	5893.3
RNASEH2C	Ribonuclease H2 subunit C OS=Homo sapiens OX=9606 GN=RNASEH2C PE=1 SV=1	E9PN81	>tr|E9PN81|E9PN81_HUMAN Ribonuclease H2 subunit C OS=Homo sapiens OX=9606 GN=RNASEH2C PE=1 SV=1		34	18	7	7	963.9	952	1023.1	1128.1	1115.1	1187.8	938.9	1099.2	1118.6
RAC2	Ras-related C3 botulinum toxin substrate 2 OS=Homo sapiens OX=9606 GN=RAC2 PE=1 SV=1	P15153	>sp|P15153|RAC2_HUMAN Ras-related C3 botulinum toxin substrate 2 OS=Homo sapiens OX=9606 GN=RAC2 PE=1 SV=1		34	71	8	3	1305.5	1312.4	1330.5	1394.3	1414.3	1352.1	1224.7	1457.6	1400.8
ARPC3	Actin-related protein 2/3 complex subunit 3 OS=Homo sapiens OX=9606 GN=ARPC3 PE=1 SV=3	O15145	>sp|O15145|ARPC3_HUMAN Actin-related protein 2/3 complex subunit 3 OS=Homo sapiens OX=9606 GN=ARPC3 PE=1 SV=3		34	55	7	7	5430.6	5302	5470.2	5542.6	5619.2	5527.3	5179.7	5590.2	5468.8
RALA	Ras-related protein Ral-A OS=Homo sapiens OX=9606 GN=RALA PE=1 SV=1	P11233	>sp|P11233|RALA_HUMAN Ras-related protein Ral-A OS=Homo sapiens OX=9606 GN=RALA PE=1 SV=1		34	18	7	5	1244.9	1128	1140.6	1266.8	1262.8	1195.1	1158.5	1183.3	1294.6
NUDT4	Diphosphoinositol polyphosphate phosphohydrolase 2 OS=Homo sapiens OX=9606 GN=NUDT4 PE=1 SV=2	Q9NZJ9	>sp|Q9NZJ9|NUDT4_HUMAN Diphosphoinositol polyphosphate phosphohydrolase 2 OS=Homo sapiens OX=9606 GN=NUDT4 PE=1 SV=2		34	10	5	4	297.7	301.1	284.2	282.4	296.3	266.9	282.9	325.3	286.4
CBFB	Isoform 2 of Core-binding factor subunit beta OS=Homo sapiens OX=9606 GN=CBFB	Q13951-2	>sp|Q13951-2|PEBB_HUMAN Isoform 2 of Core-binding factor subunit beta OS=Homo sapiens OX=9606 GN=CBFB		34	12	6	6	1354.7	1280.2	1387.9	1346.4	1403	1362.4	1327.6	1154.2	1301.8
TOMM22	Mitochondrial import receptor subunit TOM22 homolog OS=Homo sapiens OX=9606 GN=TOMM22 PE=1 SV=3	Q9NS69	>sp|Q9NS69|TOM22_HUMAN Mitochondrial import receptor subunit TOM22 homolog OS=Homo sapiens OX=9606 GN=TOMM22 PE=1 SV=3		34	14	3	3	356.2	321.9	430.8	381.4	341.8	337.5	312.6	405.1	335.5
CT45A6	Cancer/testis antigen family 45 member A6 OS=Homo sapiens OX=9606 GN=CT45A6 PE=2 SV=1	P0DMU7	>sp|P0DMU7|CT456_HUMAN Cancer/testis antigen family 45 member A6 OS=Homo sapiens OX=9606 GN=CT45A6 PE=2 SV=1;>sp|P0DMU8|CT455_HUMAN Cancer/testis antigen family 45 member A5 OS=Homo sapiens OX=9606 GN=CT45A5 PE=2 SV=1;>sp|P0DMV0|CT457_HUMAN Cancer/testis antigen family 45 member A7 OS=Homo sapiens OX=9606 GN=CT45A7 PE=3 SV=1		34	14	6	6	1621.4	1594	1621.5	1611.2	1709.8	1660.8	1573	1543.5	1560.7
ABCE1	ATP binding cassette subfamily E member 1 (Fragment) OS=Homo sapiens OX=9606 GN=ABCE1 PE=1 SV=1	H0Y990	>tr|H0Y990|H0Y990_HUMAN ATP binding cassette subfamily E member 1 (Fragment) OS=Homo sapiens OX=9606 GN=ABCE1 PE=1 SV=1		34	10	5	1	78.6	90.1	82.4	95.9	90.3	106.2	71.7	91.1	88.8
HYPK	Huntingtin-interacting protein K OS=Homo sapiens OX=9606 GN=HYPK PE=1 SV=3	Q9NX55	>sp|Q9NX55|HYPK_HUMAN Huntingtin-interacting protein K OS=Homo sapiens OX=9606 GN=HYPK PE=1 SV=3		34	8	4	4	383.3	449.5	408.8	444.1	468	444.9	492.8	258.2	433
SF3B6	Splicing factor 3B subunit 6 OS=Homo sapiens OX=9606 GN=SF3B6 PE=1 SV=1	Q9Y3B4	>sp|Q9Y3B4|SF3B6_HUMAN Splicing factor 3B subunit 6 OS=Homo sapiens OX=9606 GN=SF3B6 PE=1 SV=1		34	12	5	5	1596.2	1445.4	1571.7	1466.5	1539.2	1542.3	1369.6	1606.2	1460.5
DYNLL1	Dynein light chain 1, cytoplasmic OS=Homo sapiens OX=9606 GN=DYNLL1 PE=1 SV=1	P63167	>sp|P63167|DYL1_HUMAN Dynein light chain 1, cytoplasmic OS=Homo sapiens OX=9606 GN=DYNLL1 PE=1 SV=1		34	9	3	3	698.5	683	711.2	789.5	774.8	750.4	678.3	729.4	738.7
DNAJC19	Mitochondrial import inner membrane translocase subunit TIM14 OS=Homo sapiens OX=9606 GN=DNAJC19 PE=1 SV=3	Q96DA6	>sp|Q96DA6|TIM14_HUMAN Mitochondrial import inner membrane translocase subunit TIM14 OS=Homo sapiens OX=9606 GN=DNAJC19 PE=1 SV=3		34	6	4	4	791.5	739.6	736.4	789	794.9	758.7	733.5	713.2	793.3
RPL38	Large ribosomal subunit protein eL38 OS=Homo sapiens OX=9606 GN=RPL38 PE=1 SV=2	P63173	>sp|P63173|RL38_HUMAN Large ribosomal subunit protein eL38 OS=Homo sapiens OX=9606 GN=RPL38 PE=1 SV=2		34	21	3	3	1862.6	1844.7	1814.3	1986.5	2137.7	2145.6	1724.1	2044.6	2074.1
GNG5	Guanine nucleotide-binding protein G(I)/G(S)/G(O) subunit gamma-5 OS=Homo sapiens OX=9606 GN=GNG5 PE=1 SV=3	P63218	>sp|P63218|GBG5_HUMAN Guanine nucleotide-binding protein G(I)/G(S)/G(O) subunit gamma-5 OS=Homo sapiens OX=9606 GN=GNG5 PE=1 SV=3		34	5	3	3	462.1	390.2	451	388.7	475.9	442.9	423.4	509.6	434.2
PLEC	Isoform 3 of Plectin OS=Homo sapiens OX=9606 GN=PLEC	Q15149-3	>sp|Q15149-3|PLEC_HUMAN Isoform 3 of Plectin OS=Homo sapiens OX=9606 GN=PLEC		33	252	148	147	20965.4	20688.2	20622.8	21462.5	21695.2	21069.7	19851.1	21053.2	21365.9
EIF4G1	Eukaryotic translation initiation factor 4 gamma 1 OS=Homo sapiens OX=9606 GN=EIF4G1 PE=1 SV=4	Q04637	>sp|Q04637|IF4G1_HUMAN Eukaryotic translation initiation factor 4 gamma 1 OS=Homo sapiens OX=9606 GN=EIF4G1 PE=1 SV=4		33	157	55	1	216.8	206.5	207.6	227	214.5	192.9	202.4	217.2	200.7
VARS1	Valine--tRNA ligase OS=Homo sapiens OX=9606 GN=VARS1 PE=1 SV=4	P26640	>sp|P26640|SYVC_HUMAN Valine--tRNA ligase OS=Homo sapiens OX=9606 GN=VARS1 PE=1 SV=4		33	109	38	38	10668.8	10232.1	10475.6	10462	10571.8	10493.3	9785.2	10582	10360.5
DHX9	ATP-dependent RNA helicase A OS=Homo sapiens OX=9606 GN=DHX9 PE=1 SV=4	Q08211	>sp|Q08211|DHX9_HUMAN ATP-dependent RNA helicase A OS=Homo sapiens OX=9606 GN=DHX9 PE=1 SV=4		33	122	40	40	13561.2	12761	13109.5	12818.8	13131.2	12912.9	12446.9	13283.2	12788.8
GTF2I	General transcription factor IIi OS=Homo sapiens OX=9606 GN=GTF2I PE=1 SV=1	A0A494C1K3	>tr|A0A494C1K3|A0A494C1K3_HUMAN General transcription factor IIi OS=Homo sapiens OX=9606 GN=GTF2I PE=1 SV=1		33	79	38	38	6803.4	6598	6723.1	7204.7	7256	7013	6350.7	7277.3	7042.9
AP2A1	AP-2 complex subunit alpha-1 OS=Homo sapiens OX=9606 GN=AP2A1 PE=1 SV=3	O95782	>sp|O95782|AP2A1_HUMAN AP-2 complex subunit alpha-1 OS=Homo sapiens OX=9606 GN=AP2A1 PE=1 SV=3		33	84	31	21	5257.2	4821.3	5126.4	4973.3	5089.2	4821.7	4678.5	4877.7	4633.8
TPP2	Tripeptidyl-peptidase 2 OS=Homo sapiens OX=9606 GN=TPP2 PE=1 SV=1	Q5VZU9	>tr|Q5VZU9|Q5VZU9_HUMAN Tripeptidyl-peptidase 2 OS=Homo sapiens OX=9606 GN=TPP2 PE=1 SV=1		33	87	39	1	72.9	63.7	64.6	67.2	63.1	64.7	65	78.2	61.5
COPB1	Coatomer subunit beta OS=Homo sapiens OX=9606 GN=COPB1 PE=1 SV=3	P53618	>sp|P53618|COPB_HUMAN Coatomer subunit beta OS=Homo sapiens OX=9606 GN=COPB1 PE=1 SV=3		33	80	27	24	7084.4	6735.1	6945.8	6987.9	7021.8	6832.3	6565.6	6727.4	6868.1
PSMD2	26S proteasome non-ATPase regulatory subunit 2 OS=Homo sapiens OX=9606 GN=PSMD2 PE=1 SV=3	Q13200	>sp|Q13200|PSMD2_HUMAN 26S proteasome non-ATPase regulatory subunit 2 OS=Homo sapiens OX=9606 GN=PSMD2 PE=1 SV=3		33	74	26	26	8447	7795.6	7992	7671.1	7651.6	7518.8	7602.6	7263.6	7447
PARP1	Poly [ADP-ribose] polymerase 1 OS=Homo sapiens OX=9606 GN=PARP1 PE=1 SV=4	P09874	>sp|P09874|PARP1_HUMAN Poly [ADP-ribose] polymerase 1 OS=Homo sapiens OX=9606 GN=PARP1 PE=1 SV=4		33	70	32	32	7595.4	7328.6	7385.6	7703.5	7629.8	7622.8	7197.9	7528.3	7625.1
STK10	Serine/threonine-protein kinase 10 OS=Homo sapiens OX=9606 GN=STK10 PE=1 SV=1	O94804	>sp|O94804|STK10_HUMAN Serine/threonine-protein kinase 10 OS=Homo sapiens OX=9606 GN=STK10 PE=1 SV=1		33	83	31	31	7481.8	7249.2	7462.5	7500.9	7645.5	7361.5	7018.9	7352.6	7461.6
NARS1	Asparagine--tRNA ligase, cytoplasmic OS=Homo sapiens OX=9606 GN=NARS1 PE=1 SV=1	O43776	>sp|O43776|SYNC_HUMAN Asparagine--tRNA ligase, cytoplasmic OS=Homo sapiens OX=9606 GN=NARS1 PE=1 SV=1		33	62	21	21	6385.4	6294.6	6237.1	6405	6397.4	6296.9	6325.2	6004.1	6279.6
STAT1	Signal transducer and activator of transcription OS=Homo sapiens OX=9606 GN=STAT1 PE=1 SV=1	J3KPM9	>tr|J3KPM9|J3KPM9_HUMAN Signal transducer and activator of transcription OS=Homo sapiens OX=9606 GN=STAT1 PE=1 SV=1		33	43	19	1
RAP1GDS1	Rap1 GTPase-GDP dissociation stimulator 1 OS=Homo sapiens OX=9606 GN=RAP1GDS1 PE=1 SV=3	P52306	>sp|P52306|GDS1_HUMAN Rap1 GTPase-GDP dissociation stimulator 1 OS=Homo sapiens OX=9606 GN=RAP1GDS1 PE=1 SV=3		33	39	17	16	2777.7	2663.9	2724.9	2782	2809	2763.8	2530.4	2747.1	2660.3
RUFY1	RUN and FYVE domain-containing protein 1 OS=Homo sapiens OX=9606 GN=RUFY1 PE=1 SV=2	Q96T51	>sp|Q96T51|RUFY1_HUMAN RUN and FYVE domain-containing protein 1 OS=Homo sapiens OX=9606 GN=RUFY1 PE=1 SV=2		33	51	22	22	4305.6	4142.7	4419.2	4355	4472.8	4364.7	3960	4373.9	4490.5
DDX1	ATP-dependent RNA helicase DDX1 OS=Homo sapiens OX=9606 GN=DDX1 PE=1 SV=2	Q92499	>sp|Q92499|DDX1_HUMAN ATP-dependent RNA helicase DDX1 OS=Homo sapiens OX=9606 GN=DDX1 PE=1 SV=2		33	48	23	23	4991.8	4780.9	4744.5	4756.3	4911.5	4811.3	4609.6	4621.2	4787.5
FH	Fumarate hydratase, mitochondrial OS=Homo sapiens OX=9606 GN=FH PE=1 SV=3	P07954	>sp|P07954|FUMH_HUMAN Fumarate hydratase, mitochondrial OS=Homo sapiens OX=9606 GN=FH PE=1 SV=3		33	53	16	16	5100.3	4918.7	4911.6	5044.7	5101.3	5137.3	4775	5268.6	4844.6
SRP68	Signal recognition particle subunit SRP68 OS=Homo sapiens OX=9606 GN=SRP68 PE=1 SV=2	Q9UHB9	>sp|Q9UHB9|SRP68_HUMAN Signal recognition particle subunit SRP68 OS=Homo sapiens OX=9606 GN=SRP68 PE=1 SV=2		33	45	19	19	4729.3	4557.6	4632.7	4744.2	4750.7	4513.9	4512.9	4536.4	4686.7
FARSB	Phenylalanine--tRNA ligase beta subunit OS=Homo sapiens OX=9606 GN=FARSB PE=1 SV=3	Q9NSD9	>sp|Q9NSD9|SYFB_HUMAN Phenylalanine--tRNA ligase beta subunit OS=Homo sapiens OX=9606 GN=FARSB PE=1 SV=3		33	60	19	19	6627.7	6451.2	6659.4	6633.4	6642.3	6617.1	6238.5	6672.9	6464.1
DDX19A	ATP-dependent RNA helicase DDX19A OS=Homo sapiens OX=9606 GN=DDX19A PE=1 SV=1	Q9NUU7	>sp|Q9NUU7|DD19A_HUMAN ATP-dependent RNA helicase DDX19A OS=Homo sapiens OX=9606 GN=DDX19A PE=1 SV=1		33	35	19	5	755.1	807.6	863.8	813.9	845.3	852.6	783.9	823.2	808.4
EIF3H	Eukaryotic translation initiation factor 3 subunit H OS=Homo sapiens OX=9606 GN=EIF3H PE=1 SV=1	B3KS98	>tr|B3KS98|B3KS98_HUMAN Eukaryotic translation initiation factor 3 subunit H OS=Homo sapiens OX=9606 GN=EIF3H PE=1 SV=1		33	57	14	14	5166.2	4973.8	5139.9	5225.2	5326.8	5159.9	4904.1	5276.4	5290.5
TBL1XR1	F-box-like/WD repeat-containing protein TBL1XR1 OS=Homo sapiens OX=9606 GN=TBL1XR1 PE=1 SV=1	Q9BZK7	>sp|Q9BZK7|TBL1R_HUMAN F-box-like/WD repeat-containing protein TBL1XR1 OS=Homo sapiens OX=9606 GN=TBL1XR1 PE=1 SV=1		33	36	13	13	3491	3218.1	3410.4	3514.1	3318.8	3399.3	3100.8	3258.2	3188.1
VPS26A	Vacuolar protein sorting-associated protein 26A OS=Homo sapiens OX=9606 GN=VPS26A PE=1 SV=2	O75436	>sp|O75436|VP26A_HUMAN Vacuolar protein sorting-associated protein 26A OS=Homo sapiens OX=9606 GN=VPS26A PE=1 SV=2		33	36	12	11	2747.3	2625.1	2749	2626.5	2676.2	2668	2548.2	2736.6	2617.2
BZW1	eIF5-mimic protein 2 OS=Homo sapiens OX=9606 GN=BZW1 PE=1 SV=1	Q7L1Q6	>sp|Q7L1Q6|5MP2_HUMAN eIF5-mimic protein 2 OS=Homo sapiens OX=9606 GN=BZW1 PE=1 SV=1		33	47	17	14	5287.9	4702.9	4912.9	4885.4	5092.5	4773.1	4751.1	4932	4878.1
TUFM	Elongation factor Tu, mitochondrial OS=Homo sapiens OX=9606 GN=TUFM PE=1 SV=3	P49411	>sp|P49411|EFTU_HUMAN Elongation factor Tu, mitochondrial OS=Homo sapiens OX=9606 GN=TUFM PE=1 SV=3		33	24	13	13	2809.8	2732.2	2641.8	2783.8	2873.5	2801.7	2615	2609	2730.1
APMAP	Adipocyte plasma membrane-associated protein OS=Homo sapiens OX=9606 GN=APMAP PE=1 SV=2	Q9HDC9	>sp|Q9HDC9|APMAP_HUMAN Adipocyte plasma membrane-associated protein OS=Homo sapiens OX=9606 GN=APMAP PE=1 SV=2		33	38	13	13	4567.7	4203.8	4672.7	4075.4	4143.7	4149.5	3995.2	4630.2	3934
BZW2	eIF5-mimic protein 1 OS=Homo sapiens OX=9606 GN=BZW2 PE=1 SV=1	Q9Y6E2	>sp|Q9Y6E2|5MP1_HUMAN eIF5-mimic protein 1 OS=Homo sapiens OX=9606 GN=BZW2 PE=1 SV=1		33	48	18	15	4394.6	4173.6	4252.4	4266.8	4322	4293.9	4133.2	4289.3	4143.4
UQCRC1	Cytochrome b-c1 complex subunit 1, mitochondrial OS=Homo sapiens OX=9606 GN=UQCRC1 PE=1 SV=3	P31930	>sp|P31930|QCR1_HUMAN Cytochrome b-c1 complex subunit 1, mitochondrial OS=Homo sapiens OX=9606 GN=UQCRC1 PE=1 SV=3		33	35	13	12	2742.3	2667	2676.4	2752.3	2772	2627.7	2617.3	2657.6	2669.8
EIF5	Eukaryotic translation initiation factor 5 OS=Homo sapiens OX=9606 GN=EIF5 PE=1 SV=2	P55010	>sp|P55010|IF5_HUMAN Eukaryotic translation initiation factor 5 OS=Homo sapiens OX=9606 GN=EIF5 PE=1 SV=2		33	32	14	14	3301.6	3188.7	3331.7	3229.9	3246.7	3038.7	3164.4	2941.5	3187.3
TGOLN2	Isoform 4 of Trans-Golgi network integral membrane protein 2 OS=Homo sapiens OX=9606 GN=TGOLN2	O43493-4	>sp|O43493-4|TGON2_HUMAN Isoform 4 of Trans-Golgi network integral membrane protein 2 OS=Homo sapiens OX=9606 GN=TGOLN2		33	30	13	1	121.9	113.7	124.2	109.3	98.9	98.3	111.4	68.4	93.5
ADH5	Alcohol dehydrogenase class-3 OS=Homo sapiens OX=9606 GN=ADH5 PE=1 SV=4	P11766	>sp|P11766|ADHX_HUMAN Alcohol dehydrogenase class-3 OS=Homo sapiens OX=9606 GN=ADH5 PE=1 SV=4		33	49	13	13	5064.1	4805	4864.9	4959.6	5086.1	4799.6	4938	4706.8	4955
PM20D2	Xaa-Arg dipeptidase OS=Homo sapiens OX=9606 GN=PM20D2 PE=1 SV=2	Q8IYS1	>sp|Q8IYS1|P20D2_HUMAN Xaa-Arg dipeptidase OS=Homo sapiens OX=9606 GN=PM20D2 PE=1 SV=2		33	34	12	12	3565.6	3550.7	3572.1	3849.8	3798.7	3704.4	3424.1	3505.8	3582.2
BCCIP	BRCA2 and CDKN1A-interacting protein OS=Homo sapiens OX=9606 GN=BCCIP PE=1 SV=1	Q9P287	>sp|Q9P287|BCCIP_HUMAN BRCA2 and CDKN1A-interacting protein OS=Homo sapiens OX=9606 GN=BCCIP PE=1 SV=1		33	20	10	4	212.2	205.9	206.2	202.1	200.3	184.1	209	194.8	184.1
GNB4	Guanine nucleotide-binding protein subunit beta-4 OS=Homo sapiens OX=9606 GN=GNB4 PE=1 SV=3	Q9HAV0	>sp|Q9HAV0|GBB4_HUMAN Guanine nucleotide-binding protein subunit beta-4 OS=Homo sapiens OX=9606 GN=GNB4 PE=1 SV=3		33	39	9	4	927	914.1	1019.6	966	971.7	965.8	839.8	974.4	940.3
GNB2	Guanine nucleotide-binding protein G(I)/G(S)/G(T) subunit beta-2 OS=Homo sapiens OX=9606 GN=GNB2 PE=1 SV=3	P62879	>sp|P62879|GBB2_HUMAN Guanine nucleotide-binding protein G(I)/G(S)/G(T) subunit beta-2 OS=Homo sapiens OX=9606 GN=GNB2 PE=1 SV=3		33	36	9	2	877.6	876.5	998.7	970	999.5	946.7	894.8	977.4	941.9
GNB1	Guanine nucleotide-binding protein G(I)/G(S)/G(T) subunit beta-1 OS=Homo sapiens OX=9606 GN=GNB1 PE=1 SV=3	P62873	>sp|P62873|GBB1_HUMAN Guanine nucleotide-binding protein G(I)/G(S)/G(T) subunit beta-1 OS=Homo sapiens OX=9606 GN=GNB1 PE=1 SV=3		33	39	9	4	1498.7	1693.1	1600.2	1805.6	1933.7	1878.8	1769.2	1416	1849.6
TBCB	Tubulin folding cofactor B OS=Homo sapiens OX=9606 GN=TBCB PE=1 SV=1	A0A494C0X0	>tr|A0A494C0X0|A0A494C0X0_HUMAN Tubulin folding cofactor B OS=Homo sapiens OX=9606 GN=TBCB PE=1 SV=1		33	37	12	12	4398.6	3790.3	3930.3	3873.3	3937.2	3988.6	3717.9	4127.1	3787.5
TFAM	Transcription factor A, mitochondrial OS=Homo sapiens OX=9606 GN=TFAM PE=1 SV=1	Q00059	>sp|Q00059|TFAM_HUMAN Transcription factor A, mitochondrial OS=Homo sapiens OX=9606 GN=TFAM PE=1 SV=1		33	19	10	10	1490	1487.2	1474.6	1633	1594.3	1630.2	1399.3	1507.7	1565.1
NMI	N-myc-interactor OS=Homo sapiens OX=9606 GN=NMI PE=1 SV=2	Q13287	>sp|Q13287|NMI_HUMAN N-myc-interactor OS=Homo sapiens OX=9606 GN=NMI PE=1 SV=2		33	15	8	8	1601.6	1775.9	1738	1803.9	1818.6	1889	1825.4	1307.6	1750.8
H1-10	H1.10 linker histone OS=Homo sapiens OX=9606 GN=H1-10 PE=1 SV=1	A0A994J4R3	>tr|A0A994J4R3|A0A994J4R3_HUMAN H1.10 linker histone OS=Homo sapiens OX=9606 GN=H1-10 PE=1 SV=1		33	31	11	11	3196.1	3154.1	3240.1	3186.6	3210.4	3273.4	2917.8	3112	3094.4
NPC2	NPC intracellular cholesterol transporter 2 (Fragment) OS=Homo sapiens OX=9606 GN=NPC2 PE=1 SV=1	G3V3D1	>tr|G3V3D1|G3V3D1_HUMAN NPC intracellular cholesterol transporter 2 (Fragment) OS=Homo sapiens OX=9606 GN=NPC2 PE=1 SV=1		33	31	8	8	3045	3144.3	3050.2	3134.9	3147.3	3128.6	2928.9	2819.3	3044.3
DNAJC5	DnaJ homolog subfamily C member 5 OS=Homo sapiens OX=9606 GN=DNAJC5 PE=1 SV=1	Q9H3Z4	>sp|Q9H3Z4|DNJC5_HUMAN DnaJ homolog subfamily C member 5 OS=Homo sapiens OX=9606 GN=DNAJC5 PE=1 SV=1		33	12	6	6	888.7	800.2	891.2	865.7	890.6	853.6	771	858	831.6
SNAP29	Synaptosomal-associated protein 29 OS=Homo sapiens OX=9606 GN=SNAP29 PE=1 SV=1	O95721	>sp|O95721|SNP29_HUMAN Synaptosomal-associated protein 29 OS=Homo sapiens OX=9606 GN=SNAP29 PE=1 SV=1		33	13	7	7	746.3	662.4	655.3	693	752.5	727.8	664.8	733.4	687.4
VAPB	Vesicle-associated membrane protein-associated protein B/C OS=Homo sapiens OX=9606 GN=VAPB PE=1 SV=3	O95292	>sp|O95292|VAPB_HUMAN Vesicle-associated membrane protein-associated protein B/C OS=Homo sapiens OX=9606 GN=VAPB PE=1 SV=3		33	15	8	7	1189.3	1130.4	1123.6	1186.3	1185.9	1162.8	1096.5	1127.6	1089.2
MMAB	Corrinoid adenosyltransferase MMAB OS=Homo sapiens OX=9606 GN=MMAB PE=1 SV=1	Q96EY8	>sp|Q96EY8|MMAB_HUMAN Corrinoid adenosyltransferase MMAB OS=Homo sapiens OX=9606 GN=MMAB PE=1 SV=1		33	10	6	6	794.4	780.1	803.4	792.4	805.2	784.4	766.6	740.8	798.7
OSTF1	Osteoclast-stimulating factor 1 OS=Homo sapiens OX=9606 GN=OSTF1 PE=1 SV=2	Q92882	>sp|Q92882|OSTF1_HUMAN Osteoclast-stimulating factor 1 OS=Homo sapiens OX=9606 GN=OSTF1 PE=1 SV=2		33	26	7	7	2860.9	2805.8	2848.5	3001.2	3042.3	2971.1	2748.6	2892.3	2987
ACP1	Low molecular weight phosphotyrosine protein phosphatase OS=Homo sapiens OX=9606 GN=ACP1 PE=1 SV=3	P24666	>sp|P24666|PPAC_HUMAN Low molecular weight phosphotyrosine protein phosphatase OS=Homo sapiens OX=9606 GN=ACP1 PE=1 SV=3		33	21	5	5	1293.1	1235.4	1255.9	1266.1	1276.3	1264.5	1205.7	1290.3	1252.3
GATD3	Glutamine amidotransferase class 1 domain containing 3 (Fragment) OS=Homo sapiens OX=9606 GN=GATD3 PE=1 SV=2	H7C1F6	>tr|H7C1F6|H7C1F6_HUMAN Glutamine amidotransferase class 1 domain containing 3 (Fragment) OS=Homo sapiens OX=9606 GN=GATD3 PE=1 SV=2		33	11	5	1	17.5	27.3	24.1	24.3	29.6	37.3	17.2	28.7	32
PHPT1	14 kDa phosphohistidine phosphatase OS=Homo sapiens OX=9606 GN=PHPT1 PE=1 SV=1	Q9NRX4	>sp|Q9NRX4|PHP14_HUMAN 14 kDa phosphohistidine phosphatase OS=Homo sapiens OX=9606 GN=PHPT1 PE=1 SV=1		33	36	4	4	2842.8	2646.8	2846.3	2797.6	5170	2853.1	2734.9	2700.9	2823.8
FIS1	Mitochondrial fission 1 protein OS=Homo sapiens OX=9606 GN=FIS1 PE=1 SV=2	Q9Y3D6	>sp|Q9Y3D6|FIS1_HUMAN Mitochondrial fission 1 protein OS=Homo sapiens OX=9606 GN=FIS1 PE=1 SV=2		33	15	5	5	1181.5	1108.2	1147.2	1209.6	1153.4	1112.6	1087.9	1234.2	1128.9
RPL36AL	Ribosomal protein eL42-like OS=Homo sapiens OX=9606 GN=RPL36AL PE=1 SV=3	Q969Q0	>sp|Q969Q0|RL36L_HUMAN Ribosomal protein eL42-like OS=Homo sapiens OX=9606 GN=RPL36AL PE=1 SV=3		33	25	6	1	180.3	163.6	145.9	132.2	151.2	152.7	165.3	140.7	139.5
	V-SNARE coiled-coil homology domain-containing protein (Fragment) OS=Homo sapiens OX=9606 PE=3 SV=1	L7N2F9	>tr|L7N2F9|L7N2F9_HUMAN V-SNARE coiled-coil homology domain-containing protein (Fragment) OS=Homo sapiens OX=9606 PE=3 SV=1		33	6	3	1
TIMM10	Mitochondrial import inner membrane translocase subunit Tim10 OS=Homo sapiens OX=9606 GN=TIMM10 PE=1 SV=1	P62072	>sp|P62072|TIM10_HUMAN Mitochondrial import inner membrane translocase subunit Tim10 OS=Homo sapiens OX=9606 GN=TIMM10 PE=1 SV=1		33	9	5	5	724.9	639.9	728.9	764.1	774	749.5	658.2	913.5	640.3
SLIRP	SRA stem-loop-interacting RNA-binding protein, mitochondrial OS=Homo sapiens OX=9606 GN=SLIRP PE=1 SV=1	Q9GZT3	>sp|Q9GZT3|SLIRP_HUMAN SRA stem-loop-interacting RNA-binding protein, mitochondrial OS=Homo sapiens OX=9606 GN=SLIRP PE=1 SV=1		33	5	4	4	838.1	837.2	837.4	814.7	839.5	795.1	812.7	849	831.1
RPL37	Large ribosomal subunit protein eL37 OS=Homo sapiens OX=9606 GN=RPL37 PE=1 SV=2	P61927	>sp|P61927|RL37_HUMAN Large ribosomal subunit protein eL37 OS=Homo sapiens OX=9606 GN=RPL37 PE=1 SV=2		33	18	5	5	2103.1	2172.6	2117.1	2115.4	2159.2	2085.1	1987.7	2079.7	2030.6
LYRM7	Complex III assembly factor LYRM7 OS=Homo sapiens OX=9606 GN=LYRM7 PE=1 SV=1	Q5U5X0	>sp|Q5U5X0|LYRM7_HUMAN Complex III assembly factor LYRM7 OS=Homo sapiens OX=9606 GN=LYRM7 PE=1 SV=1		33	3	3	3	171.7	155	149.6	153	144.9	128.8	137.1	129.9	147.8
HMGN4	High mobility group nucleosome-binding domain-containing protein 4 OS=Homo sapiens OX=9606 GN=HMGN4 PE=1 SV=3	O00479	>sp|O00479|HMGN4_HUMAN High mobility group nucleosome-binding domain-containing protein 4 OS=Homo sapiens OX=9606 GN=HMGN4 PE=1 SV=3		33	8	5	2	160.7	163	152.6	189.6	149.6	172.1	161	120.7	164.6
MT1F	Metallothionein-1F OS=Homo sapiens OX=9606 GN=MT1F PE=1 SV=1	P04733	>sp|P04733|MT1F_HUMAN Metallothionein-1F OS=Homo sapiens OX=9606 GN=MT1F PE=1 SV=1		33	22	2	2	1138.6	1119.8	1148	1374.3	1450.9	1421.4	1110.5	1278	1403.5
FASN	Fatty acid synthase OS=Homo sapiens OX=9606 GN=FASN PE=1 SV=3	P49327	>sp|P49327|FAS_HUMAN Fatty acid synthase OS=Homo sapiens OX=9606 GN=FASN PE=1 SV=3		32	267	75	74	22406	21853.5	22424.7	23159.5	23575.3	22898.9	20998.2	22737.3	23032
SPTAN1	Spectrin alpha chain, non-erythrocytic 1 OS=Homo sapiens OX=9606 GN=SPTAN1 PE=1 SV=3	Q13813	>sp|Q13813|SPTN1_HUMAN Spectrin alpha chain, non-erythrocytic 1 OS=Homo sapiens OX=9606 GN=SPTAN1 PE=1 SV=3		32	155	75	75	13220.1	12823.9	13046.7	13241.8	13574.7	13239.4	12475.9	12691.9	13145.6
IARS1	Isoleucine--tRNA ligase, cytoplasmic OS=Homo sapiens OX=9606 GN=IARS1 PE=1 SV=2	P41252	>sp|P41252|SYIC_HUMAN Isoleucine--tRNA ligase, cytoplasmic OS=Homo sapiens OX=9606 GN=IARS1 PE=1 SV=2		32	88	40	40	11798.7	10725.6	11061.9	11148.7	11324.3	10954.4	10438.8	11499.1	11220.5
COPA	Coatomer subunit alpha OS=Homo sapiens OX=9606 GN=COPA PE=1 SV=2	P53621	>sp|P53621|COPA_HUMAN Coatomer subunit alpha OS=Homo sapiens OX=9606 GN=COPA PE=1 SV=2		32	96	40	40	14505.2	13640.2	14078.9	14049	14639.5	14362.5	13397.6	14740.7	14072.6
MYO1F	Unconventional myosin-If OS=Homo sapiens OX=9606 GN=MYO1F PE=1 SV=3	O00160	>sp|O00160|MYO1F_HUMAN Unconventional myosin-If OS=Homo sapiens OX=9606 GN=MYO1F PE=1 SV=3		32	135	38	33	11220.1	11065.9	10837.9	11924.3	12062.9	11887.2	10751.1	11355.3	11831.6
HYOU1	Hypoxia up-regulated protein 1 OS=Homo sapiens OX=9606 GN=HYOU1 PE=1 SV=1	Q9Y4L1	>sp|Q9Y4L1|HYOU1_HUMAN Hypoxia up-regulated protein 1 OS=Homo sapiens OX=9606 GN=HYOU1 PE=1 SV=1		32	77	33	33	8856.7	8734.4	8774.9	8884.7	9091.6	8707.7	8444.3	8577	8714.1
MCM2	DNA replication licensing factor MCM2 OS=Homo sapiens OX=9606 GN=MCM2 PE=1 SV=4	P49736	>sp|P49736|MCM2_HUMAN DNA replication licensing factor MCM2 OS=Homo sapiens OX=9606 GN=MCM2 PE=1 SV=4		32	62	24	24	5347.7	5198.7	5172.9	5287.3	5409.1	5147.1	4942.6	5106.5	5150.4
DHX15	ATP-dependent RNA helicase DHX15 OS=Homo sapiens OX=9606 GN=DHX15 PE=1 SV=2	O43143	>sp|O43143|DHX15_HUMAN ATP-dependent RNA helicase DHX15 OS=Homo sapiens OX=9606 GN=DHX15 PE=1 SV=2		32	64	25	24	5305.5	5132.8	5129.1	5270.5	5140.9	5267.7	4927.2	4945.7	4980.2
IMMT	MICOS complex subunit MIC60 OS=Homo sapiens OX=9606 GN=IMMT PE=1 SV=1	Q16891	>sp|Q16891|MIC60_HUMAN MICOS complex subunit MIC60 OS=Homo sapiens OX=9606 GN=IMMT PE=1 SV=1		32	52	25	25	6170.7	5856.8	6034.5	6220.9	6243	6033.9	5977.2	5882.8	6143.3
DPP3	Dipeptidyl peptidase 3 OS=Homo sapiens OX=9606 GN=DPP3 PE=1 SV=1	G3V180	>tr|G3V180|G3V180_HUMAN Dipeptidyl peptidase 3 OS=Homo sapiens OX=9606 GN=DPP3 PE=1 SV=1		32	70	22	22	8079.9	7781.6	7821.1	8031.6	8021.9	7850	7538.2	8180.1	7886.2
RECQL	ATP-dependent DNA helicase Q1 OS=Homo sapiens OX=9606 GN=RECQL PE=1 SV=3	P46063	>sp|P46063|RECQ1_HUMAN ATP-dependent DNA helicase Q1 OS=Homo sapiens OX=9606 GN=RECQL PE=1 SV=3		32	45	19	18	4299.2	3963.4	4208	4085	4257.3	4113	4039.9	4241.9	4054.4
GSR	Glutathione reductase, mitochondrial OS=Homo sapiens OX=9606 GN=GSR PE=1 SV=2	P00390	>sp|P00390|GSHR_HUMAN Glutathione reductase, mitochondrial OS=Homo sapiens OX=9606 GN=GSR PE=1 SV=2		32	46	15	15	5274.7	4715.8	4968.8	5001.8	5002.9	5020.3	4745.3	5096.2	4822.6
SEPTIN11	Septin OS=Homo sapiens OX=9606 GN=SEPTIN11 PE=1 SV=1	D6RER5	>tr|D6RER5|D6RER5_HUMAN Septin OS=Homo sapiens OX=9606 GN=SEPTIN11 PE=1 SV=1		32	53	14	4	696.9	661.6	645.2	689.2	676.7	643.6	655.8	666.3	681.8
ANXA7	Annexin A7 OS=Homo sapiens OX=9606 GN=ANXA7 PE=1 SV=3	P20073	>sp|P20073|ANXA7_HUMAN Annexin A7 OS=Homo sapiens OX=9606 GN=ANXA7 PE=1 SV=3		32	56	16	16	4240	3856.9	4069.7	4072.5	4034.6	4163.5	3854.3	4347.5	3931
DLD	Dihydrolipoyl dehydrogenase, mitochondrial OS=Homo sapiens OX=9606 GN=DLD PE=1 SV=2	P09622	>sp|P09622|DLDH_HUMAN Dihydrolipoyl dehydrogenase, mitochondrial OS=Homo sapiens OX=9606 GN=DLD PE=1 SV=2		32	60	15	15	5574.8	5264.9	5480.1	5589.7	5682.4	5567.1	5178.2	5826.7	5449.1
TXNDC5	Thioredoxin domain-containing protein 5 OS=Homo sapiens OX=9606 GN=TXNDC5 PE=1 SV=2	Q8NBS9	>sp|Q8NBS9|TXND5_HUMAN Thioredoxin domain-containing protein 5 OS=Homo sapiens OX=9606 GN=TXNDC5 PE=1 SV=2		32	41	13	13	4330.5	4133.2	4104.7	4186.5	4335.7	4273.8	4124.5	4179.7	4180
CSK	Tyrosine-protein kinase CSK OS=Homo sapiens OX=9606 GN=CSK PE=1 SV=1	P41240	>sp|P41240|CSK_HUMAN Tyrosine-protein kinase CSK OS=Homo sapiens OX=9606 GN=CSK PE=1 SV=1		32	34	12	12	2649.3	2498.8	2499.8	2735.4	2630.2	2663.9	2420.5	2569.4	2567.8
SARS1	serine--tRNA ligase OS=Homo sapiens OX=9606 GN=SARS1 PE=1 SV=1	Q5T5C7	>tr|Q5T5C7|Q5T5C7_HUMAN serine--tRNA ligase OS=Homo sapiens OX=9606 GN=SARS1 PE=1 SV=1		32	53	15	15	7006	6652	7015.2	6783.4	7114.7	6830.6	6764.9	6605.7	6711.5
ADA	Adenosine deaminase OS=Homo sapiens OX=9606 GN=ADA PE=1 SV=1	A0A8Q3SI46	>tr|A0A8Q3SI46|A0A8Q3SI46_HUMAN Adenosine deaminase OS=Homo sapiens OX=9606 GN=ADA PE=1 SV=1		32	31	12	12	2854.6	2631.9	2806.9	2743.7	2817.3	2693.6	2563.5	3092.1	2615
MAT2A	S-adenosylmethionine synthase isoform type-2 OS=Homo sapiens OX=9606 GN=MAT2A PE=1 SV=1	P31153	>sp|P31153|METK2_HUMAN S-adenosylmethionine synthase isoform type-2 OS=Homo sapiens OX=9606 GN=MAT2A PE=1 SV=1		32	32	13	13	5210.5	4854.5	4965	5207.5	5289.5	4947.9	4833.1	5227.2	5206.4
ARHGDIA	Rho GDP-dissociation inhibitor 1 OS=Homo sapiens OX=9606 GN=ARHGDIA PE=1 SV=1	J3QQX2	>tr|J3QQX2|J3QQX2_HUMAN Rho GDP-dissociation inhibitor 1 OS=Homo sapiens OX=9606 GN=ARHGDIA PE=1 SV=1		32	66	9	9	8831.1	7971.9	8381.8	8097.3	8390.2	7875.5	7974	8394.1	7965.2
MARCKS	Myristoylated alanine-rich C-kinase substrate OS=Homo sapiens OX=9606 GN=MARCKS PE=1 SV=4	P29966	>sp|P29966|MARCS_HUMAN Myristoylated alanine-rich C-kinase substrate OS=Homo sapiens OX=9606 GN=MARCKS PE=1 SV=4		32	31	8	7	2008.3	2066	2131.4	2071.2	2203.5	2139.8	2054.5	1747.6	1889.5
PSMD11	26S proteasome non-ATPase regulatory subunit 11 OS=Homo sapiens OX=9606 GN=PSMD11 PE=1 SV=3	O00231	>sp|O00231|PSD11_HUMAN 26S proteasome non-ATPase regulatory subunit 11 OS=Homo sapiens OX=9606 GN=PSMD11 PE=1 SV=3		32	39	13	13	3508	3357.9	3396.7	3612.3	3643	3550.4	3322.1	3510.4	3745.5
THUMPD1	THUMP domain-containing protein 1 OS=Homo sapiens OX=9606 GN=THUMPD1 PE=1 SV=2	Q9NXG2	>sp|Q9NXG2|THUM1_HUMAN THUMP domain-containing protein 1 OS=Homo sapiens OX=9606 GN=THUMPD1 PE=1 SV=2		32	28	12	12	2177.3	1910.8	2028.4	1993.5	2019.5	1901.9	1886.2	1939.6	1862
PCYT1A	Choline-phosphate cytidylyltransferase A OS=Homo sapiens OX=9606 GN=PCYT1A PE=1 SV=2	P49585	>sp|P49585|PCY1A_HUMAN Choline-phosphate cytidylyltransferase A OS=Homo sapiens OX=9606 GN=PCYT1A PE=1 SV=2		32	20	12	12	2022.9	1924	1996.3	1976.2	2045.6	1916.4	1824.2	2046.3	1934.8
CRYZL1	Quinone oxidoreductase-like protein 1 OS=Homo sapiens OX=9606 GN=CRYZL1 PE=1 SV=2	O95825	>sp|O95825|QORL1_HUMAN Quinone oxidoreductase-like protein 1 OS=Homo sapiens OX=9606 GN=CRYZL1 PE=1 SV=2		32	13	10	10	1453.3	1206.9	1438.9	1230.2	1343	1320.9	1137	1260.4	1178.4
RAN	GTP-binding nuclear protein Ran (Fragment) OS=Homo sapiens OX=9606 GN=RAN PE=1 SV=1	J3KQE5	>tr|J3KQE5|J3KQE5_HUMAN GTP-binding nuclear protein Ran (Fragment) OS=Homo sapiens OX=9606 GN=RAN PE=1 SV=1		32	66	8	8	8142.3	7886.9	8278.6	9397.9	9076.8	9214.3	7475.6	9016.6	8856.5
DCUN1D1	DCN1-like protein 1 OS=Homo sapiens OX=9606 GN=DCUN1D1 PE=1 SV=1	Q96GG9	>sp|Q96GG9|DCNL1_HUMAN DCN1-like protein 1 OS=Homo sapiens OX=9606 GN=DCUN1D1 PE=1 SV=1		32	19	8	7	1595	1542	1528	1582.1	1570.8	1569.3	1462.7	1609.4	1573.7
RAC1	Rac family small GTPase 1 OS=Homo sapiens OX=9606 GN=RAC1 PE=1 SV=1	A0A994J6T1	>tr|A0A994J6T1|A0A994J6T1_HUMAN Rac family small GTPase 1 OS=Homo sapiens OX=9606 GN=RAC1 PE=1 SV=1		32	73	9	2	272.1	302.4	358.2	307	334	302.5	278.1	337.2	305.1
DDRGK1	DDRGK domain-containing protein 1 OS=Homo sapiens OX=9606 GN=DDRGK1 PE=1 SV=2	Q96HY6	>sp|Q96HY6|DDRGK_HUMAN DDRGK domain-containing protein 1 OS=Homo sapiens OX=9606 GN=DDRGK1 PE=1 SV=2		32	23	8	8	1053.4	1042.4	1039.9	1084.9	1033.2	1047.5	960.7	971.8	1039.2
PSME3IP1	PSME3-interacting protein OS=Homo sapiens OX=9606 GN=PSME3IP1 PE=1 SV=1	Q9GZU8	>sp|Q9GZU8|PIP30_HUMAN PSME3-interacting protein OS=Homo sapiens OX=9606 GN=PSME3IP1 PE=1 SV=1		32	14	8	8	1050.4	1029.7	1114.5	1091	1203.5	1099.9	1026.4	1153.9	1129.5
EXOSC7	Exosome complex component RRP42 OS=Homo sapiens OX=9606 GN=EXOSC7 PE=1 SV=3	Q15024	>sp|Q15024|EXOS7_HUMAN Exosome complex component RRP42 OS=Homo sapiens OX=9606 GN=EXOSC7 PE=1 SV=3		32	13	8	8	681.5	662.8	639.3	653.5	677.5	651.5	611.3	603.1	599.4
HDDC2	5'-deoxynucleotidase HDDC2 OS=Homo sapiens OX=9606 GN=HDDC2 PE=1 SV=1	Q7Z4H3	>sp|Q7Z4H3|HDDC2_HUMAN 5'-deoxynucleotidase HDDC2 OS=Homo sapiens OX=9606 GN=HDDC2 PE=1 SV=1		32	12	6	6	991.3	984.2	1027.3	1175.3	1334.1	1356.2	960.6	1100.8	1166
MLEC	Malectin OS=Homo sapiens OX=9606 GN=MLEC PE=1 SV=1	Q14165	>sp|Q14165|MLEC_HUMAN Malectin OS=Homo sapiens OX=9606 GN=MLEC PE=1 SV=1		32	22	9	9	1691.5	1638	1712.1	1777.2	1663.6	1735.5	1617	1622.1	1679.8
SEC13	Protein SEC13 homolog OS=Homo sapiens OX=9606 GN=SEC13 PE=1 SV=3	P55735	>sp|P55735|SEC13_HUMAN Protein SEC13 homolog OS=Homo sapiens OX=9606 GN=SEC13 PE=1 SV=3		32	18	7	7	1480.1	1462.3	1549.4	1534.8	1552.2	1568.2	1365.1	1463.9	1476.3
PDXP	Chronophin OS=Homo sapiens OX=9606 GN=PDXP PE=1 SV=2	Q96GD0	>sp|Q96GD0|PLPP_HUMAN Chronophin OS=Homo sapiens OX=9606 GN=PDXP PE=1 SV=2		32	18	8	8	1107.4	1081.6	1142.3	1106.9	1116.8	1154.6	1022.1	1052.4	1105.2
CD38	ADP-ribosyl cyclase/cyclic ADP-ribose hydrolase 1 OS=Homo sapiens OX=9606 GN=CD38 PE=1 SV=2	P28907	>sp|P28907|CD38_HUMAN ADP-ribosyl cyclase/cyclic ADP-ribose hydrolase 1 OS=Homo sapiens OX=9606 GN=CD38 PE=1 SV=2		32	17	10	10	1161.3	1152.4	1136	1164.2	1214.2	1137.7	1099.1	1152.6	1149.7
YBX3	Isoform 2 of Y-box-binding protein 3 OS=Homo sapiens OX=9606 GN=YBX3	P16989-2	>sp|P16989-2|YBOX3_HUMAN Isoform 2 of Y-box-binding protein 3 OS=Homo sapiens OX=9606 GN=YBX3		32	19	7	1	79.5	70.1	70.9	78	70.3	75.8	74.8	63.9	66.4
PDLIM2	PDZ and LIM domain protein 2 OS=Homo sapiens OX=9606 GN=PDLIM2 PE=1 SV=1	Q96JY6	>sp|Q96JY6|PDLI2_HUMAN PDZ and LIM domain protein 2 OS=Homo sapiens OX=9606 GN=PDLIM2 PE=1 SV=1		32	11	8	8	951.7	890.1	987.5	891.5	935.9	941.3	807.7	917.3	881.8
PSMB6	Proteasome subunit beta type-6 OS=Homo sapiens OX=9606 GN=PSMB6 PE=1 SV=4	P28072	>sp|P28072|PSB6_HUMAN Proteasome subunit beta type-6 OS=Homo sapiens OX=9606 GN=PSMB6 PE=1 SV=4		32	20	8	8	2210.7	2124.5	2165	2194	2255.7	2366.6	2002.1	2313.1	2213.8
ESD	S-formylglutathione hydrolase OS=Homo sapiens OX=9606 GN=ESD PE=1 SV=2	P10768	>sp|P10768|ESTD_HUMAN S-formylglutathione hydrolase OS=Homo sapiens OX=9606 GN=ESD PE=1 SV=2		32	21	7	7	2126.2	1963.1	1952.2	2137.9	2242.3	2047.3	1880.7	2338.4	2145.7
GSTM1	Glutathione S-transferase OS=Homo sapiens OX=9606 GN=GSTM1 PE=1 SV=1	E7EWW9	>tr|E7EWW9|E7EWW9_HUMAN Glutathione S-transferase OS=Homo sapiens OX=9606 GN=GSTM1 PE=1 SV=1		32	17	9	4	2101.8	2018.7	1966.5	1873	2004.3	1867.2	1997.5	2131.2	1923.6
RALB	Ras-related protein Ral-B OS=Homo sapiens OX=9606 GN=RALB PE=1 SV=1	P11234	>sp|P11234|RALB_HUMAN Ras-related protein Ral-B OS=Homo sapiens OX=9606 GN=RALB PE=1 SV=1		32	24	8	6	781.5	795.8	753.7	859.3	859	867	735.6	859.9	853
RAB21	Ras-related protein Rab-21 OS=Homo sapiens OX=9606 GN=RAB21 PE=1 SV=3	Q9UL25	>sp|Q9UL25|RAB21_HUMAN Ras-related protein Rab-21 OS=Homo sapiens OX=9606 GN=RAB21 PE=1 SV=3		32	19	6	6	1343.5	1215.2	1278.6	1351.1	1333.7	1319.5	1115.8	1268.7	1225.9
GINS3	DNA replication complex GINS protein PSF3 OS=Homo sapiens OX=9606 GN=GINS3 PE=1 SV=1	Q9BRX5	>sp|Q9BRX5|PSF3_HUMAN DNA replication complex GINS protein PSF3 OS=Homo sapiens OX=9606 GN=GINS3 PE=1 SV=1		32	6	6	6	523.4	472.9	493.6	484.4	493.7	462.7	464.1	488	445.5
MRTO4	mRNA turnover protein 4 homolog OS=Homo sapiens OX=9606 GN=MRTO4 PE=1 SV=2	Q9UKD2	>sp|Q9UKD2|MRT4_HUMAN mRNA turnover protein 4 homolog OS=Homo sapiens OX=9606 GN=MRTO4 PE=1 SV=2		32	12	8	8	725.8	720.9	642.7	723.4	721.1	688.4	730.5	662.9	699.5
DTYMK	Thymidylate kinase OS=Homo sapiens OX=9606 GN=DTYMK PE=1 SV=4	P23919	>sp|P23919|KTHY_HUMAN Thymidylate kinase OS=Homo sapiens OX=9606 GN=DTYMK PE=1 SV=4		32	10	7	7	1729.8	1644.7	1652.9	1700.5	1762.7	1703.8	1655.8	1660.6	1688.5
BTF3L4	Transcription factor BTF3 homolog 4 OS=Homo sapiens OX=9606 GN=BTF3L4 PE=1 SV=1	Q96K17	>sp|Q96K17|BT3L4_HUMAN Transcription factor BTF3 homolog 4 OS=Homo sapiens OX=9606 GN=BTF3L4 PE=1 SV=1		32	29	7	5	2354.2	2423.5	2513.5	2485.7	2499.3	2391.3	2292.3	2361.5	2426
NDUFAF2	NADH dehydrogenase [ubiquinone] 1 alpha subcomplex assembly factor 2 OS=Homo sapiens OX=9606 GN=NDUFAF2 PE=1 SV=1	Q8N183	>sp|Q8N183|NDUF2_HUMAN NADH dehydrogenase [ubiquinone] 1 alpha subcomplex assembly factor 2 OS=Homo sapiens OX=9606 GN=NDUFAF2 PE=1 SV=1		32	7	6	6	906	888.5	920.6	933.1	913.5	918.5	904.5	912.9	948.8
NDUFAF3	NADH dehydrogenase [ubiquinone] 1 alpha subcomplex assembly factor 3 OS=Homo sapiens OX=9606 GN=NDUFAF3 PE=1 SV=1	Q9BU61	>sp|Q9BU61|NDUF3_HUMAN NADH dehydrogenase [ubiquinone] 1 alpha subcomplex assembly factor 3 OS=Homo sapiens OX=9606 GN=NDUFAF3 PE=1 SV=1		32	9	4	4	397.4	403	387.4	423.8	384.8	424.6	350.7	400	392
AGTRAP	Isoform 2 of Type-1 angiotensin II receptor-associated protein OS=Homo sapiens OX=9606 GN=AGTRAP	Q6RW13-2	>sp|Q6RW13-2|ATRAP_HUMAN Isoform 2 of Type-1 angiotensin II receptor-associated protein OS=Homo sapiens OX=9606 GN=AGTRAP		32	9	4	4	509.6	506.8	463.9	523.6	491	564.2	477.8	496	454.7
HBA1; HBA2	Hemoglobin subunit alpha OS=Homo sapiens OX=9606 GN=HBA1 PE=1 SV=2	P69905	>sp|P69905|HBA_HUMAN Hemoglobin subunit alpha OS=Homo sapiens OX=9606 GN=HBA1 PE=1 SV=2		32	11	5	5	1516.1	1351.9	1495.6	1426.4	1452.9	1408.5	1392.5	1571.9	1492.1
CDA	Cytidine deaminase OS=Homo sapiens OX=9606 GN=CDA PE=1 SV=2	P32320	>sp|P32320|CDD_HUMAN Cytidine deaminase OS=Homo sapiens OX=9606 GN=CDA PE=1 SV=2		32	3	3	3	25.8	29.7	31.4	34.7	21.4	27.4	21	19.1	25.1
ATP6V1F	V-type proton ATPase subunit F OS=Homo sapiens OX=9606 GN=ATP6V1F PE=1 SV=2	Q16864	>sp|Q16864|VATF_HUMAN V-type proton ATPase subunit F OS=Homo sapiens OX=9606 GN=ATP6V1F PE=1 SV=2		32	9	4	4	396.5	409.3	444.9	404.6	430.4	452.5	358.2	414.2	419.5
RPS27L	40S ribosomal protein S27 OS=Homo sapiens OX=9606 GN=RPS27L PE=1 SV=1	H0YMV8	>tr|H0YMV8|H0YMV8_HUMAN 40S ribosomal protein S27 OS=Homo sapiens OX=9606 GN=RPS27L PE=1 SV=1		32	20	3	1	257.1	252.8	270.9	266.8	257.7	272.8	239.1	276.6	250.5
COX17	Cytochrome c oxidase copper chaperone OS=Homo sapiens OX=9606 GN=COX17 PE=1 SV=2	Q14061	>sp|Q14061|COX17_HUMAN Cytochrome c oxidase copper chaperone OS=Homo sapiens OX=9606 GN=COX17 PE=1 SV=2		32	3	2	2	460.1	547.6	480.8	556.2	548.5	558.8	629.7	363.7	561.1
ABCF1	ATP binding cassette subfamily F member 1 OS=Homo sapiens OX=9606 GN=ABCF1 PE=1 SV=10	Q5STZ8	>tr|Q5STZ8|Q5STZ8_HUMAN ATP binding cassette subfamily F member 1 OS=Homo sapiens OX=9606 GN=ABCF1 PE=1 SV=10		31	65	28	2	69.6	68.1	72.6	72.1	83.5	71	68.3	68.8	76.5
ABCF1	ATP-binding cassette sub-family F member 1 OS=Homo sapiens OX=9606 GN=ABCF1 PE=1 SV=2	Q8NE71	>sp|Q8NE71|ABCF1_HUMAN ATP-binding cassette sub-family F member 1 OS=Homo sapiens OX=9606 GN=ABCF1 PE=1 SV=2		31	67	28	1	37.6	41.7	51.4	50.2	54.8	43.3	36	37	53.4
SF3B2	Splicing factor 3B subunit 2 OS=Homo sapiens OX=9606 GN=SF3B2 PE=1 SV=2	Q13435	>sp|Q13435|SF3B2_HUMAN Splicing factor 3B subunit 2 OS=Homo sapiens OX=9606 GN=SF3B2 PE=1 SV=2		31	69	29	29	4353.1	4375.4	4458.9	4488.2	4457	4546.1	4125.4	4211.7	4321.8
SFPQ	Splicing factor proline and glutamine rich OS=Homo sapiens OX=9606 GN=SFPQ PE=1 SV=1	A0A8Q3WMA7	>tr|A0A8Q3WMA7|A0A8Q3WMA7_HUMAN Splicing factor proline and glutamine rich OS=Homo sapiens OX=9606 GN=SFPQ PE=1 SV=1		31	80	25	24	5404.7	5111.1	5134.1	5156.4	5282.6	4891.2	4901	5112	4958.8
CSE1L	Exportin-2 OS=Homo sapiens OX=9606 GN=CSE1L PE=1 SV=3	P55060	>sp|P55060|XPO2_HUMAN Exportin-2 OS=Homo sapiens OX=9606 GN=CSE1L PE=1 SV=3		31	72	31	31	9096.2	8602.1	8617.5	8616	8681.9	8660.2	8429.7	8621.5	8526.8
TRIM28	Transcription intermediary factor 1-beta OS=Homo sapiens OX=9606 GN=TRIM28 PE=1 SV=5	Q13263	>sp|Q13263|TIF1B_HUMAN Transcription intermediary factor 1-beta OS=Homo sapiens OX=9606 GN=TRIM28 PE=1 SV=5		31	153	24	24	14457.8	14105.9	14225.4	14823.5	15025.5	14474.1	13881.5	14144.4	14943.3
DDX17	RNA helicase OS=Homo sapiens OX=9606 GN=DDX17 PE=1 SV=2	A0A5H1ZRQ2	>tr|A0A5H1ZRQ2|A0A5H1ZRQ2_HUMAN RNA helicase OS=Homo sapiens OX=9606 GN=DDX17 PE=1 SV=2		31	66	24	17	2872	2710.3	2737.5	3417.3	2997.3	3757.6	2693.1	2973.9	2886
MVP	Major vault protein OS=Homo sapiens OX=9606 GN=MVP PE=1 SV=4	Q14764	>sp|Q14764|MVP_HUMAN Major vault protein OS=Homo sapiens OX=9606 GN=MVP PE=1 SV=4		31	54	25	25	5131.2	4949.2	4875.5	5328.1	5299.4	5304.5	4657	4939	5296.8
HNRNPUL1	Heterogeneous nuclear ribonucleoprotein U-like protein 1 OS=Homo sapiens OX=9606 GN=HNRNPUL1 PE=1 SV=2	Q9BUJ2	>sp|Q9BUJ2|HNRL1_HUMAN Heterogeneous nuclear ribonucleoprotein U-like protein 1 OS=Homo sapiens OX=9606 GN=HNRNPUL1 PE=1 SV=2		31	48	26	26	5594.2	5174.3	5324.7	5200.7	5328.4	5123.7	4923.1	5038.6	5047.6
KARS1	Lysine--tRNA ligase OS=Homo sapiens OX=9606 GN=KARS1 PE=1 SV=3	Q15046	>sp|Q15046|SYK_HUMAN Lysine--tRNA ligase OS=Homo sapiens OX=9606 GN=KARS1 PE=1 SV=3		31	82	21	21	6370.5	6224.1	6143.4	6502.6	6389.9	6297.2	6028.9	6085.3	6338.6
APEH	Acylamino-acid-releasing enzyme OS=Homo sapiens OX=9606 GN=APEH PE=1 SV=1	C9JIF9	>tr|C9JIF9|C9JIF9_HUMAN Acylamino-acid-releasing enzyme OS=Homo sapiens OX=9606 GN=APEH PE=1 SV=1		31	58	20	20	5683.7	5305	5378.7	5637.5	5717.9	5558.2	5265.3	5377.8	5465.4
CAPN2	Calpain-2 catalytic subunit OS=Homo sapiens OX=9606 GN=CAPN2 PE=1 SV=6	P17655	>sp|P17655|CAN2_HUMAN Calpain-2 catalytic subunit OS=Homo sapiens OX=9606 GN=CAPN2 PE=1 SV=6		31	52	19	19	3809.3	3600.9	3696.6	3586.7	3739.2	3672.7	3430.5	3776.9	3568.1
PYGB	Glycogen phosphorylase, brain form OS=Homo sapiens OX=9606 GN=PYGB PE=1 SV=5	P11216	>sp|P11216|PYGB_HUMAN Glycogen phosphorylase, brain form OS=Homo sapiens OX=9606 GN=PYGB PE=1 SV=5		31	66	26	20	4658.2	4525.6	4695.4	4769.6	4959.2	4818.7	4425	4808.8	4725.4
DDX3Y	ATP-dependent RNA helicase DDX3Y OS=Homo sapiens OX=9606 GN=DDX3Y PE=1 SV=2	O15523	>sp|O15523|DDX3Y_HUMAN ATP-dependent RNA helicase DDX3Y OS=Homo sapiens OX=9606 GN=DDX3Y PE=1 SV=2		31	41	18	5	395.6	362.8	378.6	346.9	351.3	340.3	331.1	373.9	361.4
ACAP2	Arf-GAP with coiled-coil, ANK repeat and PH domain-containing protein 2 OS=Homo sapiens OX=9606 GN=ACAP2 PE=1 SV=3	Q15057	>sp|Q15057|ACAP2_HUMAN Arf-GAP with coiled-coil, ANK repeat and PH domain-containing protein 2 OS=Homo sapiens OX=9606 GN=ACAP2 PE=1 SV=3		31	34	20	20	2396.7	2399.6	2332.9	2436	2434.9	2420.6	2307.3	2458.3	2403.5
TKFC	Triokinase/FMN cyclase OS=Homo sapiens OX=9606 GN=TKFC PE=1 SV=2	Q3LXA3	>sp|Q3LXA3|TKFC_HUMAN Triokinase/FMN cyclase OS=Homo sapiens OX=9606 GN=TKFC PE=1 SV=2		31	41	14	14	2295.6	2346.6	2148.9	2549.1	2415.6	2481.1	2142.9	2320.4	2300.1
PSPC1	Paraspeckle component 1 OS=Homo sapiens OX=9606 GN=PSPC1 PE=1 SV=1	Q8WXF1	>sp|Q8WXF1|PSPC1_HUMAN Paraspeckle component 1 OS=Homo sapiens OX=9606 GN=PSPC1 PE=1 SV=1		31	33	16	14	4574.1	4384.8	4537.6	4400.2	4477.6	4385.1	4137.1	4271	4217.2
DDX19B	RNA helicase OS=Homo sapiens OX=9606 GN=DDX19B PE=1 SV=1	H3BQK0	>tr|H3BQK0|H3BQK0_HUMAN RNA helicase OS=Homo sapiens OX=9606 GN=DDX19B PE=1 SV=1		31	33	17	3	441.5	414.8	393.6	437.1	472.1	459.1	419.8	445.2	453.7
PRMT5	Protein arginine N-methyltransferase 5 OS=Homo sapiens OX=9606 GN=PRMT5 PE=1 SV=4	O14744	>sp|O14744|ANM5_HUMAN Protein arginine N-methyltransferase 5 OS=Homo sapiens OX=9606 GN=PRMT5 PE=1 SV=4		31	40	17	17	5236.8	5051	5214.7	5273.4	5270	5216.5	4943.1	5103.4	4973.6
CAPG	Macrophage-capping protein OS=Homo sapiens OX=9606 GN=CAPG PE=1 SV=2	P40121	>sp|P40121|CAPG_HUMAN Macrophage-capping protein OS=Homo sapiens OX=9606 GN=CAPG PE=1 SV=2		31	95	10	10	8181	7900.6	8265.5	8112.4	8273.3	8146.8	7649.4	7700.1	8186.2
TPM1	Tropomyosin 1 OS=Homo sapiens OX=9606 GN=TPM1 PE=1 SV=1	A0AAQ5BH79	>tr|A0AAQ5BH79|A0AAQ5BH79_HUMAN Tropomyosin 1 OS=Homo sapiens OX=9606 GN=TPM1 PE=1 SV=1		31	95	15	0
ETF1	Eukaryotic peptide chain release factor subunit 1 OS=Homo sapiens OX=9606 GN=ETF1 PE=1 SV=3	P62495	>sp|P62495|ERF1_HUMAN Eukaryotic peptide chain release factor subunit 1 OS=Homo sapiens OX=9606 GN=ETF1 PE=1 SV=3		31	38	12	12	2973.4	2797.2	2798.7	2862.5	2800	2873.2	2632	2665.3	2638.2
PSMD14	26S proteasome non-ATPase regulatory subunit 14 OS=Homo sapiens OX=9606 GN=PSMD14 PE=1 SV=1	O00487	>sp|O00487|PSDE_HUMAN 26S proteasome non-ATPase regulatory subunit 14 OS=Homo sapiens OX=9606 GN=PSMD14 PE=1 SV=1		31	33	10	10	3156.4	3118.7	3123.6	3177.2	3330.3	3193.4	3124	2981.9	3121.1
PPME1	Protein phosphatase methylesterase 1 OS=Homo sapiens OX=9606 GN=PPME1 PE=1 SV=3	Q9Y570	>sp|Q9Y570|PPME1_HUMAN Protein phosphatase methylesterase 1 OS=Homo sapiens OX=9606 GN=PPME1 PE=1 SV=3		31	24	12	12	2282.1	2242.7	2180.7	2313.4	2384.9	2297.2	2098.6	2484.3	2302.2
KCNAB2	Voltage-gated potassium channel subunit beta-2 OS=Homo sapiens OX=9606 GN=KCNAB2 PE=1 SV=1	A0A5F9UN28	>tr|A0A5F9UN28|A0A5F9UN28_HUMAN Voltage-gated potassium channel subunit beta-2 OS=Homo sapiens OX=9606 GN=KCNAB2 PE=1 SV=1		31	37	12	1	18.5	15.6	14.1	15.9	16.8	16.6	10.9	22	13.1
ANP32B	Acidic leucine-rich nuclear phosphoprotein 32 family member B OS=Homo sapiens OX=9606 GN=ANP32B PE=1 SV=1	Q92688	>sp|Q92688|AN32B_HUMAN Acidic leucine-rich nuclear phosphoprotein 32 family member B OS=Homo sapiens OX=9606 GN=ANP32B PE=1 SV=1		31	77	12	7	5738.1	6186.4	6194.9	6565.3	6574.8	6486.3	5852.5	6279.4	6105.2
ACADM	Medium-chain specific acyl-CoA dehydrogenase, mitochondrial OS=Homo sapiens OX=9606 GN=ACADM PE=1 SV=1	Q5T4U5	>tr|Q5T4U5|Q5T4U5_HUMAN Medium-chain specific acyl-CoA dehydrogenase, mitochondrial OS=Homo sapiens OX=9606 GN=ACADM PE=1 SV=1		31	32	15	15	3505.1	3398.5	3270.3	3559.7	3544.4	3598.6	3420.2	3160.1	3458.4
LRPAP1	Alpha-2-macroglobulin receptor-associated protein OS=Homo sapiens OX=9606 GN=LRPAP1 PE=1 SV=1	P30533	>sp|P30533|AMRP_HUMAN Alpha-2-macroglobulin receptor-associated protein OS=Homo sapiens OX=9606 GN=LRPAP1 PE=1 SV=1		31	22	12	12	2507.7	2341.4	2425.2	2461.3	2543.9	2384	2374.2	2332.7	2410
ECHS1	Enoyl-CoA hydratase, mitochondrial OS=Homo sapiens OX=9606 GN=ECHS1 PE=1 SV=4	P30084	>sp|P30084|ECHM_HUMAN Enoyl-CoA hydratase, mitochondrial OS=Homo sapiens OX=9606 GN=ECHS1 PE=1 SV=4		31	17	8	8	1326	1308.8	1294.4	1278.1	1316	1282.3	1211.3	1409.4	1286.2
CALU	Calumenin OS=Homo sapiens OX=9606 GN=CALU PE=1 SV=2	O43852	>sp|O43852|CALU_HUMAN Calumenin OS=Homo sapiens OX=9606 GN=CALU PE=1 SV=2		31	25	9	3	566.2	544.8	546.2	548.4	549.9	565.8	536.5	527.6	541.8
MAPK1	Mitogen-activated protein kinase 1 OS=Homo sapiens OX=9606 GN=MAPK1 PE=1 SV=3	P28482	>sp|P28482|MK01_HUMAN Mitogen-activated protein kinase 1 OS=Homo sapiens OX=9606 GN=MAPK1 PE=1 SV=3		31	29	11	7	3321.9	3391.7	3253.4	3555.4	3575.3	3574.7	3328.5	3321.6	3371.1
ENO3	Beta-enolase OS=Homo sapiens OX=9606 GN=ENO3 PE=1 SV=5	P13929	>sp|P13929|ENOB_HUMAN Beta-enolase OS=Homo sapiens OX=9606 GN=ENO3 PE=1 SV=5		31	62	9	4	274.3	307	264.1	306.3	315.9	327	280.5	279.6	303.6
RPL19	Ribosomal protein L19 OS=Homo sapiens OX=9606 GN=RPL19 PE=1 SV=1	A0A7I2YQG2	>tr|A0A7I2YQG2|A0A7I2YQG2_HUMAN Ribosomal protein L19 OS=Homo sapiens OX=9606 GN=RPL19 PE=1 SV=1		31	40	10	10	5630.9	5415	5796.8	5716	6002.3	5521.5	5108.1	5963.4	5555.1
WDFY1	WD repeat and FYVE domain-containing protein 1 OS=Homo sapiens OX=9606 GN=WDFY1 PE=1 SV=1	Q8IWB7	>sp|Q8IWB7|WDFY1_HUMAN WD repeat and FYVE domain-containing protein 1 OS=Homo sapiens OX=9606 GN=WDFY1 PE=1 SV=1		31	17	11	11	834.1	839.1	868.1	973.5	1080	990	825.5	967.4	994.4
RANBP1	RAN binding protein 1 OS=Homo sapiens OX=9606 GN=RANBP1 PE=1 SV=1	F6WQW2	>tr|F6WQW2|F6WQW2_HUMAN RAN binding protein 1 OS=Homo sapiens OX=9606 GN=RANBP1 PE=1 SV=1		31	37	11	9	3897.4	4102.7	4031.9	4200.2	4233.4	4155.8	4091	3189.2	4175.7
DFFA	DNA fragmentation factor subunit alpha OS=Homo sapiens OX=9606 GN=DFFA PE=1 SV=1	O00273	>sp|O00273|DFFA_HUMAN DNA fragmentation factor subunit alpha OS=Homo sapiens OX=9606 GN=DFFA PE=1 SV=1		31	21	10	10	3294.5	3125.8	3194.8	3354.7	3466.6	3356.7	3097.3	3039.6	3211.4
VAMP7	Vesicle-associated membrane protein 7 OS=Homo sapiens OX=9606 GN=VAMP7 PE=1 SV=3	P51809	>sp|P51809|VAMP7_HUMAN Vesicle-associated membrane protein 7 OS=Homo sapiens OX=9606 GN=VAMP7 PE=1 SV=3		31	18	6	6	1062.1	1104.7	1095.1	1072.6	1100.1	1059.9	1011.5	1034.8	1056.4
PRDX4	Peroxiredoxin-4 OS=Homo sapiens OX=9606 GN=PRDX4 PE=1 SV=1	Q13162	>sp|Q13162|PRDX4_HUMAN Peroxiredoxin-4 OS=Homo sapiens OX=9606 GN=PRDX4 PE=1 SV=1		31	35	8	5	2855.9	2518.9	2614	2620	2657.3	2628.1	2524.7	2402.1	2688.7
PYCARD	Apoptosis-associated speck-like protein containing a CARD OS=Homo sapiens OX=9606 GN=PYCARD PE=1 SV=2	Q9ULZ3	>sp|Q9ULZ3|ASC_HUMAN Apoptosis-associated speck-like protein containing a CARD OS=Homo sapiens OX=9606 GN=PYCARD PE=1 SV=2		31	44	7	7	5033.5	5120.7	4959.8	5409.3	5299.6	5366.5	4997.2	4986.5	5299.2
UCHL3	Ubiquitin carboxyl-terminal hydrolase isozyme L3 OS=Homo sapiens OX=9606 GN=UCHL3 PE=1 SV=1	P15374	>sp|P15374|UCHL3_HUMAN Ubiquitin carboxyl-terminal hydrolase isozyme L3 OS=Homo sapiens OX=9606 GN=UCHL3 PE=1 SV=1		31	19	6	6	1472.4	1433.6	1454.5	1658	1474.1	1587.9	1330.5	1550.5	1451.5
RAP2A	Ras-related protein Rap-2a OS=Homo sapiens OX=9606 GN=RAP2A PE=1 SV=1	P10114	>sp|P10114|RAP2A_HUMAN Ras-related protein Rap-2a OS=Homo sapiens OX=9606 GN=RAP2A PE=1 SV=1		31	9	5	1	17.3	25.4	15.1	23.3	16.6	15.6	21.1	20.5	24.5
SNRPB2	U2 small nuclear ribonucleoprotein B'' OS=Homo sapiens OX=9606 GN=SNRPB2 PE=1 SV=1	P08579	>sp|P08579|RU2B_HUMAN U2 small nuclear ribonucleoprotein B'' OS=Homo sapiens OX=9606 GN=SNRPB2 PE=1 SV=1		31	16	7	6	2065.7	1863.6	2029.2	2038.3	2172.2	2020.2	1906.3	2285.7	2089.7
VPS28	Vacuolar protein sorting-associated protein 28 homolog OS=Homo sapiens OX=9606 GN=VPS28 PE=1 SV=1	Q9UK41	>sp|Q9UK41|VPS28_HUMAN Vacuolar protein sorting-associated protein 28 homolog OS=Homo sapiens OX=9606 GN=VPS28 PE=1 SV=1		31	14	7	7	1072.8	1038.1	1047.1	1070.9	1029.7	1062.5	971.3	1094.3	942
MAD2L1	Mitotic spindle assembly checkpoint protein MAD2A OS=Homo sapiens OX=9606 GN=MAD2L1 PE=1 SV=1	Q13257	>sp|Q13257|MD2L1_HUMAN Mitotic spindle assembly checkpoint protein MAD2A OS=Homo sapiens OX=9606 GN=MAD2L1 PE=1 SV=1		31	11	6	6	994.4	1003.1	900.1	1030.2	996.7	1005.2	986.6	971.1	1099.3
STX6	Syntaxin-6 OS=Homo sapiens OX=9606 GN=STX6 PE=1 SV=1	O43752	>sp|O43752|STX6_HUMAN Syntaxin-6 OS=Homo sapiens OX=9606 GN=STX6 PE=1 SV=1		31	16	6	6	1093.4	1066.5	1071.7	1143.2	1123.5	1158.6	991.3	1089.8	1067.5
PPIL1	Peptidyl-prolyl cis-trans isomerase-like 1 OS=Homo sapiens OX=9606 GN=PPIL1 PE=1 SV=1	Q9Y3C6	>sp|Q9Y3C6|PPIL1_HUMAN Peptidyl-prolyl cis-trans isomerase-like 1 OS=Homo sapiens OX=9606 GN=PPIL1 PE=1 SV=1		31	11	4	4	1035.7	1110.6	1056.6	1224.2	1262.9	1237.2	1028.1	1188	1261
PIN4	Peptidyl-prolyl cis-trans isomerase NIMA-interacting 4 OS=Homo sapiens OX=9606 GN=PIN4 PE=1 SV=1	Q9Y237	>sp|Q9Y237|PIN4_HUMAN Peptidyl-prolyl cis-trans isomerase NIMA-interacting 4 OS=Homo sapiens OX=9606 GN=PIN4 PE=1 SV=1		31	9	5	5	772.9	743	773.2	791.4	830.2	809.3	739.3	757.1	781
VPS25	Vacuolar protein-sorting-associated protein 25 OS=Homo sapiens OX=9606 GN=VPS25 PE=1 SV=1	Q9BRG1	>sp|Q9BRG1|VPS25_HUMAN Vacuolar protein-sorting-associated protein 25 OS=Homo sapiens OX=9606 GN=VPS25 PE=1 SV=1		31	10	5	5	1357	1207.5	1336.9	1189.5	1183.8	1223.8	1197.4	1149.9	1148.4
KIAA1143	Uncharacterized protein KIAA1143 OS=Homo sapiens OX=9606 GN=KIAA1143 PE=1 SV=2	Q96AT1	>sp|Q96AT1|K1143_HUMAN Uncharacterized protein KIAA1143 OS=Homo sapiens OX=9606 GN=KIAA1143 PE=1 SV=2		31	7	5	5	639.5	625.8	642.4	633.8	674.1	648	631.1	603	662.8
ARPC5L	Actin-related protein 2/3 complex subunit 5-like protein OS=Homo sapiens OX=9606 GN=ARPC5L PE=1 SV=1	Q9BPX5	>sp|Q9BPX5|ARP5L_HUMAN Actin-related protein 2/3 complex subunit 5-like protein OS=Homo sapiens OX=9606 GN=ARPC5L PE=1 SV=1		31	21	5	4	1675.2	1639	1741	1658.5	1749.4	1759.5	1579.2	1713.5	1752.2
LAMTOR5	Ragulator complex protein LAMTOR5 OS=Homo sapiens OX=9606 GN=LAMTOR5 PE=1 SV=1	A0A8Z5A536	>tr|A0A8Z5A536|A0A8Z5A536_HUMAN Ragulator complex protein LAMTOR5 OS=Homo sapiens OX=9606 GN=LAMTOR5 PE=1 SV=1		31	5	3	3	265.8	239.1	310.2	237.1	253.7	274.1	230.3	262	241.8
	Histone H2A OS=Homo sapiens OX=9606 PE=3 SV=1	A0A0U1RRH7	>tr|A0A0U1RRH7|A0A0U1RRH7_HUMAN Histone H2A OS=Homo sapiens OX=9606 PE=3 SV=1		31	31	6	1	237.5	200.6	304.9	260.1	287.6	244.2	186.4	472.7	300.1
CIAO2B	Cytosolic iron-sulfur assembly component 2B OS=Homo sapiens OX=9606 GN=CIAO2B PE=1 SV=1	Q9Y3D0	>sp|Q9Y3D0|CIA2B_HUMAN Cytosolic iron-sulfur assembly component 2B OS=Homo sapiens OX=9606 GN=CIAO2B PE=1 SV=1		31	3	3	3	222.9	220.6	215.7	231.8	246.5	255.5	228.4	235.2	239.1
LIMD2	LIM domain-containing protein 2 OS=Homo sapiens OX=9606 GN=LIMD2 PE=1 SV=1	Q9BT23	>sp|Q9BT23|LIMD2_HUMAN LIM domain-containing protein 2 OS=Homo sapiens OX=9606 GN=LIMD2 PE=1 SV=1		31	14	5	4	1486.9	1377.7	1462.3	1396	1517.3	1399.5	1460.7	1343.6	1527.6
NHP2	H/ACA ribonucleoprotein complex subunit 2 OS=Homo sapiens OX=9606 GN=NHP2 PE=1 SV=1	Q9NX24	>sp|Q9NX24|NHP2_HUMAN H/ACA ribonucleoprotein complex subunit 2 OS=Homo sapiens OX=9606 GN=NHP2 PE=1 SV=1		31	7	3	3	320.5	317.3	341.3	329.2	342.9	352.5	301.4	322	333.3
CARHSP1	Calcium-regulated heat-stable protein 1 OS=Homo sapiens OX=9606 GN=CARHSP1 PE=1 SV=2	Q9Y2V2	>sp|Q9Y2V2|CHSP1_HUMAN Calcium-regulated heat-stable protein 1 OS=Homo sapiens OX=9606 GN=CARHSP1 PE=1 SV=2		31	7	4	4	410.9	388.2	419.7	411.7	410.9	402.7	385.7	397.6	406.1
PIN1	Peptidyl-prolyl cis-trans isomerase NIMA-interacting 1 OS=Homo sapiens OX=9606 GN=PIN1 PE=1 SV=1	Q13526	>sp|Q13526|PIN1_HUMAN Peptidyl-prolyl cis-trans isomerase NIMA-interacting 1 OS=Homo sapiens OX=9606 GN=PIN1 PE=1 SV=1		31	5	4	4	238.7	221.2	223.2	223.7	234.9	222.2	202	229.5	248.9
NDUFB4	NADH dehydrogenase [ubiquinone] 1 beta subcomplex subunit 4 OS=Homo sapiens OX=9606 GN=NDUFB4 PE=1 SV=3	O95168	>sp|O95168|NDUB4_HUMAN NADH dehydrogenase [ubiquinone] 1 beta subcomplex subunit 4 OS=Homo sapiens OX=9606 GN=NDUFB4 PE=1 SV=3		31	5	3	3	399.8	399.9	362.6	398.7	427.5	412	369.5	390.6	401.6
ATXN7L3B	Ataxin-7-like protein 3B OS=Homo sapiens OX=9606 GN=ATXN7L3B PE=1 SV=2	Q96GX2	>sp|Q96GX2|A7L3B_HUMAN Ataxin-7-like protein 3B OS=Homo sapiens OX=9606 GN=ATXN7L3B PE=1 SV=2		31	2	2	2	71.3	81.6	99.2	78.9	74.3	88.8	71.8	87.9	69
NRGN	Neurogranin OS=Homo sapiens OX=9606 GN=NRGN PE=1 SV=1	Q92686	>sp|Q92686|NEUG_HUMAN Neurogranin OS=Homo sapiens OX=9606 GN=NRGN PE=1 SV=1		31	10	2	2	270	249.4	312.7	318.5	373.9	316.4	251.8	259.2	348.2
SDHAF4	Succinate dehydrogenase assembly factor 4, mitochondrial OS=Homo sapiens OX=9606 GN=SDHAF4 PE=1 SV=1	Q5VUM1	>sp|Q5VUM1|SDHF4_HUMAN Succinate dehydrogenase assembly factor 4, mitochondrial OS=Homo sapiens OX=9606 GN=SDHAF4 PE=1 SV=1		31	3	2	2	63.9	72.4	75.7	59.2	63.3	73.9	61.3	59.4	62.8
DYNC1H1	Cytoplasmic dynein 1 heavy chain 1 OS=Homo sapiens OX=9606 GN=DYNC1H1 PE=1 SV=5	Q14204	>sp|Q14204|DYHC1_HUMAN Cytoplasmic dynein 1 heavy chain 1 OS=Homo sapiens OX=9606 GN=DYNC1H1 PE=1 SV=5		30	332	136	136	34425.5	33524.5	34279.4	34649.8	35311.1	34626.5	32024.7	34096.7	34075
SPTBN1	Spectrin beta chain, non-erythrocytic 1 OS=Homo sapiens OX=9606 GN=SPTBN1 PE=1 SV=2	Q01082	>sp|Q01082|SPTB2_HUMAN Spectrin beta chain, non-erythrocytic 1 OS=Homo sapiens OX=9606 GN=SPTBN1 PE=1 SV=2		30	126	66	58	9659.1	9525.9	9554	9952	9947.5	9810.8	9286	9363	9662.7
UPF1	Regulator of nonsense transcripts 1 OS=Homo sapiens OX=9606 GN=UPF1 PE=1 SV=2	Q92900	>sp|Q92900|RENT1_HUMAN Regulator of nonsense transcripts 1 OS=Homo sapiens OX=9606 GN=UPF1 PE=1 SV=2		30	54	28	28	4479.4	4339.4	4339.9	4283.8	4501.8	4326.5	4171	4411.2	4279.8
INPP5D	Phosphatidylinositol 3,4,5-trisphosphate 5-phosphatase 1 OS=Homo sapiens OX=9606 GN=INPP5D PE=1 SV=2	Q92835	>sp|Q92835|SHIP1_HUMAN Phosphatidylinositol 3,4,5-trisphosphate 5-phosphatase 1 OS=Homo sapiens OX=9606 GN=INPP5D PE=1 SV=2		30	76	33	31	7131.9	6855.8	7022.4	6942	7072.2	6860.7	6543	7200.9	6974.8
HNRNPU	Heterogeneous nuclear ribonucleoprotein U OS=Homo sapiens OX=9606 GN=HNRNPU PE=1 SV=6	Q00839	>sp|Q00839|HNRPU_HUMAN Heterogeneous nuclear ribonucleoprotein U OS=Homo sapiens OX=9606 GN=HNRNPU PE=1 SV=6		30	131	35	5	1403.8	1484.6	1438.5	1488	1587	1580.2	1371.4	1509.6	1515.6
AP2B1	AP-2 complex subunit beta OS=Homo sapiens OX=9606 GN=AP2B1 PE=1 SV=1	P63010	>sp|P63010|AP2B1_HUMAN AP-2 complex subunit beta OS=Homo sapiens OX=9606 GN=AP2B1 PE=1 SV=1		30	66	28	12	1943.5	1924.8	1908.3	1903.5	1932.4	1861.2	1752.8	1948.3	1963.1
CCAR2	Cell cycle and apoptosis regulator protein 2 OS=Homo sapiens OX=9606 GN=CCAR2 PE=1 SV=2	Q8N163	>sp|Q8N163|CCAR2_HUMAN Cell cycle and apoptosis regulator protein 2 OS=Homo sapiens OX=9606 GN=CCAR2 PE=1 SV=2		30	74	27	27	7528.1	7216.4	7427.4	7504.6	7753.6	7545.8	7091.5	7134.1	7382.3
PPP1R12A	Isoform 4 of Protein phosphatase 1 regulatory subunit 12A OS=Homo sapiens OX=9606 GN=PPP1R12A	O14974-4	>sp|O14974-4|MYPT1_HUMAN Isoform 4 of Protein phosphatase 1 regulatory subunit 12A OS=Homo sapiens OX=9606 GN=PPP1R12A		30	47	29	1	58.8	49.6	55	60.7	53	48.3	54.5	54.3	52.7
CAPN1	Calpain-1 catalytic subunit OS=Homo sapiens OX=9606 GN=CAPN1 PE=1 SV=1	P07384	>sp|P07384|CAN1_HUMAN Calpain-1 catalytic subunit OS=Homo sapiens OX=9606 GN=CAPN1 PE=1 SV=1		30	69	21	21	7717.7	7457.9	7303.6	7763.3	7575	7563.6	7252.6	7467.6	7472.4
ARHGEF6	Rho guanine nucleotide exchange factor 6 OS=Homo sapiens OX=9606 GN=ARHGEF6 PE=1 SV=2	Q15052	>sp|Q15052|ARHG6_HUMAN Rho guanine nucleotide exchange factor 6 OS=Homo sapiens OX=9606 GN=ARHGEF6 PE=1 SV=2		30	44	23	19	3108.7	3194.6	3190.2	3347.6	3321.7	3335.3	3023	3283.3	3260.2
CORO1C	Coronin-1C OS=Homo sapiens OX=9606 GN=CORO1C PE=1 SV=1	Q9ULV4	>sp|Q9ULV4|COR1C_HUMAN Coronin-1C OS=Homo sapiens OX=9606 GN=CORO1C PE=1 SV=1		30	47	17	16	4153.8	3865.4	4219.2	4147.9	4134.6	4047.1	3655.5	4088	3917.1
COLGALT1	Procollagen galactosyltransferase 1 OS=Homo sapiens OX=9606 GN=COLGALT1 PE=1 SV=1	Q8NBJ5	>sp|Q8NBJ5|GT251_HUMAN Procollagen galactosyltransferase 1 OS=Homo sapiens OX=9606 GN=COLGALT1 PE=1 SV=1		30	55	19	19	5922.5	5888.1	5732.3	6216.2	6202.1	6032	5702.9	5884.5	6227.9
SNX2	Sorting nexin-2 OS=Homo sapiens OX=9606 GN=SNX2 PE=1 SV=2	O60749	>sp|O60749|SNX2_HUMAN Sorting nexin-2 OS=Homo sapiens OX=9606 GN=SNX2 PE=1 SV=2		30	39	16	15	3766.1	3577.6	3736.9	3820.7	3828.6	3779.9	3515	3889.2	3706.5
APPL1	DCC-interacting protein 13-alpha OS=Homo sapiens OX=9606 GN=APPL1 PE=1 SV=1	Q9UKG1	>sp|Q9UKG1|DP13A_HUMAN DCC-interacting protein 13-alpha OS=Homo sapiens OX=9606 GN=APPL1 PE=1 SV=1		30	36	18	18	3134.2	3019.8	3161.2	3233.9	3281.5	3111.4	3063.2	3141.8	3340.4
PAK1	Serine/threonine-protein kinase PAK 1 OS=Homo sapiens OX=9606 GN=PAK1 PE=1 SV=2	Q13153	>sp|Q13153|PAK1_HUMAN Serine/threonine-protein kinase PAK 1 OS=Homo sapiens OX=9606 GN=PAK1 PE=1 SV=2		30	33	13	8	924.5	952.2	991.9	967.8	977.5	966.3	881.3	919.1	967.7
OXCT1	Succinyl-CoA:3-ketoacid coenzyme A transferase 1, mitochondrial OS=Homo sapiens OX=9606 GN=OXCT1 PE=1 SV=1	P55809	>sp|P55809|SCOT1_HUMAN Succinyl-CoA:3-ketoacid coenzyme A transferase 1, mitochondrial OS=Homo sapiens OX=9606 GN=OXCT1 PE=1 SV=1		30	31	15	15	2389.6	2293	2363.4	2356	2565.5	2398.6	2259.5	2329.6	2302.3
EIF3E	Eukaryotic translation initiation factor 3 subunit E OS=Homo sapiens OX=9606 GN=EIF3E PE=1 SV=1	A0A7I2V3I0	>tr|A0A7I2V3I0|A0A7I2V3I0_HUMAN Eukaryotic translation initiation factor 3 subunit E OS=Homo sapiens OX=9606 GN=EIF3E PE=1 SV=1		30	35	14	14	2620.1	2686	2783.7	2782.3	2806.7	2845.2	2507.8	2840	2908.2
TGOLN2	Isoform 7 of Trans-Golgi network integral membrane protein 2 OS=Homo sapiens OX=9606 GN=TGOLN2	O43493-7	>sp|O43493-7|TGON2_HUMAN Isoform 7 of Trans-Golgi network integral membrane protein 2 OS=Homo sapiens OX=9606 GN=TGOLN2		30	33	14	1	148.5	152.8	125.6	147.9	150.6	154.9	157.3	111.8	141.9
HNRNPH1	Heterogeneous nuclear ribonucleoprotein H1 OS=Homo sapiens OX=9606 GN=HNRNPH1 PE=1 SV=1	G8JLB6	>tr|G8JLB6|G8JLB6_HUMAN Heterogeneous nuclear ribonucleoprotein H1 OS=Homo sapiens OX=9606 GN=HNRNPH1 PE=1 SV=1		30	39	10	5	1411.7	1345.3	1393.2	1391.9	1445.5	1369.5	1283.9	1462	1387.6
SLC25A3	Solute carrier family 25 member 3 OS=Homo sapiens OX=9606 GN=SLC25A3 PE=1 SV=2	Q00325	>sp|Q00325|S25A3_HUMAN Solute carrier family 25 member 3 OS=Homo sapiens OX=9606 GN=SLC25A3 PE=1 SV=2		30	78	12	12	9715.3	8580.4	9041.4	8603.2	8891.3	8538.3	8877.5	9121.6	8412.4
BSG	Basigin OS=Homo sapiens OX=9606 GN=BSG PE=1 SV=2	P35613	>sp|P35613|BASI_HUMAN Basigin OS=Homo sapiens OX=9606 GN=BSG PE=1 SV=2		30	49	11	11	5363.2	5003.1	5056.5	5021.8	5130.7	5022.2	4927.8	5085	4958.9
CIAPIN1	Anamorsin OS=Homo sapiens OX=9606 GN=CIAPIN1 PE=1 SV=2	Q6FI81	>sp|Q6FI81|CPIN1_HUMAN Anamorsin OS=Homo sapiens OX=9606 GN=CIAPIN1 PE=1 SV=2		30	35	11	11	3175.5	2977.9	3121.7	3138.1	3316.3	3240.1	2959.3	3339.5	3056.4
DLST	Dihydrolipoyllysine-residue succinyltransferase component of 2-oxoglutarate dehydrogenase complex, mitochondrial OS=Homo sapiens OX=9606 GN=DLST PE=1 SV=4	P36957	>sp|P36957|ODO2_HUMAN Dihydrolipoyllysine-residue succinyltransferase component of 2-oxoglutarate dehydrogenase complex, mitochondrial OS=Homo sapiens OX=9606 GN=DLST PE=1 SV=4		30	43	13	13	5107.7	4981.6	5113.4	5213	5325.7	5313.3	4738.4	5030.4	4980.7
MPI	Mannose-6-phosphate isomerase OS=Homo sapiens OX=9606 GN=MPI PE=1 SV=2	P34949	>sp|P34949|MPI_HUMAN Mannose-6-phosphate isomerase OS=Homo sapiens OX=9606 GN=MPI PE=1 SV=2		30	20	9	9	2005.2	1782	1847.5	1796.1	1787.5	1782.7	1719.6	1822.4	1645.7
AP1M1	AP-1 complex subunit mu-1 OS=Homo sapiens OX=9606 GN=AP1M1 PE=1 SV=3	Q9BXS5	>sp|Q9BXS5|AP1M1_HUMAN AP-1 complex subunit mu-1 OS=Homo sapiens OX=9606 GN=AP1M1 PE=1 SV=3		30	30	12	12	2853.1	2748.7	2740.1	2667.7	2683.6	2763.2	2559.3	2662.2	2600.8
SERPINB6	Serpin B6 OS=Homo sapiens OX=9606 GN=SERPINB6 PE=1 SV=1	A0A087X1N8	>tr|A0A087X1N8|A0A087X1N8_HUMAN Serpin B6 OS=Homo sapiens OX=9606 GN=SERPINB6 PE=1 SV=1		30	21	9	8	1278.3	1140	1230.2	1143.5	1154.8	1127.5	1083.9	1180.5	1095.1
CNP	2',3'-cyclic-nucleotide 3'-phosphodiesterase OS=Homo sapiens OX=9606 GN=CNP PE=1 SV=2	P09543	>sp|P09543|CN37_HUMAN 2',3'-cyclic-nucleotide 3'-phosphodiesterase OS=Homo sapiens OX=9606 GN=CNP PE=1 SV=2		30	15	12	12	1675	1672.3	1657.1	1787	1781.4	1785.9	1618.4	1651	1700.1
AIMP2	Aminoacyl tRNA synthase complex-interacting multifunctional protein 2 OS=Homo sapiens OX=9606 GN=AIMP2 PE=1 SV=2	Q13155	>sp|Q13155|AIMP2_HUMAN Aminoacyl tRNA synthase complex-interacting multifunctional protein 2 OS=Homo sapiens OX=9606 GN=AIMP2 PE=1 SV=2		30	26	8	8	2178.4	2083.3	2096.8	2244.6	2290.4	2278.5	2063.3	2400	2222.5
HLA-B	HLA class I histocompatibility antigen B alpha chain OS=Homo sapiens OX=9606 GN=HLA-B PE=1 SV=1	D5H3J5	>tr|D5H3J5|D5H3J5_HUMAN HLA class I histocompatibility antigen B alpha chain OS=Homo sapiens OX=9606 GN=HLA-B PE=1 SV=1		30	44	8	1	117	101.7	117.2	107.2	117.6	110.7	92.3	110.1	103
SCAMP3	Secretory carrier-associated membrane protein 3 OS=Homo sapiens OX=9606 GN=SCAMP3 PE=1 SV=3	O14828	>sp|O14828|SCAM3_HUMAN Secretory carrier-associated membrane protein 3 OS=Homo sapiens OX=9606 GN=SCAMP3 PE=1 SV=3		30	22	10	10	1781.9	1823.9	1826.7	1902.4	1908.6	1942.5	1732.7	1825.6	1896.9
CNPY3	Protein canopy homolog 3 OS=Homo sapiens OX=9606 GN=CNPY3 PE=1 SV=1	Q9BT09	>sp|Q9BT09|CNPY3_HUMAN Protein canopy homolog 3 OS=Homo sapiens OX=9606 GN=CNPY3 PE=1 SV=1		30	25	9	9	3902.2	3592	3535.5	3574.8	3749.3	3642.3	3406.2	4553.2	3687.3
GGH	Gamma-glutamyl hydrolase OS=Homo sapiens OX=9606 GN=GGH PE=1 SV=2	Q92820	>sp|Q92820|GGH_HUMAN Gamma-glutamyl hydrolase OS=Homo sapiens OX=9606 GN=GGH PE=1 SV=2		30	21	9	9	2379.4	2332.6	2254.7	2436	2289.5	2258	2206.2	2178.2	2229.4
SCLY	Selenocysteine lyase OS=Homo sapiens OX=9606 GN=SCLY PE=1 SV=1	A0A0A0MQU4	>tr|A0A0A0MQU4|A0A0A0MQU4_HUMAN Selenocysteine lyase OS=Homo sapiens OX=9606 GN=SCLY PE=1 SV=1		30	17	9	9	1357.4	1266.4	1241.1	1330.6	1348.5	1447.4	1256	1263	1286.1
UBXN1	UBX domain-containing protein 1 OS=Homo sapiens OX=9606 GN=UBXN1 PE=1 SV=2	Q04323	>sp|Q04323|UBXN1_HUMAN UBX domain-containing protein 1 OS=Homo sapiens OX=9606 GN=UBXN1 PE=1 SV=2		30	19	9	9	1862	1795.1	1798	1894.5	2026.3	1923	1808	1794.8	1784.1
CHORDC1	Cysteine and histidine-rich domain-containing protein 1 OS=Homo sapiens OX=9606 GN=CHORDC1 PE=1 SV=2	Q9UHD1	>sp|Q9UHD1|CHRD1_HUMAN Cysteine and histidine-rich domain-containing protein 1 OS=Homo sapiens OX=9606 GN=CHORDC1 PE=1 SV=2		30	18	9	9	1829.1	1794.8	1766	1804	1952.5	1825	1735.7	1847.4	1740.4
NAXE	NAD(P)H-hydrate epimerase OS=Homo sapiens OX=9606 GN=NAXE PE=1 SV=2	Q8NCW5	>sp|Q8NCW5|NNRE_HUMAN NAD(P)H-hydrate epimerase OS=Homo sapiens OX=9606 GN=NAXE PE=1 SV=2		30	25	8	8	2865.3	2601.6	2644.6	2500	2661.7	2577.5	2500.5	2692.2	2503.6
SNAP23	Synaptosomal-associated protein 23 OS=Homo sapiens OX=9606 GN=SNAP23 PE=1 SV=1	O00161	>sp|O00161|SNP23_HUMAN Synaptosomal-associated protein 23 OS=Homo sapiens OX=9606 GN=SNAP23 PE=1 SV=1		30	16	8	8	1317.1	1129.1	1325.9	1209.6	1373.5	1380.5	1021	1126.4	1118.4
RASSF2	Ras association domain-containing protein 2 OS=Homo sapiens OX=9606 GN=RASSF2 PE=1 SV=1	P50749	>sp|P50749|RASF2_HUMAN Ras association domain-containing protein 2 OS=Homo sapiens OX=9606 GN=RASSF2 PE=1 SV=1		30	13	9	8	928.7	861.3	870.2	947.2	913	911.5	818.3	954.6	919.2
DNAAF10	Dynein axonemal assembly factor 10 OS=Homo sapiens OX=9606 GN=DNAAF10 PE=1 SV=1	Q96MX6	>sp|Q96MX6|DAA10_HUMAN Dynein axonemal assembly factor 10 OS=Homo sapiens OX=9606 GN=DNAAF10 PE=1 SV=1		30	9	8	8	1110.2	1080	1104.6	1111.6	1110.9	1155.2	1044.1	1177.1	1089.8
THYN1	Thymocyte nuclear protein 1 OS=Homo sapiens OX=9606 GN=THYN1 PE=1 SV=1	Q9P016	>sp|Q9P016|THYN1_HUMAN Thymocyte nuclear protein 1 OS=Homo sapiens OX=9606 GN=THYN1 PE=1 SV=1		30	23	8	8	3287.5	3076.9	3148.7	3188.9	3228.1	3070.7	3092.5	3117.6	3150.6
RPS23	Small ribosomal subunit protein uS12 OS=Homo sapiens OX=9606 GN=RPS23 PE=1 SV=3	P62266	>sp|P62266|RS23_HUMAN Small ribosomal subunit protein uS12 OS=Homo sapiens OX=9606 GN=RPS23 PE=1 SV=3		30	43	6	6	4260.4	4229.1	4248.7	4229.9	4368.7	4298.1	3840.4	4385	4276.3
CHMP1B	Charged multivesicular body protein 1b OS=Homo sapiens OX=9606 GN=CHMP1B PE=1 SV=1	Q7LBR1	>sp|Q7LBR1|CHM1B_HUMAN Charged multivesicular body protein 1b OS=Homo sapiens OX=9606 GN=CHMP1B PE=1 SV=1		30	24	8	8	3349	3238	3332.5	3356.9	3372.9	3380.8	3242.1	3146	3184.6
PMVK	Phosphomevalonate kinase OS=Homo sapiens OX=9606 GN=PMVK PE=1 SV=3	Q15126	>sp|Q15126|PMVK_HUMAN Phosphomevalonate kinase OS=Homo sapiens OX=9606 GN=PMVK PE=1 SV=3		30	8	6	6	1478.9	1432.3	1481.6	1532.9	1533.8	1477.4	1341.5	1484.1	1566.1
MAGOHB	Protein mago nashi homolog 2 OS=Homo sapiens OX=9606 GN=MAGOHB PE=1 SV=1	Q96A72	>sp|Q96A72|MGN2_HUMAN Protein mago nashi homolog 2 OS=Homo sapiens OX=9606 GN=MAGOHB PE=1 SV=1		30	12	5	5	1749.8	1565.7	1691.7	1529.9	1529.6	1513.9	1581.2	1630.9	1474.5
SNX12	Sorting nexin 12 OS=Homo sapiens OX=9606 GN=SNX12 PE=1 SV=1	A0A087X0R6	>tr|A0A087X0R6|A0A087X0R6_HUMAN Sorting nexin 12 OS=Homo sapiens OX=9606 GN=SNX12 PE=1 SV=1		30	9	5	5	884	818.1	898.5	821.4	807.7	840.2	769.7	851.5	798.6
MIX23	Protein MIX23 OS=Homo sapiens OX=9606 GN=MIX23 PE=1 SV=1	Q4VC31	>sp|Q4VC31|MIX23_HUMAN Protein MIX23 OS=Homo sapiens OX=9606 GN=MIX23 PE=1 SV=1		30	10	5	5	1275.9	1115.3	1331.2	1387.8	1308.7	1383.5	1187.5	1341.5	1284.6
COA6	Cytochrome c oxidase assembly factor 6 homolog OS=Homo sapiens OX=9606 GN=COA6 PE=1 SV=1	Q5JTJ3	>sp|Q5JTJ3|COA6_HUMAN Cytochrome c oxidase assembly factor 6 homolog OS=Homo sapiens OX=9606 GN=COA6 PE=1 SV=1		30	8	4	4	671.5	667.2	658.8	743.4	774.2	739.2	636.2	727.3	752
NOP16	Nucleolar protein 16 OS=Homo sapiens OX=9606 GN=NOP16 PE=1 SV=2	Q9Y3C1	>sp|Q9Y3C1|NOP16_HUMAN Nucleolar protein 16 OS=Homo sapiens OX=9606 GN=NOP16 PE=1 SV=2		30	8	5	5	539.2	533.6	503.6	530	518.5	576.7	461.7	513.9	464.4
NME3	Nucleoside diphosphate kinase 3 OS=Homo sapiens OX=9606 GN=NME3 PE=1 SV=2	Q13232	>sp|Q13232|NDK3_HUMAN Nucleoside diphosphate kinase 3 OS=Homo sapiens OX=9606 GN=NME3 PE=1 SV=2		30	13	6	6	1446	1356.5	1418.5	1399.8	1408.8	1445.3	1362.1	1434.8	1380
SRGN	Serglycin OS=Homo sapiens OX=9606 GN=SRGN PE=1 SV=3	P10124	>sp|P10124|SRGN_HUMAN Serglycin OS=Homo sapiens OX=9606 GN=SRGN PE=1 SV=3		30	12	3	3	504.2	544.6	775.3	566.8	716.3	646.7	547.8	488.1	543.5
SF3B5	Splicing factor 3B subunit 5 OS=Homo sapiens OX=9606 GN=SF3B5 PE=1 SV=1	Q9BWJ5	>sp|Q9BWJ5|SF3B5_HUMAN Splicing factor 3B subunit 5 OS=Homo sapiens OX=9606 GN=SF3B5 PE=1 SV=1		30	7	2	2	479.4	399.6	470	405.5	413.5	379.4	407.5	460.7	381.7
EPS15L1	Epidermal growth factor receptor pathway substrate 15 like 1 (Fragment) OS=Homo sapiens OX=9606 GN=EPS15L1 PE=1 SV=1	M0QY01	>tr|M0QY01|M0QY01_HUMAN Epidermal growth factor receptor pathway substrate 15 like 1 (Fragment) OS=Homo sapiens OX=9606 GN=EPS15L1 PE=1 SV=1		30	3	2	1	56.8	50.9	49.3	52.3	53.2	62.3	49.4	46.9	50.5
PRKDC	DNA-dependent protein kinase catalytic subunit OS=Homo sapiens OX=9606 GN=PRKDC PE=1 SV=3	P78527	>sp|P78527|PRKDC_HUMAN DNA-dependent protein kinase catalytic subunit OS=Homo sapiens OX=9606 GN=PRKDC PE=1 SV=3		29	223	115	115	22820.9	22078.9	22304.3	22708.2	22972.8	22344.2	21047.2	23293.5	22869.2
DCTN1	Dynactin subunit 1 OS=Homo sapiens OX=9606 GN=DCTN1 PE=1 SV=3	Q14203	>sp|Q14203|DCTN1_HUMAN Dynactin subunit 1 OS=Homo sapiens OX=9606 GN=DCTN1 PE=1 SV=3		29	56	32	32	4906.9	4865.5	4938.1	5027.4	5119.2	4918.9	4773.4	4857.7	4967.9
CAND1	Cullin-associated NEDD8-dissociated protein 1 OS=Homo sapiens OX=9606 GN=CAND1 PE=1 SV=2	Q86VP6	>sp|Q86VP6|CAND1_HUMAN Cullin-associated NEDD8-dissociated protein 1 OS=Homo sapiens OX=9606 GN=CAND1 PE=1 SV=2		29	137	37	37	16299.1	15407.6	16183.3	15951.8	16157	15730.1	15002	16469.4	15597.4
FLII	Isoform 2 of Protein flightless-1 homolog OS=Homo sapiens OX=9606 GN=FLII	Q13045-2	>sp|Q13045-2|FLII_HUMAN Isoform 2 of Protein flightless-1 homolog OS=Homo sapiens OX=9606 GN=FLII		29	68	32	1
ILF3	Interleukin enhancer-binding factor 3 OS=Homo sapiens OX=9606 GN=ILF3 PE=1 SV=3	Q12906	>sp|Q12906|ILF3_HUMAN Interleukin enhancer-binding factor 3 OS=Homo sapiens OX=9606 GN=ILF3 PE=1 SV=3		29	88	24	21	7370.8	7176.2	7348.2	7264.7	7361.3	7217.7	6792.9	6978.2	6736.4
ARHGAP45	Rho GTPase-activating protein 45 OS=Homo sapiens OX=9606 GN=ARHGAP45 PE=1 SV=2	Q92619	>sp|Q92619|HMHA1_HUMAN Rho GTPase-activating protein 45 OS=Homo sapiens OX=9606 GN=ARHGAP45 PE=1 SV=2		29	69	33	33	7518.2	7128.7	7728.5	7562.1	7898.3	7678.6	7059.4	7515.9	7429.6
HNRNPU	Heterogeneous nuclear ribonucleoprotein U OS=Homo sapiens OX=9606 GN=HNRNPU PE=1 SV=1	A0A1W2PPS1	>tr|A0A1W2PPS1|A0A1W2PPS1_HUMAN Heterogeneous nuclear ribonucleoprotein U OS=Homo sapiens OX=9606 GN=HNRNPU PE=1 SV=1		29	121	32	2	923.8	887.2	933	1004.4	1128.8	1064.6	896.1	1126.4	1088.6
ATP2A2	Sarcoplasmic/endoplasmic reticulum calcium ATPase 2 OS=Homo sapiens OX=9606 GN=ATP2A2 PE=1 SV=1	P16615	>sp|P16615|AT2A2_HUMAN Sarcoplasmic/endoplasmic reticulum calcium ATPase 2 OS=Homo sapiens OX=9606 GN=ATP2A2 PE=1 SV=1		29	57	25	19	3829.5	3670.1	3585.6	3802.7	3885.8	3729.2	3698.9	3723.3	3862.6
PPP1R12A	Protein phosphatase 1 regulatory subunit 12A OS=Homo sapiens OX=9606 GN=PPP1R12A PE=1 SV=1	O14974	>sp|O14974|MYPT1_HUMAN Protein phosphatase 1 regulatory subunit 12A OS=Homo sapiens OX=9606 GN=PPP1R12A PE=1 SV=1		29	49	29	1	44.5	48.2	52.2	44.6	49	47.5	40.1	37	38.9
HK2	Hexokinase-2 OS=Homo sapiens OX=9606 GN=HK2 PE=1 SV=2	P52789	>sp|P52789|HXK2_HUMAN Hexokinase-2 OS=Homo sapiens OX=9606 GN=HK2 PE=1 SV=2		29	40	24	21	3513.8	3485.7	3335.2	3635.5	3726.8	3746.8	3258.7	3800.2	3702.7
NAA15	N-alpha-acetyltransferase 15, NatA auxiliary subunit OS=Homo sapiens OX=9606 GN=NAA15 PE=1 SV=1	Q9BXJ9	>sp|Q9BXJ9|NAA15_HUMAN N-alpha-acetyltransferase 15, NatA auxiliary subunit OS=Homo sapiens OX=9606 GN=NAA15 PE=1 SV=1		29	62	29	21	5496.8	5286.7	5454.3	5538.5	5534.4	5494.8	5182.9	5440	5497.3
USO1	General vesicular transport factor p115 OS=Homo sapiens OX=9606 GN=USO1 PE=1 SV=2	O60763	>sp|O60763|USO1_HUMAN General vesicular transport factor p115 OS=Homo sapiens OX=9606 GN=USO1 PE=1 SV=2		29	66	25	25	6623	6625.8	6798.3	6786.8	6810.6	6793.5	6586.5	6728.3	6786
SH3BP1	SH3 domain-binding protein 1 OS=Homo sapiens OX=9606 GN=SH3BP1 PE=1 SV=3	Q9Y3L3	>sp|Q9Y3L3|3BP1_HUMAN SH3 domain-binding protein 1 OS=Homo sapiens OX=9606 GN=SH3BP1 PE=1 SV=3		29	59	18	18	4787.6	4784.1	4730.6	5114.6	5109.9	5097.8	4533.5	4971.9	4878.5
SYK	Tyrosine-protein kinase SYK OS=Homo sapiens OX=9606 GN=SYK PE=1 SV=1	P43405	>sp|P43405|KSYK_HUMAN Tyrosine-protein kinase SYK OS=Homo sapiens OX=9606 GN=SYK PE=1 SV=1		29	49	19	19	4603.8	4269.9	4458.4	4387.5	4433.7	4349.9	4231.5	4391.7	4329.3
GRN	Progranulin OS=Homo sapiens OX=9606 GN=GRN PE=1 SV=2	P28799	>sp|P28799|GRN_HUMAN Progranulin OS=Homo sapiens OX=9606 GN=GRN PE=1 SV=2		29	42	16	16	2393.8	2445.2	2483.8	2504.9	2601.6	2558.9	2267.8	2666.3	2520.7
MTA2	Metastasis-associated protein MTA2 OS=Homo sapiens OX=9606 GN=MTA2 PE=1 SV=1	O94776	>sp|O94776|MTA2_HUMAN Metastasis-associated protein MTA2 OS=Homo sapiens OX=9606 GN=MTA2 PE=1 SV=1		29	37	21	18	2151	2094.5	2124	2169.2	2201.1	2141.1	1993.9	2126.8	2216.9
CTPS1	CTP synthase 1 OS=Homo sapiens OX=9606 GN=CTPS1 PE=1 SV=2	P17812	>sp|P17812|PYRG1_HUMAN CTP synthase 1 OS=Homo sapiens OX=9606 GN=CTPS1 PE=1 SV=2		29	37	18	16	3655.8	3636.1	3477.8	3433.3	3430.5	3237.5	3294.7	3294.4	3244.2
RPN2	Dolichyl-diphosphooligosaccharide--protein glycosyltransferase subunit 2 OS=Homo sapiens OX=9606 GN=RPN2 PE=1 SV=1	A0A994J5J1	>tr|A0A994J5J1|A0A994J5J1_HUMAN Dolichyl-diphosphooligosaccharide--protein glycosyltransferase subunit 2 OS=Homo sapiens OX=9606 GN=RPN2 PE=1 SV=1		29	39	15	15	3245.2	3079	3068.8	3210	3131.9	3123.8	2965.8	3294.4	3013.3
STK4	Serine/threonine-protein kinase 4 OS=Homo sapiens OX=9606 GN=STK4 PE=1 SV=2	Q13043	>sp|Q13043|STK4_HUMAN Serine/threonine-protein kinase 4 OS=Homo sapiens OX=9606 GN=STK4 PE=1 SV=2		29	27	14	10	995.2	955.3	1114.5	991.4	1099.8	1095.2	927.8	1048.3	969
NMT1	Glycylpeptide N-tetradecanoyltransferase 1 OS=Homo sapiens OX=9606 GN=NMT1 PE=1 SV=2	P30419	>sp|P30419|NMT1_HUMAN Glycylpeptide N-tetradecanoyltransferase 1 OS=Homo sapiens OX=9606 GN=NMT1 PE=1 SV=2		29	34	14	14	2184.7	2138.2	2114	2147.1	2184.8	2117.1	2159.8	2188	2118.3
TRMT1	tRNA (guanine(26)-N(2))-dimethyltransferase OS=Homo sapiens OX=9606 GN=TRMT1 PE=1 SV=1	Q9NXH9	>sp|Q9NXH9|TRM1_HUMAN tRNA (guanine(26)-N(2))-dimethyltransferase OS=Homo sapiens OX=9606 GN=TRMT1 PE=1 SV=1		29	42	17	17	2658.3	2560	2604.5	2673.4	2699	2653.2	2404.9	2693.3	2613.6
TXLNA	Alpha-taxilin OS=Homo sapiens OX=9606 GN=TXLNA PE=1 SV=3	P40222	>sp|P40222|TXLNA_HUMAN Alpha-taxilin OS=Homo sapiens OX=9606 GN=TXLNA PE=1 SV=3		29	32	15	15	1912.8	1887.1	1922.9	2023.3	2012.3	2011.8	1844.8	1815.2	1968
PAFAH1B1	Platelet-activating factor acetylhydrolase IB subunit alpha OS=Homo sapiens OX=9606 GN=PAFAH1B1 PE=1 SV=1	A0A6Q8PFU3	>tr|A0A6Q8PFU3|A0A6Q8PFU3_HUMAN Platelet-activating factor acetylhydrolase IB subunit alpha OS=Homo sapiens OX=9606 GN=PAFAH1B1 PE=1 SV=1		29	36	12	11	2533.1	2334.2	2384.8	2276	2308.2	2266.8	2355.3	2376.9	2334.1
RABGGTA	Geranylgeranyl transferase type-2 subunit alpha OS=Homo sapiens OX=9606 GN=RABGGTA PE=1 SV=2	Q92696	>sp|Q92696|PGTA_HUMAN Geranylgeranyl transferase type-2 subunit alpha OS=Homo sapiens OX=9606 GN=RABGGTA PE=1 SV=2		29	38	17	17	5076.9	4602.8	4873.3	4742.4	4879.6	4798	4591.2	4639.9	4603.8
TGOLN2	Trans-golgi network protein 2 OS=Homo sapiens OX=9606 GN=TGOLN2 PE=1 SV=1	A0AAG2UW97	>tr|A0AAG2UW97|A0AAG2UW97_HUMAN Trans-golgi network protein 2 OS=Homo sapiens OX=9606 GN=TGOLN2 PE=1 SV=1		29	33	14	1	70.2	68.7	64.5	65.1	68.8	75.2	69.9	70.6	66.4
PPAT	Amidophosphoribosyltransferase OS=Homo sapiens OX=9606 GN=PPAT PE=1 SV=1	Q06203	>sp|Q06203|PUR1_HUMAN Amidophosphoribosyltransferase OS=Homo sapiens OX=9606 GN=PPAT PE=1 SV=1		29	39	15	15	4346.6	4230	4354.1	4345	4468	4443.3	4072.8	4545.2	4405.1
SRP54	Signal recognition particle subunit SRP54 OS=Homo sapiens OX=9606 GN=SRP54 PE=1 SV=1	P61011	>sp|P61011|SRP54_HUMAN Signal recognition particle subunit SRP54 OS=Homo sapiens OX=9606 GN=SRP54 PE=1 SV=1		29	21	13	13	1959.4	1941.7	2029	1991.8	2010.4	1948.8	1897.7	2000.5	1928
DPP7	Dipeptidyl peptidase 2 OS=Homo sapiens OX=9606 GN=DPP7 PE=1 SV=3	Q9UHL4	>sp|Q9UHL4|DPP2_HUMAN Dipeptidyl peptidase 2 OS=Homo sapiens OX=9606 GN=DPP7 PE=1 SV=3		29	45	12	12	3748.5	3721.3	3792.7	3868.1	3943.4	3940.1	3559.8	3885.2	3764
SMAP2	Stromal membrane-associated protein 2 OS=Homo sapiens OX=9606 GN=SMAP2 PE=1 SV=1	Q8WU79	>sp|Q8WU79|SMAP2_HUMAN Stromal membrane-associated protein 2 OS=Homo sapiens OX=9606 GN=SMAP2 PE=1 SV=1		29	18	11	11	1650.8	1550.5	1555.7	1607.9	1556.6	1513	1529.5	1615.6	1563.2
CHMP2A	Charged multivesicular body protein 2A OS=Homo sapiens OX=9606 GN=CHMP2A PE=1 SV=2	M0R1T5	>tr|M0R1T5|M0R1T5_HUMAN Charged multivesicular body protein 2A OS=Homo sapiens OX=9606 GN=CHMP2A PE=1 SV=2		29	32	10	9	2519.8	2270.4	2348.6	2469.1	2605.6	2430	2292	2450.9	2451.1
STK26	non-specific serine/threonine protein kinase OS=Homo sapiens OX=9606 GN=STK26 PE=1 SV=1	B4E0Y9	>tr|B4E0Y9|B4E0Y9_HUMAN non-specific serine/threonine protein kinase OS=Homo sapiens OX=9606 GN=STK26 PE=1 SV=1		29	30	12	8	1454.7	1401.1	1413.7	1513.4	1553.6	1485.4	1350.6	1572.6	1571
RCOR1	REST corepressor 1 OS=Homo sapiens OX=9606 GN=RCOR1 PE=1 SV=2	Q9UKL0	>sp|Q9UKL0|RCOR1_HUMAN REST corepressor 1 OS=Homo sapiens OX=9606 GN=RCOR1 PE=1 SV=2		29	15	10	7	758.2	761	743.5	793.7	779.6	772.9	690.7	817.9	797.8
UROD	Uroporphyrinogen decarboxylase OS=Homo sapiens OX=9606 GN=UROD PE=1 SV=2	P06132	>sp|P06132|DCUP_HUMAN Uroporphyrinogen decarboxylase OS=Homo sapiens OX=9606 GN=UROD PE=1 SV=2		29	20	8	8	2006	1828.7	1973.9	1889.8	1873.4	1894.2	1759.8	1970.3	1798.7
CDK6	Cyclin-dependent kinase 6 OS=Homo sapiens OX=9606 GN=CDK6 PE=1 SV=1	Q00534	>sp|Q00534|CDK6_HUMAN Cyclin-dependent kinase 6 OS=Homo sapiens OX=9606 GN=CDK6 PE=1 SV=1		29	35	8	7	2220.3	2056.8	2037.5	2077.7	2163.4	2036.8	2068.5	2005	1999.7
ACOT7	Cytosolic acyl coenzyme A thioester hydrolase OS=Homo sapiens OX=9606 GN=ACOT7 PE=1 SV=3	O00154	>sp|O00154|BACH_HUMAN Cytosolic acyl coenzyme A thioester hydrolase OS=Homo sapiens OX=9606 GN=ACOT7 PE=1 SV=3		29	17	11	11	1296.2	1238.1	1290.9	1378.1	1389.8	1349.1	1206.5	1286.1	1308.4
CMPK1	Isoform 3 of UMP-CMP kinase OS=Homo sapiens OX=9606 GN=CMPK1	P30085-3	>sp|P30085-3|KCY_HUMAN Isoform 3 of UMP-CMP kinase OS=Homo sapiens OX=9606 GN=CMPK1		29	37	7	7	2823.1	2621.4	2904.1	2909.1	2823.5	2861.1	2614.8	2787	2771.7
CLYBL	Citramalyl-CoA lyase, mitochondrial OS=Homo sapiens OX=9606 GN=CLYBL PE=1 SV=2	Q8N0X4	>sp|Q8N0X4|CLYBL_HUMAN Citramalyl-CoA lyase, mitochondrial OS=Homo sapiens OX=9606 GN=CLYBL PE=1 SV=2		29	23	9	9	1698	1576.8	1649.6	1633.2	1724.5	1658.6	1489.9	1673.6	1580.5
RCN1	Reticulocalbin-1 OS=Homo sapiens OX=9606 GN=RCN1 PE=1 SV=1	Q15293	>sp|Q15293|RCN1_HUMAN Reticulocalbin-1 OS=Homo sapiens OX=9606 GN=RCN1 PE=1 SV=1		29	19	11	11	2208.1	2218.2	2225.9	2234.4	2321.2	2152.7	2201.9	2074.9	2160
GRHPR	Glyoxylate reductase/hydroxypyruvate reductase OS=Homo sapiens OX=9606 GN=GRHPR PE=1 SV=1	Q9UBQ7	>sp|Q9UBQ7|GRHPR_HUMAN Glyoxylate reductase/hydroxypyruvate reductase OS=Homo sapiens OX=9606 GN=GRHPR PE=1 SV=1		29	16	7	7	1766.6	1588.3	1713.8	1722.3	1701	1709	1505.4	1828.8	1638.4
EIF3F	Eukaryotic translation initiation factor 3 subunit F OS=Homo sapiens OX=9606 GN=EIF3F PE=1 SV=2	H0YDT6	>tr|H0YDT6|H0YDT6_HUMAN Eukaryotic translation initiation factor 3 subunit F OS=Homo sapiens OX=9606 GN=EIF3F PE=1 SV=2		29	24	10	10	2870.3	2728.5	2766.3	2765.2	2715.6	2716.8	2577.4	2474.8	2583.5
PDXK	Pyridoxal kinase OS=Homo sapiens OX=9606 GN=PDXK PE=1 SV=1	O00764	>sp|O00764|PDXK_HUMAN Pyridoxal kinase OS=Homo sapiens OX=9606 GN=PDXK PE=1 SV=1		29	15	8	8	1055.3	1027.5	1068.5	1023	1102.5	1048.6	908.2	1171.7	958.2
CDK2	Cyclin-dependent kinase 2 OS=Homo sapiens OX=9606 GN=CDK2 PE=1 SV=1	G3V5T9	>tr|G3V5T9|G3V5T9_HUMAN Cyclin-dependent kinase 2 OS=Homo sapiens OX=9606 GN=CDK2 PE=1 SV=1		29	19	9	7	1310	1282.1	1269.6	1372.3	1362.5	1326.7	1212.7	1354.1	1325.7
CPPED1	Serine/threonine-protein phosphatase CPPED1 OS=Homo sapiens OX=9606 GN=CPPED1 PE=1 SV=3	Q9BRF8	>sp|Q9BRF8|CPPED_HUMAN Serine/threonine-protein phosphatase CPPED1 OS=Homo sapiens OX=9606 GN=CPPED1 PE=1 SV=3		29	16	8	8	1462.5	1382.4	1513.1	1434.5	1464	1416	1403.6	1403.2	1466.4
RBMX	RNA-binding motif protein, X chromosome OS=Homo sapiens OX=9606 GN=RBMX PE=1 SV=3	P38159	>sp|P38159|RBMX_HUMAN RNA-binding motif protein, X chromosome OS=Homo sapiens OX=9606 GN=RBMX PE=1 SV=3		29	24	14	13	1691.5	1600.9	1583.4	1630.1	1619	1595.7	1510.2	1474.4	1592.4
HLA-C	Major histocompatibility complex, class I, C OS=Homo sapiens OX=9606 GN=HLA-C PE=1 SV=1	A0A0G2JH50	>tr|A0A0G2JH50|A0A0G2JH50_HUMAN Major histocompatibility complex, class I, C OS=Homo sapiens OX=9606 GN=HLA-C PE=1 SV=1		29	26	7	1	48.3	35	24.7	41.1	38.6	41	49.1	34.7	40
STX12	Syntaxin-12 OS=Homo sapiens OX=9606 GN=STX12 PE=1 SV=1	Q86Y82	>sp|Q86Y82|STX12_HUMAN Syntaxin-12 OS=Homo sapiens OX=9606 GN=STX12 PE=1 SV=1		29	17	7	7	1682.7	1631	1742.6	1813.1	1828.6	1792.3	1628.9	1894.9	1795.5
PGP	Glycerol-3-phosphate phosphatase OS=Homo sapiens OX=9606 GN=PGP PE=1 SV=1	A6NDG6	>sp|A6NDG6|PGP_HUMAN Glycerol-3-phosphate phosphatase OS=Homo sapiens OX=9606 GN=PGP PE=1 SV=1		29	21	8	8	2448.4	2244	2323.7	2294.5	2298.7	2261.7	2161.1	2318.1	2224.6
VTA1	Vacuolar protein sorting-associated protein VTA1 homolog OS=Homo sapiens OX=9606 GN=VTA1 PE=1 SV=1	Q9NP79	>sp|Q9NP79|VTA1_HUMAN Vacuolar protein sorting-associated protein VTA1 homolog OS=Homo sapiens OX=9606 GN=VTA1 PE=1 SV=1		29	12	7	7	450.5	387	433.5	388.3	400.7	391.2	388.7	467.3	391.9
RFC2	Replication factor C subunit 2 OS=Homo sapiens OX=9606 GN=RFC2 PE=1 SV=3	P35250	>sp|P35250|RFC2_HUMAN Replication factor C subunit 2 OS=Homo sapiens OX=9606 GN=RFC2 PE=1 SV=3		29	14	9	9	780.6	746.2	779.9	780.7	810.3	755.4	722	749.9	824.9
F11R	Junctional adhesion molecule A OS=Homo sapiens OX=9606 GN=F11R PE=1 SV=1	Q9Y624	>sp|Q9Y624|JAM1_HUMAN Junctional adhesion molecule A OS=Homo sapiens OX=9606 GN=F11R PE=1 SV=1		29	20	8	8	1650.1	1611.7	1644.6	1625.5	1645.9	1644.3	1507.4	1513.4	1583.5
PSMA2	Proteasome subunit alpha type-2 OS=Homo sapiens OX=9606 GN=PSMA2 PE=1 SV=2	P25787	>sp|P25787|PSA2_HUMAN Proteasome subunit alpha type-2 OS=Homo sapiens OX=9606 GN=PSMA2 PE=1 SV=2;>tr|A0A024RA52|A0A024RA52_HUMAN Proteasome subunit alpha type OS=Homo sapiens OX=9606 GN=PSMA2 PE=1 SV=1		29	32	8	8	3560	3481.8	3622.5	3910.9	3838.4	3672.7	3490.3	4044.5	3914.5
MCTS1	Malignant T-cell-amplified sequence 1 OS=Homo sapiens OX=9606 GN=MCTS1 PE=1 SV=1	Q9ULC4	>sp|Q9ULC4|MCTS1_HUMAN Malignant T-cell-amplified sequence 1 OS=Homo sapiens OX=9606 GN=MCTS1 PE=1 SV=1		29	23	6	6	2251.8	2186.4	2168	2272.6	2248.5	2245.4	2112.9	2263.6	2111.6
HSD17B10	3-hydroxyacyl-CoA dehydrogenase type-2 OS=Homo sapiens OX=9606 GN=HSD17B10 PE=1 SV=3	Q99714	>sp|Q99714|HCD2_HUMAN 3-hydroxyacyl-CoA dehydrogenase type-2 OS=Homo sapiens OX=9606 GN=HSD17B10 PE=1 SV=3		29	12	6	6	821.1	832	822.1	889.4	917.4	922.1	826.9	944.7	877.3
ATP5PB	ATP synthase F(0) complex subunit B1, mitochondrial OS=Homo sapiens OX=9606 GN=ATP5PB PE=1 SV=2	P24539	>sp|P24539|AT5F1_HUMAN ATP synthase F(0) complex subunit B1, mitochondrial OS=Homo sapiens OX=9606 GN=ATP5PB PE=1 SV=2		29	28	9	9	2339.1	2053.2	1988	2113.3	2045	2236.2	2003.7	2134.1	2000.7
SMAP	Small acidic protein OS=Homo sapiens OX=9606 GN=SMAP PE=1 SV=1	O00193	>sp|O00193|SMAP_HUMAN Small acidic protein OS=Homo sapiens OX=9606 GN=SMAP PE=1 SV=1		29	28	5	5	1451.1	1718.5	1690.4	1732.8	1742.1	1778.6	1693.4	1277.6	1590.5
SRM	Spermidine synthase OS=Homo sapiens OX=9606 GN=SRM PE=1 SV=1	P19623	>sp|P19623|SPEE_HUMAN Spermidine synthase OS=Homo sapiens OX=9606 GN=SRM PE=1 SV=1		29	13	6	6	1253	1140.4	1182	1153.1	1112.9	1117.2	1145.5	1141.6	1117.8
EXOSC4	Exosome complex component RRP41 OS=Homo sapiens OX=9606 GN=EXOSC4 PE=1 SV=3	Q9NPD3	>sp|Q9NPD3|EXOS4_HUMAN Exosome complex component RRP41 OS=Homo sapiens OX=9606 GN=EXOSC4 PE=1 SV=3		29	10	6	6	853.1	784.8	818.5	872.5	821.6	829.4	743.4	881.8	817.8
RAB5A	Ras-related protein Rab-5A OS=Homo sapiens OX=9606 GN=RAB5A PE=1 SV=2	P20339	>sp|P20339|RAB5A_HUMAN Ras-related protein Rab-5A OS=Homo sapiens OX=9606 GN=RAB5A PE=1 SV=2		29	17	5	3	238.2	212.4	228.3	232.8	251.9	238.5	220.7	257.4	253.1
BORCS6	BLOC-1-related complex subunit 6 OS=Homo sapiens OX=9606 GN=BORCS6 PE=1 SV=2	Q96GS4	>sp|Q96GS4|BORC6_HUMAN BLOC-1-related complex subunit 6 OS=Homo sapiens OX=9606 GN=BORCS6 PE=1 SV=2		29	11	7	7	292.8	307.4	319.3	309.5	304.2	302.9	244.9	320.3	277.4
COMMD10	COMM domain-containing protein 10 OS=Homo sapiens OX=9606 GN=COMMD10 PE=1 SV=1	Q9Y6G5	>sp|Q9Y6G5|COMDA_HUMAN COMM domain-containing protein 10 OS=Homo sapiens OX=9606 GN=COMMD10 PE=1 SV=1		29	7	5	5	689.8	832.5	726.9	1054.5	955.3	1020.1	736.7	840.5	944.3
POLR2H	DNA-directed RNA polymerases I, II, and III subunit RPABC3 OS=Homo sapiens OX=9606 GN=POLR2H PE=1 SV=4	P52434	>sp|P52434|RPAB3_HUMAN DNA-directed RNA polymerases I, II, and III subunit RPABC3 OS=Homo sapiens OX=9606 GN=POLR2H PE=1 SV=4		29	9	4	4	587.7	590.9	572.6	620.1	664.3	659	573.7	582.8	621.9
IFT27	Intraflagellar transport 27 (Fragment) OS=Homo sapiens OX=9606 GN=IFT27 PE=1 SV=1	F5GZ09	>tr|F5GZ09|F5GZ09_HUMAN Intraflagellar transport 27 (Fragment) OS=Homo sapiens OX=9606 GN=IFT27 PE=1 SV=1		29	5	5	1	204.7	226.5	191.2	255.7	252.2	257.7	223.3	162.2	257.2
UBL4A	Ubiquitin-like protein 4A OS=Homo sapiens OX=9606 GN=UBL4A PE=1 SV=2	Q5HY81	>tr|Q5HY81|Q5HY81_HUMAN Ubiquitin-like protein 4A OS=Homo sapiens OX=9606 GN=UBL4A PE=1 SV=2		29	5	4	4	376.5	429.7	425.8	481.7	448.2	487.1	377.8	418.5	449.4
NPM3	Nucleoplasmin-3 OS=Homo sapiens OX=9606 GN=NPM3 PE=1 SV=3	O75607	>sp|O75607|NPM3_HUMAN Nucleoplasmin-3 OS=Homo sapiens OX=9606 GN=NPM3 PE=1 SV=3		29	7	4	4	680.7	606.1	687.2	614	644.2	661.9	638.3	661.2	627.3
RPLP1	Large ribosomal subunit protein P1 OS=Homo sapiens OX=9606 GN=RPLP1 PE=1 SV=1	P05386	>sp|P05386|RLA1_HUMAN Large ribosomal subunit protein P1 OS=Homo sapiens OX=9606 GN=RPLP1 PE=1 SV=1		29	14	2	1	716.4	580.4	938.5	704.3	639	702.2	540.9	827.2	504.5
EIF1AD	Probable RNA-binding protein EIF1AD OS=Homo sapiens OX=9606 GN=EIF1AD PE=1 SV=1	Q8N9N8	>sp|Q8N9N8|EIF1A_HUMAN Probable RNA-binding protein EIF1AD OS=Homo sapiens OX=9606 GN=EIF1AD PE=1 SV=1		29	4	3	3	164.3	163.1	176.2	175	180.1	155	144.7	184.2	197
NDUFB3	NADH dehydrogenase [ubiquinone] 1 beta subcomplex subunit 3 OS=Homo sapiens OX=9606 GN=NDUFB3 PE=1 SV=3	O43676	>sp|O43676|NDUB3_HUMAN NADH dehydrogenase [ubiquinone] 1 beta subcomplex subunit 3 OS=Homo sapiens OX=9606 GN=NDUFB3 PE=1 SV=3		29	11	3	3	849	838.4	836.5	869.6	885.4	905.5	800.4	934	877
SEC61B	Protein transport protein Sec61 subunit beta OS=Homo sapiens OX=9606 GN=SEC61B PE=1 SV=2	P60468	>sp|P60468|SC61B_HUMAN Protein transport protein Sec61 subunit beta OS=Homo sapiens OX=9606 GN=SEC61B PE=1 SV=2		29	23	3	3	2586.9	2410.5	2431.3	2426.9	2420.7	2534.4	2305.1	2599.3	2383.7
NUDT2	Bis(5'-nucleosyl)-tetraphosphatase [asymmetrical] OS=Homo sapiens OX=9606 GN=NUDT2 PE=1 SV=3	P50583	>sp|P50583|AP4A_HUMAN Bis(5'-nucleosyl)-tetraphosphatase [asymmetrical] OS=Homo sapiens OX=9606 GN=NUDT2 PE=1 SV=3		29	3	3	3	269.4	269.4	265.1	248.3	254.8	255.5	243.8	236.7	265.2
GCN1	Stalled ribosome sensor GCN1 OS=Homo sapiens OX=9606 GN=GCN1 PE=1 SV=7	Q92616	>sp|Q92616|GCN1_HUMAN Stalled ribosome sensor GCN1 OS=Homo sapiens OX=9606 GN=GCN1 PE=1 SV=7		28	119	73	73	13123.3	12539.6	12408	12637.8	12848.8	12642.3	12134.6	13216.7	12605.3
CAD	Multifunctional protein CAD OS=Homo sapiens OX=9606 GN=CAD PE=1 SV=3	P27708	>sp|P27708|PYR1_HUMAN Multifunctional protein CAD OS=Homo sapiens OX=9606 GN=CAD PE=1 SV=3		28	124	53	53	8530.5	8533.2	8621.6	8784.5	8696.3	8672	7882.7	8478.5	8558.6
DIAPH1	Protein diaphanous homolog 1 OS=Homo sapiens OX=9606 GN=DIAPH1 PE=1 SV=2	O60610	>sp|O60610|DIAP1_HUMAN Protein diaphanous homolog 1 OS=Homo sapiens OX=9606 GN=DIAPH1 PE=1 SV=2		28	112	38	37	10709.6	10538	10459.3	10913.5	10989.5	10897.4	10251.9	10310.8	10886.8
SF3B1	Splicing factor 3B subunit 1 OS=Homo sapiens OX=9606 GN=SF3B1 PE=1 SV=3	O75533	>sp|O75533|SF3B1_HUMAN Splicing factor 3B subunit 1 OS=Homo sapiens OX=9606 GN=SF3B1 PE=1 SV=3		28	62	34	34	5264.2	4920.8	5029.9	5131.3	5147.6	5166.2	4648.9	5474.3	5047.1
SF3B3	Splicing factor 3B subunit 3 OS=Homo sapiens OX=9606 GN=SF3B3 PE=1 SV=4	Q15393	>sp|Q15393|SF3B3_HUMAN Splicing factor 3B subunit 3 OS=Homo sapiens OX=9606 GN=SF3B3 PE=1 SV=4		28	86	33	33	9826.1	9075.4	9435.7	9476.6	9502.1	9415.3	8983.5	9493.1	9343.3
FLII	Protein flightless-1 homolog OS=Homo sapiens OX=9606 GN=FLII PE=1 SV=2	Q13045	>sp|Q13045|FLII_HUMAN Protein flightless-1 homolog OS=Homo sapiens OX=9606 GN=FLII PE=1 SV=2		28	68	32	1	55.3	62.2	59.1	69.2	59.4	76.6	59.9	61.5	61.6
GANAB	Neutral alpha-glucosidase AB OS=Homo sapiens OX=9606 GN=GANAB PE=1 SV=3	Q14697	>sp|Q14697|GANAB_HUMAN Neutral alpha-glucosidase AB OS=Homo sapiens OX=9606 GN=GANAB PE=1 SV=3		28	134	27	1	421.6	418.1	419.4	435.1	426.2	446.1	404.6	374.4	409.5
AP1B1	AP-1 complex subunit beta-1 OS=Homo sapiens OX=9606 GN=AP1B1 PE=1 SV=3	Q10567	>sp|Q10567|AP1B1_HUMAN AP-1 complex subunit beta-1 OS=Homo sapiens OX=9606 GN=AP1B1 PE=1 SV=3		28	71	29	1	244.9	235.8	238.3	225.2	232.4	223.8	215.6	230.8	219.9
NNT	NAD(P) transhydrogenase, mitochondrial OS=Homo sapiens OX=9606 GN=NNT PE=1 SV=3	Q13423	>sp|Q13423|NNTM_HUMAN NAD(P) transhydrogenase, mitochondrial OS=Homo sapiens OX=9606 GN=NNT PE=1 SV=3		28	84	30	30	8082.8	7688.9	8009.2	7994.4	8145	7867.7	7754.3	7968.3	7888.3
GANAB	Isoform 2 of Neutral alpha-glucosidase AB OS=Homo sapiens OX=9606 GN=GANAB	Q14697-2	>sp|Q14697-2|GANAB_HUMAN Isoform 2 of Neutral alpha-glucosidase AB OS=Homo sapiens OX=9606 GN=GANAB		28	133	27	1	13.6	15.2	11.4	12.8	13.8	14.3	10.2	9.5	16.9
AP1B1	Isoform C of AP-1 complex subunit beta-1 OS=Homo sapiens OX=9606 GN=AP1B1	Q10567-3	>sp|Q10567-3|AP1B1_HUMAN Isoform C of AP-1 complex subunit beta-1 OS=Homo sapiens OX=9606 GN=AP1B1		28	74	29	1	241.6	263.4	257.5	263.8	266.3	278.2	231.1	240.3	248
IPO5	Importin-5 OS=Homo sapiens OX=9606 GN=IPO5 PE=1 SV=4	O00410	>sp|O00410|IPO5_HUMAN Importin-5 OS=Homo sapiens OX=9606 GN=IPO5 PE=1 SV=4		28	90	27	25	6764.4	6557.6	7083.5	6885.9	7033.6	6739	6578.9	7135	6937.4
SF3A1	Splicing factor 3A subunit 1 OS=Homo sapiens OX=9606 GN=SF3A1 PE=1 SV=1	Q15459	>sp|Q15459|SF3A1_HUMAN Splicing factor 3A subunit 1 OS=Homo sapiens OX=9606 GN=SF3A1 PE=1 SV=1		28	53	22	22	4753.3	4560.3	4698.9	4812.9	4968.9	4725.1	4451.8	5015.7	4831.6
EIF3B	Eukaryotic translation initiation factor 3 subunit B OS=Homo sapiens OX=9606 GN=EIF3B PE=1 SV=3	P55884	>sp|P55884|EIF3B_HUMAN Eukaryotic translation initiation factor 3 subunit B OS=Homo sapiens OX=9606 GN=EIF3B PE=1 SV=3		28	79	24	24	8947	8304.8	8872.8	8769	9013.4	8655.3	8076.6	9189	8633.5
ATXN2L	Ataxin-2-like protein OS=Homo sapiens OX=9606 GN=ATXN2L PE=1 SV=2	Q8WWM7	>sp|Q8WWM7|ATX2L_HUMAN Ataxin-2-like protein OS=Homo sapiens OX=9606 GN=ATXN2L PE=1 SV=2		28	80	26	24	4658.9	4592.2	4601	4724.3	4690.7	4870.5	4332.9	4626.6	4564.7
EPB41L2	Erythrocyte membrane protein band 4.1 like 2 OS=Homo sapiens OX=9606 GN=EPB41L2 PE=1 SV=1	A0A994J5B1	>tr|A0A994J5B1|A0A994J5B1_HUMAN Erythrocyte membrane protein band 4.1 like 2 OS=Homo sapiens OX=9606 GN=EPB41L2 PE=1 SV=1		28	42	25	23	2942.9	2780.3	2840.9	2778.1	2837.9	2805.1	2614.2	2691	2730.1
CORO7	Coronin-7 OS=Homo sapiens OX=9606 GN=CORO7 PE=1 SV=2	P57737	>sp|P57737|CORO7_HUMAN Coronin-7 OS=Homo sapiens OX=9606 GN=CORO7 PE=1 SV=2		28	48	22	2	178.8	185.5	181.5	208.9	195.4	214.3	171.1	172.1	183.5
VAV1	Proto-oncogene vav OS=Homo sapiens OX=9606 GN=VAV1 PE=1 SV=4	P15498	>sp|P15498|VAV_HUMAN Proto-oncogene vav OS=Homo sapiens OX=9606 GN=VAV1 PE=1 SV=4		28	44	22	22	4842.1	4579.8	4739.8	4696.2	4731.5	4726.6	4422.1	4799.4	4735.5
MCM4	DNA replication licensing factor MCM4 OS=Homo sapiens OX=9606 GN=MCM4 PE=1 SV=5	P33991	>sp|P33991|MCM4_HUMAN DNA replication licensing factor MCM4 OS=Homo sapiens OX=9606 GN=MCM4 PE=1 SV=5		28	70	24	24	6132.1	5945.1	6018	6243.2	6415.6	6111.8	5672.4	6281.7	6303.6
DDX5	Probable ATP-dependent RNA helicase DDX5 OS=Homo sapiens OX=9606 GN=DDX5 PE=1 SV=1	J3KTA4	>tr|J3KTA4|J3KTA4_HUMAN Probable ATP-dependent RNA helicase DDX5 OS=Homo sapiens OX=9606 GN=DDX5 PE=1 SV=1		28	44	19	12	2471.2	2323.8	2397	2462.7	2598.7	2545.9	2304.2	2704.6	2570.8
DEF6	Differentially expressed in FDCP 6 homolog OS=Homo sapiens OX=9606 GN=DEF6 PE=1 SV=1	Q9H4E7	>sp|Q9H4E7|DEFI6_HUMAN Differentially expressed in FDCP 6 homolog OS=Homo sapiens OX=9606 GN=DEF6 PE=1 SV=1		28	31	16	16	2888.1	2764.6	2789.6	2956.5	2944.4	2802.1	2638.4	2869.1	2920.7
FAF1	FAS-associated factor 1 OS=Homo sapiens OX=9606 GN=FAF1 PE=1 SV=2	Q9UNN5	>sp|Q9UNN5|FAF1_HUMAN FAS-associated factor 1 OS=Homo sapiens OX=9606 GN=FAF1 PE=1 SV=2		28	42	18	18	4805.1	4664.3	4706.1	4878.7	4906.6	4870.6	4494.6	4376.7	4674.8
AKR7A2	Aflatoxin B1 aldehyde reductase member 2 OS=Homo sapiens OX=9606 GN=AKR7A2 PE=1 SV=3	O43488	>sp|O43488|ARK72_HUMAN Aflatoxin B1 aldehyde reductase member 2 OS=Homo sapiens OX=9606 GN=AKR7A2 PE=1 SV=3		28	42	12	11	3573	3448.3	3382	3523.5	3508	3480.1	3359.5	3382.6	3379.6
HARS1	Histidine--tRNA ligase, cytoplasmic OS=Homo sapiens OX=9606 GN=HARS1 PE=1 SV=2	E7ETE2	>tr|E7ETE2|E7ETE2_HUMAN Histidine--tRNA ligase, cytoplasmic OS=Homo sapiens OX=9606 GN=HARS1 PE=1 SV=2		28	43	16	16	4614.5	4453.1	4426.4	4491.5	4555.1	4461.2	4331.7	4392.8	4570.5
EIF3D	Eukaryotic translation initiation factor 3 subunit D OS=Homo sapiens OX=9606 GN=EIF3D PE=1 SV=1	O15371	>sp|O15371|EIF3D_HUMAN Eukaryotic translation initiation factor 3 subunit D OS=Homo sapiens OX=9606 GN=EIF3D PE=1 SV=1		28	35	13	13	3403.3	3187.5	3178	3281.5	3236.3	3173	2896.8	3304.1	3051.9
ME2	NAD-dependent malic enzyme, mitochondrial OS=Homo sapiens OX=9606 GN=ME2 PE=1 SV=1	P23368	>sp|P23368|MAOM_HUMAN NAD-dependent malic enzyme, mitochondrial OS=Homo sapiens OX=9606 GN=ME2 PE=1 SV=1		28	37	12	12	2666.9	2667.8	2694.7	2885.6	2847.5	2804.8	2538.6	2776.1	2846.5
RBBP7	Histone-binding protein RBBP7 OS=Homo sapiens OX=9606 GN=RBBP7 PE=1 SV=1	Q16576	>sp|Q16576|RBBP7_HUMAN Histone-binding protein RBBP7 OS=Homo sapiens OX=9606 GN=RBBP7 PE=1 SV=1		28	44	10	5	1192.6	1109.5	1193.9	1377.1	1232.8	1444.3	1160.3	1143.4	1188.2
HSPBP1	Hsp70-binding protein 1 OS=Homo sapiens OX=9606 GN=HSPBP1 PE=1 SV=2	Q9NZL4	>sp|Q9NZL4|HPBP1_HUMAN Hsp70-binding protein 1 OS=Homo sapiens OX=9606 GN=HSPBP1 PE=1 SV=2		28	29	10	10	2318.7	2100.9	2216.7	2209.1	2281.6	2230.6	2058.8	2229.6	2208.4
ERO1A	ERO1-like protein alpha OS=Homo sapiens OX=9606 GN=ERO1A PE=1 SV=2	Q96HE7	>sp|Q96HE7|ERO1A_HUMAN ERO1-like protein alpha OS=Homo sapiens OX=9606 GN=ERO1A PE=1 SV=2		28	33	10	10	2014.4	1901.3	2002.1	2079	1960.9	2004.5	1825	2012.3	1910.5
HEXA	Beta-hexosaminidase OS=Homo sapiens OX=9606 GN=HEXA PE=1 SV=1	H3BP20	>tr|H3BP20|H3BP20_HUMAN Beta-hexosaminidase OS=Homo sapiens OX=9606 GN=HEXA PE=1 SV=1		28	28	14	13	2957	2823.2	3012.3	3021.7	2980.7	3062.8	2868.1	2856.7	2892.8
NAP1L1	Nucleosome assembly protein 1-like 1 OS=Homo sapiens OX=9606 GN=NAP1L1 PE=1 SV=1	P55209	>sp|P55209|NP1L1_HUMAN Nucleosome assembly protein 1-like 1 OS=Homo sapiens OX=9606 GN=NAP1L1 PE=1 SV=1		28	28	7	6	1624	1293.2	1340.6	1210.2	1147.5	1122.4	1327.4	1222	1178.1
NCAM1	Neural cell adhesion molecule 1 (Fragment) OS=Homo sapiens OX=9606 GN=NCAM1 PE=1 SV=1	A0A0D9SF98	>tr|A0A0D9SF98|A0A0D9SF98_HUMAN Neural cell adhesion molecule 1 (Fragment) OS=Homo sapiens OX=9606 GN=NCAM1 PE=1 SV=1		28	25	10	1	123.8	94	129.8	110.4	99.2	113.9	105.8	117.2	114.8
FNBP1	Formin binding protein 1 OS=Homo sapiens OX=9606 GN=FNBP1 PE=1 SV=1	A0A994J3U5	>tr|A0A994J3U5|A0A994J3U5_HUMAN Formin binding protein 1 OS=Homo sapiens OX=9606 GN=FNBP1 PE=1 SV=1		28	26	13	13	2570.4	2560	2526.6	2767.9	2804.8	2726.2	2449	2510.3	2689.6
ERP44	Endoplasmic reticulum resident protein 44 OS=Homo sapiens OX=9606 GN=ERP44 PE=1 SV=1	Q9BS26	>sp|Q9BS26|ERP44_HUMAN Endoplasmic reticulum resident protein 44 OS=Homo sapiens OX=9606 GN=ERP44 PE=1 SV=1		28	36	12	11	3281.5	2971.3	3313.4	3142.4	3213.9	3124.8	3026.8	3249.6	3174.5
ACTL6A	Actin-like protein 6A OS=Homo sapiens OX=9606 GN=ACTL6A PE=1 SV=1	O96019	>sp|O96019|ACL6A_HUMAN Actin-like protein 6A OS=Homo sapiens OX=9606 GN=ACTL6A PE=1 SV=1		28	24	10	10	2351.9	2301	2280.2	2396.8	2389.3	2397.5	2279.1	2233.4	2303.7
OXSR1	Serine/threonine-protein kinase OSR1 OS=Homo sapiens OX=9606 GN=OXSR1 PE=1 SV=1	O95747	>sp|O95747|OXSR1_HUMAN Serine/threonine-protein kinase OSR1 OS=Homo sapiens OX=9606 GN=OXSR1 PE=1 SV=1		28	28	14	12	2469.2	2457.6	2461.1	2539.6	2451.9	2502.2	2281.8	2371.7	2418.2
VPS36	Vacuolar protein-sorting-associated protein 36 OS=Homo sapiens OX=9606 GN=VPS36 PE=1 SV=1	Q86VN1	>sp|Q86VN1|VPS36_HUMAN Vacuolar protein-sorting-associated protein 36 OS=Homo sapiens OX=9606 GN=VPS36 PE=1 SV=1		28	17	12	12	2219.5	2147.1	2107.3	2169.5	2175.8	2168.5	2007.8	2143.6	2089.6
HLA-C	Major histocompatibility complex, class I, C OS=Homo sapiens OX=9606 GN=HLA-C PE=1 SV=1	A0A140T9M0	>tr|A0A140T9M0|A0A140T9M0_HUMAN Major histocompatibility complex, class I, C OS=Homo sapiens OX=9606 GN=HLA-C PE=1 SV=1		28	42	8	2	154.3	152	144.4	153.7	145.2	163.3	141.5	149.4	145.4
ENO2	Gamma-enolase OS=Homo sapiens OX=9606 GN=ENO2 PE=1 SV=3	P09104	>sp|P09104|ENOG_HUMAN Gamma-enolase OS=Homo sapiens OX=9606 GN=ENO2 PE=1 SV=3		28	42	8	4	315	356.1	341	444.5	362.3	407.3	306.2	327.5	339.6
CLEC11A	C-type lectin domain family 11 member A OS=Homo sapiens OX=9606 GN=CLEC11A PE=1 SV=1	Q9Y240	>sp|Q9Y240|CLC11_HUMAN C-type lectin domain family 11 member A OS=Homo sapiens OX=9606 GN=CLEC11A PE=1 SV=1		28	16	8	8	803.4	786.3	767.8	741.6	794.8	758.5	742.9	764.3	765.4
DRG1	Developmentally-regulated GTP-binding protein 1 OS=Homo sapiens OX=9606 GN=DRG1 PE=1 SV=1	Q9Y295	>sp|Q9Y295|DRG1_HUMAN Developmentally-regulated GTP-binding protein 1 OS=Homo sapiens OX=9606 GN=DRG1 PE=1 SV=1		28	20	9	9	1864.7	1735.8	1819.7	1799.8	1759.5	1767.5	1613.8	1706.8	1723.5
CPOX	Oxygen-dependent coproporphyrinogen-III oxidase, mitochondrial OS=Homo sapiens OX=9606 GN=CPOX PE=1 SV=3	P36551	>sp|P36551|HEM6_HUMAN Oxygen-dependent coproporphyrinogen-III oxidase, mitochondrial OS=Homo sapiens OX=9606 GN=CPOX PE=1 SV=3		28	16	9	9	1007.7	939.6	940.7	1032.6	977	1020.1	915.7	983.7	950.3
TSG101	Tumor susceptibility gene 101 protein OS=Homo sapiens OX=9606 GN=TSG101 PE=1 SV=2	Q99816	>sp|Q99816|TS101_HUMAN Tumor susceptibility gene 101 protein OS=Homo sapiens OX=9606 GN=TSG101 PE=1 SV=2		28	17	11	10	1477.3	1488.9	1579.4	1586.4	1626.8	1638.9	1430.5	1587.6	1572.4
TMX1	Thioredoxin-related transmembrane protein 1 OS=Homo sapiens OX=9606 GN=TMX1 PE=1 SV=1	Q9H3N1	>sp|Q9H3N1|TMX1_HUMAN Thioredoxin-related transmembrane protein 1 OS=Homo sapiens OX=9606 GN=TMX1 PE=1 SV=1		28	16	9	9	1655.3	1569	1682.1	1653.9	1700.6	1640.1	1584.8	1705.2	1619.9
UBE2Z	Ubiquitin-conjugating enzyme E2 Z OS=Homo sapiens OX=9606 GN=UBE2Z PE=1 SV=2	Q9H832	>sp|Q9H832|UBE2Z_HUMAN Ubiquitin-conjugating enzyme E2 Z OS=Homo sapiens OX=9606 GN=UBE2Z PE=1 SV=2		28	19	10	10	1767.8	1624.1	1729.5	1743.6	1753.5	1821	1582.2	2315.9	1752.4
NIPSNAP3A	Protein NipSnap homolog 3A OS=Homo sapiens OX=9606 GN=NIPSNAP3A PE=1 SV=2	Q9UFN0	>sp|Q9UFN0|NPS3A_HUMAN Protein NipSnap homolog 3A OS=Homo sapiens OX=9606 GN=NIPSNAP3A PE=1 SV=2		28	11	5	5	561.1	526.7	542.7	550.1	543.5	578	476.1	551.8	528.9
TBCC	Tubulin-specific chaperone C OS=Homo sapiens OX=9606 GN=TBCC PE=1 SV=2	Q15814	>sp|Q15814|TBCC_HUMAN Tubulin-specific chaperone C OS=Homo sapiens OX=9606 GN=TBCC PE=1 SV=2		28	17	9	8	1787.7	1742.5	1762	1848.3	1875.2	1841.1	1690.4	1784	1795.9
PRDX3	Thioredoxin-dependent peroxide reductase, mitochondrial OS=Homo sapiens OX=9606 GN=PRDX3 PE=1 SV=3	P30048	>sp|P30048|PRDX3_HUMAN Thioredoxin-dependent peroxide reductase, mitochondrial OS=Homo sapiens OX=9606 GN=PRDX3 PE=1 SV=3		28	47	8	8	7016.6	6546.3	6794.3	6854	6962.9	6669.2	6522.3	6992.7	6772.6
CDK5	Cyclin-dependent kinase 5 OS=Homo sapiens OX=9606 GN=CDK5 PE=1 SV=3	Q00535	>sp|Q00535|CDK5_HUMAN Cyclin-dependent kinase 5 OS=Homo sapiens OX=9606 GN=CDK5 PE=1 SV=3		28	14	8	7	1135.8	1128.7	1101.4	1114.7	1150.3	1138.1	1056.5	1197	1136.1
PTPA	Serine/threonine-protein phosphatase 2A activator OS=Homo sapiens OX=9606 GN=PTPA PE=1 SV=1	A0A804CD06	>tr|A0A804CD06|A0A804CD06_HUMAN Serine/threonine-protein phosphatase 2A activator OS=Homo sapiens OX=9606 GN=PTPA PE=1 SV=1		28	42	10	10	3138	2996.6	3094.4	3179.7	3146.9	3173.7	2934.5	3200	3057.7
SBDS	Ribosome maturation protein SBDS OS=Homo sapiens OX=9606 GN=SBDS PE=1 SV=4	Q9Y3A5	>sp|Q9Y3A5|SBDS_HUMAN Ribosome maturation protein SBDS OS=Homo sapiens OX=9606 GN=SBDS PE=1 SV=4		28	27	10	10	3366.4	3102.1	3240.6	3292.4	3444.5	3229.2	3134	3266.7	3323.9
RGS10	Regulator of G-protein signaling 10 OS=Homo sapiens OX=9606 GN=RGS10 PE=1 SV=3	O43665	>sp|O43665|RGS10_HUMAN Regulator of G-protein signaling 10 OS=Homo sapiens OX=9606 GN=RGS10 PE=1 SV=3		28	15	5	5	645.6	625.9	681.9	638.1	680.1	627.7	584.1	660	584.4
STOM	Stomatin OS=Homo sapiens OX=9606 GN=STOM PE=1 SV=3	P27105	>sp|P27105|STOM_HUMAN Stomatin OS=Homo sapiens OX=9606 GN=STOM PE=1 SV=3		28	12	7	7	1813.3	1657.1	1774.7	1731.7	1760.2	1715.5	1717.9	1792.6	1770.9
EXOSC8	Exosome complex component RRP43 OS=Homo sapiens OX=9606 GN=EXOSC8 PE=1 SV=1	Q96B26	>sp|Q96B26|EXOS8_HUMAN Exosome complex component RRP43 OS=Homo sapiens OX=9606 GN=EXOSC8 PE=1 SV=1		28	11	6	6	752.2	720.9	736.7	731.5	721.6	741.6	683.5	720.9	729.9
STX7	Syntaxin-7 OS=Homo sapiens OX=9606 GN=STX7 PE=1 SV=4	O15400	>sp|O15400|STX7_HUMAN Syntaxin-7 OS=Homo sapiens OX=9606 GN=STX7 PE=1 SV=4		28	20	7	7	2396.3	2332.2	2410.3	2461.9	2453.9	2421	2182.7	2446.6	2361.1
ETHE1	ETHE1 persulfide dioxygenase OS=Homo sapiens OX=9606 GN=ETHE1 PE=1 SV=1	M0QXB5	>tr|M0QXB5|M0QXB5_HUMAN ETHE1 persulfide dioxygenase OS=Homo sapiens OX=9606 GN=ETHE1 PE=1 SV=1		28	12	6	6	1274.4	1184.1	1194.3	1254.4	1285.9	1259.2	1139.1	1279.6	1222.4
TMED2	Transmembrane emp24 domain-containing protein 2 OS=Homo sapiens OX=9606 GN=TMED2 PE=1 SV=1	Q15363	>sp|Q15363|TMED2_HUMAN Transmembrane emp24 domain-containing protein 2 OS=Homo sapiens OX=9606 GN=TMED2 PE=1 SV=1		28	16	6	6	960.8	863.7	902.7	894.5	931.2	880.8	887.3	908	892.4
TRAPPC4	Trafficking protein particle complex subunit 4 OS=Homo sapiens OX=9606 GN=TRAPPC4 PE=1 SV=1	Q9Y296	>sp|Q9Y296|TPPC4_HUMAN Trafficking protein particle complex subunit 4 OS=Homo sapiens OX=9606 GN=TRAPPC4 PE=1 SV=1		28	9	6	6	914.2	873.4	856	906.6	978.6	934.2	818.5	953.8	972.3
RAC3	Ras-related C3 botulinum toxin substrate 3 OS=Homo sapiens OX=9606 GN=RAC3 PE=1 SV=1	P60763	>sp|P60763|RAC3_HUMAN Ras-related C3 botulinum toxin substrate 3 OS=Homo sapiens OX=9606 GN=RAC3 PE=1 SV=1		28	59	6	1	181.7	201.1	199.2	236.8	203.4	238.6	190.1	172.9	195.4
SNRPGP15	Putative small nuclear ribonucleoprotein G-like protein 15 OS=Homo sapiens OX=9606 GN=SNRPGP15 PE=5 SV=2	A8MWD9	>sp|A8MWD9|RUXGL_HUMAN Putative small nuclear ribonucleoprotein G-like protein 15 OS=Homo sapiens OX=9606 GN=SNRPGP15 PE=5 SV=2		28	20	4	4	1104.4	1117.7	1064.8	1080.1	1064.6	1122.5	1005.9	931.6	1020.5
CSRP1	Cysteine and glycine-rich protein 1 OS=Homo sapiens OX=9606 GN=CSRP1 PE=1 SV=3	P21291	>sp|P21291|CSRP1_HUMAN Cysteine and glycine-rich protein 1 OS=Homo sapiens OX=9606 GN=CSRP1 PE=1 SV=3		28	12	4	4	765.9	704	781.4	687.2	715.8	688.5	660.3	672.8	636.6
RPL15	Large ribosomal subunit protein eL15 OS=Homo sapiens OX=9606 GN=RPL15 PE=1 SV=2	P61313	>sp|P61313|RL15_HUMAN Large ribosomal subunit protein eL15 OS=Homo sapiens OX=9606 GN=RPL15 PE=1 SV=2		28	26	6	6	4446.5	3982.3	4004	4213.1	4162.7	4155.2	3681.8	4216.5	3811.5
GSTM2	Glutathione S-transferase Mu 2 OS=Homo sapiens OX=9606 GN=GSTM2 PE=1 SV=2	P28161	>sp|P28161|GSTM2_HUMAN Glutathione S-transferase Mu 2 OS=Homo sapiens OX=9606 GN=GSTM2 PE=1 SV=2		28	8	6	1	39.6	37.6	33.1	29.3	33.6	32.4	32	37.6	30.5
CHURC1	Isoform 1 of Protein Churchill OS=Homo sapiens OX=9606 GN=CHURC1	Q8WUH1-1	>sp|Q8WUH1-1|CHUR_HUMAN Isoform 1 of Protein Churchill OS=Homo sapiens OX=9606 GN=CHURC1		28	4	3	3	661	630.2	637.4	654.9	676.2	656.1	619.8	675.6	656.8
COPB1	COPI coat complex subunit beta 1 (Fragment) OS=Homo sapiens OX=9606 GN=COPB1 PE=1 SV=1	E9PKQ1	>tr|E9PKQ1|E9PKQ1_HUMAN COPI coat complex subunit beta 1 (Fragment) OS=Homo sapiens OX=9606 GN=COPB1 PE=1 SV=1		28	6	4	1
CHCHD5	Coiled-coil-helix-coiled-coil-helix domain-containing protein 5 OS=Homo sapiens OX=9606 GN=CHCHD5 PE=1 SV=1	Q9BSY4	>sp|Q9BSY4|CHCH5_HUMAN Coiled-coil-helix-coiled-coil-helix domain-containing protein 5 OS=Homo sapiens OX=9606 GN=CHCHD5 PE=1 SV=1		28	2	2	2	72.5	75.4	81.4	68.1	82.6	78.3	64	69.3	70.2
ATP5MJ	ATP synthase subunit ATP5MJ, mitochondrial OS=Homo sapiens OX=9606 GN=ATP5MJ PE=1 SV=1	P56378	>sp|P56378|ATP68_HUMAN ATP synthase subunit ATP5MJ, mitochondrial OS=Homo sapiens OX=9606 GN=ATP5MJ PE=1 SV=1		28	4	2	2	8.6	10.4	12	8.4	9.3	6.9	10	11.5	7.9
XPO1	Exportin-1 OS=Homo sapiens OX=9606 GN=XPO1 PE=1 SV=1	O14980	>sp|O14980|XPO1_HUMAN Exportin-1 OS=Homo sapiens OX=9606 GN=XPO1 PE=1 SV=1		27	73	27	27	6798	6734.5	6999.3	7334.4	7520.2	7274.3	6486.7	7849.9	7441.7
PAM16	Coronin OS=Homo sapiens OX=9606 GN=PAM16 PE=1 SV=1	A0A0A6YYL4	>tr|A0A0A6YYL4|A0A0A6YYL4_HUMAN Coronin OS=Homo sapiens OX=9606 GN=PAM16 PE=1 SV=1;>sp|P57737-3|CORO7_HUMAN Isoform 3 of Coronin-7 OS=Homo sapiens OX=9606 GN=CORO7		27	49	25	5	909.7	789.5	930.6	981.6	991.7	971.3	892.3	877.4	819
EIF3C	Eukaryotic translation initiation factor 3 subunit C OS=Homo sapiens OX=9606 GN=EIF3C PE=1 SV=1	Q99613	>sp|Q99613|EIF3C_HUMAN Eukaryotic translation initiation factor 3 subunit C OS=Homo sapiens OX=9606 GN=EIF3C PE=1 SV=1		27	82	27	27	7578.6	7378.6	7647.1	8007.3	8321.5	7734.4	7256.5	8030.3	8050.6
PSMD1	26S proteasome non-ATPase regulatory subunit 1 OS=Homo sapiens OX=9606 GN=PSMD1 PE=1 SV=2	Q99460	>sp|Q99460|PSMD1_HUMAN 26S proteasome non-ATPase regulatory subunit 1 OS=Homo sapiens OX=9606 GN=PSMD1 PE=1 SV=2		27	62	22	22	4100.2	3947.3	3957.5	4293.5	4489.8	4274.6	3848.8	4398.6	4400.6
HK1	Hexokinase-1 OS=Homo sapiens OX=9606 GN=HK1 PE=1 SV=3	P19367	>sp|P19367|HXK1_HUMAN Hexokinase-1 OS=Homo sapiens OX=9606 GN=HK1 PE=1 SV=3		27	46	26	24	4773.8	4659.5	4917	4703.3	4836.1	4790.4	4580.7	4827.8	4780.4
ZC3HAV1	Zinc finger CCCH-type antiviral protein 1 OS=Homo sapiens OX=9606 GN=ZC3HAV1 PE=1 SV=3	Q7Z2W4	>sp|Q7Z2W4|ZCCHV_HUMAN Zinc finger CCCH-type antiviral protein 1 OS=Homo sapiens OX=9606 GN=ZC3HAV1 PE=1 SV=3		27	39	21	21	2386.6	2416.3	2306.2	2589.9	2490.5	2501.7	2268.9	2488.1	2526
SRP72	Signal recognition particle subunit SRP72 OS=Homo sapiens OX=9606 GN=SRP72 PE=1 SV=3	O76094	>sp|O76094|SRP72_HUMAN Signal recognition particle subunit SRP72 OS=Homo sapiens OX=9606 GN=SRP72 PE=1 SV=3		27	38	21	21	2889	2809.4	2852.7	2910.1	2923	2777.2	2766.2	2847.6	2849.3
ESYT2	Isoform 2 of Extended synaptotagmin-2 OS=Homo sapiens OX=9606 GN=ESYT2	A0FGR8-2	>sp|A0FGR8-2|ESYT2_HUMAN Isoform 2 of Extended synaptotagmin-2 OS=Homo sapiens OX=9606 GN=ESYT2		27	32	19	19	3390.4	3220.1	3377.6	3228.6	3259.9	3281	3020.2	3395.5	3118.3
DYNC1I2	Cytoplasmic dynein 1 intermediate chain 2 OS=Homo sapiens OX=9606 GN=DYNC1I2 PE=1 SV=3	Q13409	>sp|Q13409|DC1I2_HUMAN Cytoplasmic dynein 1 intermediate chain 2 OS=Homo sapiens OX=9606 GN=DYNC1I2 PE=1 SV=3		27	39	15	15	2228.8	2244.9	2148.7	2205.5	2277.6	2230.5	2106.8	1838.5	2191.2
LETM1	Mitochondrial proton/calcium exchanger protein OS=Homo sapiens OX=9606 GN=LETM1 PE=1 SV=1	O95202	>sp|O95202|LETM1_HUMAN Mitochondrial proton/calcium exchanger protein OS=Homo sapiens OX=9606 GN=LETM1 PE=1 SV=1		27	32	19	19	3671.9	3511.2	3480.7	3580.5	3709.9	3567.4	3454	3640.4	3725
KRT9	Keratin, type I cytoskeletal 9 OS=Homo sapiens OX=9606 GN=KRT9 PE=1 SV=3	P35527	>sp|P35527|K1C9_HUMAN Keratin, type I cytoskeletal 9 OS=Homo sapiens OX=9606 GN=KRT9 PE=1 SV=3		27	38	15	15	3406.2	2022.6	3243.2	2440.1	3224.3	2012.1	2623.8	4236.1	1924.7
TACC1	Transforming acidic coiled-coil-containing protein 1 OS=Homo sapiens OX=9606 GN=TACC1 PE=1 SV=2	O75410	>sp|O75410|TACC1_HUMAN Transforming acidic coiled-coil-containing protein 1 OS=Homo sapiens OX=9606 GN=TACC1 PE=1 SV=2		27	23	17	17	1725.5	1677.6	1768.7	1807.3	1815.4	1828.2	1655.9	1720.9	1728
AGPS	Alkyldihydroxyacetonephosphate synthase, peroxisomal OS=Homo sapiens OX=9606 GN=AGPS PE=1 SV=1	O00116	>sp|O00116|ADAS_HUMAN Alkyldihydroxyacetonephosphate synthase, peroxisomal OS=Homo sapiens OX=9606 GN=AGPS PE=1 SV=1		27	33	13	13	1923.8	1859.1	1809.1	1942	1903.8	1952.7	1783.1	1959.4	1919.4
TRIM25	E3 ubiquitin/ISG15 ligase TRIM25 OS=Homo sapiens OX=9606 GN=TRIM25 PE=1 SV=2	Q14258	>sp|Q14258|TRI25_HUMAN E3 ubiquitin/ISG15 ligase TRIM25 OS=Homo sapiens OX=9606 GN=TRIM25 PE=1 SV=2		27	33	16	16	2990.9	2966.4	2821.6	3162.2	3127.1	3110	2823.1	3055.6	3093.6
RANBP3	RAN binding protein 3 OS=Homo sapiens OX=9606 GN=RANBP3 PE=1 SV=1	B7Z7F3	>tr|B7Z7F3|B7Z7F3_HUMAN RAN binding protein 3 OS=Homo sapiens OX=9606 GN=RANBP3 PE=1 SV=1		27	29	11	11	1919.7	1945.6	1956.3	2041.1	2039.3	1995.6	1920.4	1734.3	1926.2
KLC1	Isoform J of Kinesin light chain 1 OS=Homo sapiens OX=9606 GN=KLC1	Q07866-4	>sp|Q07866-4|KLC1_HUMAN Isoform J of Kinesin light chain 1 OS=Homo sapiens OX=9606 GN=KLC1		27	33	19	15	1807.3	1834.6	1822.8	1839.2	1928.3	1816.9	1669.3	1949.9	1780.5
HMGCS1	Hydroxymethylglutaryl-CoA synthase, cytoplasmic OS=Homo sapiens OX=9606 GN=HMGCS1 PE=1 SV=2	Q01581	>sp|Q01581|HMCS1_HUMAN Hydroxymethylglutaryl-CoA synthase, cytoplasmic OS=Homo sapiens OX=9606 GN=HMGCS1 PE=1 SV=2		27	36	13	13	3251.4	3189.4	3195.4	3306.7	3283.7	3277.6	3097.6	3119.6	3183.3
LARP7	La-related protein 7 OS=Homo sapiens OX=9606 GN=LARP7 PE=1 SV=1	A0A8Q3SHN7	>tr|A0A8Q3SHN7|A0A8Q3SHN7_HUMAN La-related protein 7 OS=Homo sapiens OX=9606 GN=LARP7 PE=1 SV=1		27	32	17	17	2361.1	2330	2246.1	2370	2422.1	2498.1	2144	2219.2	2402.1
DDX39B	Spliceosome RNA helicase DDX39B OS=Homo sapiens OX=9606 GN=DDX39B PE=1 SV=1	Q13838	>sp|Q13838|DX39B_HUMAN Spliceosome RNA helicase DDX39B OS=Homo sapiens OX=9606 GN=DDX39B PE=1 SV=1		27	31	14	5	566.2	495.4	507.2	507.4	548.8	496.2	498	450.5	503.9
DKC1	H/ACA ribonucleoprotein complex subunit DKC1 OS=Homo sapiens OX=9606 GN=DKC1 PE=1 SV=3	O60832	>sp|O60832|DKC1_HUMAN H/ACA ribonucleoprotein complex subunit DKC1 OS=Homo sapiens OX=9606 GN=DKC1 PE=1 SV=3		27	31	15	15	3183.2	3127.1	3095.2	3365.7	3347.4	3271	2914.9	3162	3191.5
VPS4B	Vacuolar protein sorting-associated protein 4B OS=Homo sapiens OX=9606 GN=VPS4B PE=1 SV=2	O75351	>sp|O75351|VPS4B_HUMAN Vacuolar protein sorting-associated protein 4B OS=Homo sapiens OX=9606 GN=VPS4B PE=1 SV=2		27	30	12	9	1478.3	1406.3	1378.8	1478.3	1528.9	1509.9	1354.4	1523.6	1429.8
IDH2	Isocitrate dehydrogenase [NADP], mitochondrial OS=Homo sapiens OX=9606 GN=IDH2 PE=1 SV=2	P48735	>sp|P48735|IDHP_HUMAN Isocitrate dehydrogenase [NADP], mitochondrial OS=Homo sapiens OX=9606 GN=IDH2 PE=1 SV=2		27	22	12	11	2908.9	2835.3	2931	2800	2967.5	2845.9	2652.1	2941.7	2814.5
RNMT	mRNA cap guanine-N(7) methyltransferase OS=Homo sapiens OX=9606 GN=RNMT PE=1 SV=1	O43148	>sp|O43148|MCES_HUMAN mRNA cap guanine-N(7) methyltransferase OS=Homo sapiens OX=9606 GN=RNMT PE=1 SV=1		27	22	12	12	1603.3	1579.2	1602.5	1667.7	1744.4	1698.9	1598.5	1458.8	1607.8
NCF2	Neutrophil cytosol factor 2 OS=Homo sapiens OX=9606 GN=NCF2 PE=1 SV=2	P19878	>sp|P19878|NCF2_HUMAN Neutrophil cytosol factor 2 OS=Homo sapiens OX=9606 GN=NCF2 PE=1 SV=2		27	20	12	12	1661.5	1712.8	1696.5	1809.7	1833.7	1894.6	1667.6	1659.9	1811.4
EGLN1	Egl nine homolog 1 OS=Homo sapiens OX=9606 GN=EGLN1 PE=1 SV=1	Q9GZT9	>sp|Q9GZT9|EGLN1_HUMAN Egl nine homolog 1 OS=Homo sapiens OX=9606 GN=EGLN1 PE=1 SV=1		27	18	12	12	2206.7	2142.5	2199.1	2213.6	2256.2	2241.9	2170.6	2187.6	2252.2
PEDS1-UBE2V1	HCG2044781 OS=Homo sapiens OX=9606 GN=PEDS1-UBE2V1 PE=1 SV=1	I3L0A0	>tr|I3L0A0|I3L0A0_HUMAN HCG2044781 OS=Homo sapiens OX=9606 GN=PEDS1-UBE2V1 PE=1 SV=1		27	51	9	4	1689.2	1531.1	1599.4	1536.8	1527.1	1568.8	1418	1777	1531.2
GNAS	Guanine nucleotide-binding protein G(s) subunit alpha isoforms short OS=Homo sapiens OX=9606 GN=GNAS PE=1 SV=1	P63092	>sp|P63092|GNAS2_HUMAN Guanine nucleotide-binding protein G(s) subunit alpha isoforms short OS=Homo sapiens OX=9606 GN=GNAS PE=1 SV=1		27	27	10	9	2377	2130.9	2333.9	2387.4	2371	2341.7	2164.7	2585.4	2439.5
NUP50	Nuclear pore complex protein Nup50 OS=Homo sapiens OX=9606 GN=NUP50 PE=1 SV=2	Q9UKX7	>sp|Q9UKX7|NUP50_HUMAN Nuclear pore complex protein Nup50 OS=Homo sapiens OX=9606 GN=NUP50 PE=1 SV=2		27	14	10	10	1444.3	1453.2	1474.9	1463.9	1534.3	1543.8	1415.4	1469.8	1496.1
SNX5	Sorting nexin-5 OS=Homo sapiens OX=9606 GN=SNX5 PE=1 SV=1	Q9Y5X3	>sp|Q9Y5X3|SNX5_HUMAN Sorting nexin-5 OS=Homo sapiens OX=9606 GN=SNX5 PE=1 SV=1		27	30	12	11	3689.9	3573.2	3562.3	3749.5	3873.7	3712.3	3646.3	3378.1	3623.6
PSMB5	Proteasome subunit beta type-5 OS=Homo sapiens OX=9606 GN=PSMB5 PE=1 SV=3	P28074	>sp|P28074|PSB5_HUMAN Proteasome subunit beta type-5 OS=Homo sapiens OX=9606 GN=PSMB5 PE=1 SV=3		27	15	7	7	1865	1771.5	1802.9	1892.2	1907.7	1853.4	1696.9	1976.1	1833.5
MAP2K2	Dual specificity mitogen-activated protein kinase kinase 2 OS=Homo sapiens OX=9606 GN=MAP2K2 PE=1 SV=1	P36507	>sp|P36507|MP2K2_HUMAN Dual specificity mitogen-activated protein kinase kinase 2 OS=Homo sapiens OX=9606 GN=MAP2K2 PE=1 SV=1		27	23	10	7	1356.2	1396.2	1372.3	1407.2	1463.4	1394.8	1328	1373.2	1376.7
TMEM43	Transmembrane protein 43 OS=Homo sapiens OX=9606 GN=TMEM43 PE=1 SV=1	Q9BTV4	>sp|Q9BTV4|TMM43_HUMAN Transmembrane protein 43 OS=Homo sapiens OX=9606 GN=TMEM43 PE=1 SV=1		27	20	10	10	1921.8	1840.1	1842.5	1852.4	1916.5	1872	1694.5	1890.3	1857.4
SNRPB	Small nuclear ribonucleoprotein-associated proteins B and B' OS=Homo sapiens OX=9606 GN=SNRPB PE=1 SV=2	P14678	>sp|P14678|RSMB_HUMAN Small nuclear ribonucleoprotein-associated proteins B and B' OS=Homo sapiens OX=9606 GN=SNRPB PE=1 SV=2		27	22	8	8	1490	1681.9	1664.2	1773.7	1884.8	1835.4	1470.3	1861.9	1698
PRKAR1A	cAMP-dependent protein kinase type I-alpha regulatory subunit OS=Homo sapiens OX=9606 GN=PRKAR1A PE=1 SV=1	P10644	>sp|P10644|KAP0_HUMAN cAMP-dependent protein kinase type I-alpha regulatory subunit OS=Homo sapiens OX=9606 GN=PRKAR1A PE=1 SV=1		27	14	9	9	1555.8	1505.1	1542.3	1583.5	1623.3	1519.2	1505.5	1590.4	1632.9
LIMS1	LIM and senescent cell antigen-like-containing domain protein OS=Homo sapiens OX=9606 GN=LIMS1 PE=1 SV=1	A0A8Q3WKI3	>tr|A0A8Q3WKI3|A0A8Q3WKI3_HUMAN LIM and senescent cell antigen-like-containing domain protein OS=Homo sapiens OX=9606 GN=LIMS1 PE=1 SV=1		27	12	10	10	2378.1	2521.9	2462.9	2532	2612.9	2576.1	2407.5	2275.4	2493.3
YBX3	Y-box-binding protein 3 OS=Homo sapiens OX=9606 GN=YBX3 PE=1 SV=4	P16989	>sp|P16989|YBOX3_HUMAN Y-box-binding protein 3 OS=Homo sapiens OX=9606 GN=YBX3 PE=1 SV=4		27	19	7	1
RNASEH2B	Ribonuclease H2 subunit B OS=Homo sapiens OX=9606 GN=RNASEH2B PE=1 SV=1	Q5TBB1	>sp|Q5TBB1|RNH2B_HUMAN Ribonuclease H2 subunit B OS=Homo sapiens OX=9606 GN=RNASEH2B PE=1 SV=1		27	22	9	9	1962.5	1909.7	1968.6	2001.5	1993.9	1922.9	1886.4	1952.9	1998.7
HMOX2	heme oxygenase (biliverdin-producing) OS=Homo sapiens OX=9606 GN=HMOX2 PE=1 SV=1	A0A087WT44	>tr|A0A087WT44|A0A087WT44_HUMAN heme oxygenase (biliverdin-producing) OS=Homo sapiens OX=9606 GN=HMOX2 PE=1 SV=1		27	12	8	8	1199.9	1227.8	1186.5	1237.2	1230.6	1255.1	1133.2	1191.8	1215.2
WDR77	Methylosome protein WDR77 OS=Homo sapiens OX=9606 GN=WDR77 PE=1 SV=1	Q9BQA1	>sp|Q9BQA1|MEP50_HUMAN Methylosome protein WDR77 OS=Homo sapiens OX=9606 GN=WDR77 PE=1 SV=1		27	16	7	7	1145.8	1149.7	1144.9	1125.3	1130.4	1161	1042.7	1176.3	1051.3
PPP1R2	Protein phosphatase inhibitor 2 OS=Homo sapiens OX=9606 GN=PPP1R2 PE=1 SV=2	P41236	>sp|P41236|IPP2_HUMAN Protein phosphatase inhibitor 2 OS=Homo sapiens OX=9606 GN=PPP1R2 PE=1 SV=2		27	12	4	4	370.9	371.8	379.8	363.6	418.4	387.2	306.9	411.4	349.3
SOD2	Superoxide dismutase [Mn], mitochondrial OS=Homo sapiens OX=9606 GN=SOD2 PE=1 SV=3	P04179	>sp|P04179|SODM_HUMAN Superoxide dismutase [Mn], mitochondrial OS=Homo sapiens OX=9606 GN=SOD2 PE=1 SV=3		27	23	8	8	2844.7	2733.6	2933.7	2922.6	3168.9	2940.3	2808.7	2807	2993.1
RAB4B	Ras-related protein Rab-4B OS=Homo sapiens OX=9606 GN=RAB4B PE=1 SV=1	P61018	>sp|P61018|RAB4B_HUMAN Ras-related protein Rab-4B OS=Homo sapiens OX=9606 GN=RAB4B PE=1 SV=1		27	28	6	3	564.1	532	567.8	567.4	573.2	565.2	506.6	593.3	598.2
TCEAL3	Transcription elongation factor A protein-like 3 OS=Homo sapiens OX=9606 GN=TCEAL3 PE=1 SV=1	Q969E4	>sp|Q969E4|TCAL3_HUMAN Transcription elongation factor A protein-like 3 OS=Homo sapiens OX=9606 GN=TCEAL3 PE=1 SV=1		27	11	6	6	643.4	625.5	626.4	664.1	684.3	656.9	600.3	682.5	657.5
PEX19	Peroxisomal biogenesis factor 19 OS=Homo sapiens OX=9606 GN=PEX19 PE=1 SV=1	P40855	>sp|P40855|PEX19_HUMAN Peroxisomal biogenesis factor 19 OS=Homo sapiens OX=9606 GN=PEX19 PE=1 SV=1		27	14	7	7	2223.4	2138.1	2283.3	2194.7	2212.4	2329.8	2119.4	2069.8	2111.7
NCALD	Neurocalcin-delta OS=Homo sapiens OX=9606 GN=NCALD PE=1 SV=2	P61601	>sp|P61601|NCALD_HUMAN Neurocalcin-delta OS=Homo sapiens OX=9606 GN=NCALD PE=1 SV=2		27	16	6	2	186.2	167.1	156.4	167.6	156.4	184.9	148.7	177.4	149.5
	Leucine-rich repeat-containing protein 57 OS=Homo sapiens OX=9606 PE=4 SV=1	A0A3B3ISV5	>tr|A0A3B3ISV5|A0A3B3ISV5_HUMAN Leucine-rich repeat-containing protein 57 OS=Homo sapiens OX=9606 PE=4 SV=1		27	10	7	7	806.2	736.5	779.1	806	751.2	805.1	771	721.3	771.9
RNF114	E3 ubiquitin-protein ligase RNF114 OS=Homo sapiens OX=9606 GN=RNF114 PE=1 SV=1	Q9Y508	>sp|Q9Y508|RN114_HUMAN E3 ubiquitin-protein ligase RNF114 OS=Homo sapiens OX=9606 GN=RNF114 PE=1 SV=1		27	12	6	6	1182.3	1189.6	1178.4	1198	1169.7	1142.2	1093.6	1101.6	1113.7
IDI1	Isopentenyl-diphosphate Delta-isomerase 1 OS=Homo sapiens OX=9606 GN=IDI1 PE=1 SV=1	A0A8Q3WKR8	>tr|A0A8Q3WKR8|A0A8Q3WKR8_HUMAN Isopentenyl-diphosphate Delta-isomerase 1 OS=Homo sapiens OX=9606 GN=IDI1 PE=1 SV=1		27	16	7	7	1119.2	984.6	1066.5	1031.3	1080.5	1053.5	936.1	1065.2	999.6
TMED4	Transmembrane emp24 domain-containing protein 4 OS=Homo sapiens OX=9606 GN=TMED4 PE=1 SV=1	Q7Z7H5	>sp|Q7Z7H5|TMED4_HUMAN Transmembrane emp24 domain-containing protein 4 OS=Homo sapiens OX=9606 GN=TMED4 PE=1 SV=1		27	17	7	5	813.1	828.2	845.4	864.1	888.3	905.9	840	839.9	858.3
COX5A	Cytochrome c oxidase subunit 5A, mitochondrial OS=Homo sapiens OX=9606 GN=COX5A PE=1 SV=2	P20674	>sp|P20674|COX5A_HUMAN Cytochrome c oxidase subunit 5A, mitochondrial OS=Homo sapiens OX=9606 GN=COX5A PE=1 SV=2		27	24	5	5	3302.9	3286.3	3484.5	3301.5	3333.9	3378.7	3018.5	3414.7	3195
GAMT	Guanidinoacetate N-methyltransferase OS=Homo sapiens OX=9606 GN=GAMT PE=1 SV=1	Q14353	>sp|Q14353|GAMT_HUMAN Guanidinoacetate N-methyltransferase OS=Homo sapiens OX=9606 GN=GAMT PE=1 SV=1		27	10	5	5	305.6	288.7	314	302.1	325.4	354.8	291	344.2	284.4
PAFAH1B3	Platelet-activating factor acetylhydrolase IB subunit alpha1 OS=Homo sapiens OX=9606 GN=PAFAH1B3 PE=1 SV=1	Q15102	>sp|Q15102|PA1B3_HUMAN Platelet-activating factor acetylhydrolase IB subunit alpha1 OS=Homo sapiens OX=9606 GN=PAFAH1B3 PE=1 SV=1		27	21	6	6	1463.1	1543.9	1525.1	1638.8	1599.5	1642.5	1415.2	1689.3	1677.6
GABARAPL2	Gamma-aminobutyric acid receptor-associated protein-like 2 OS=Homo sapiens OX=9606 GN=GABARAPL2 PE=1 SV=1	P60520	>sp|P60520|GBRL2_HUMAN Gamma-aminobutyric acid receptor-associated protein-like 2 OS=Homo sapiens OX=9606 GN=GABARAPL2 PE=1 SV=1		27	5	4	3	546.2	493.9	483.6	499.2	502.9	501.1	487.3	544.8	488.5
FAM162A	Protein FAM162A OS=Homo sapiens OX=9606 GN=FAM162A PE=1 SV=1	A0A8I5KUL7	>tr|A0A8I5KUL7|A0A8I5KUL7_HUMAN Protein FAM162A OS=Homo sapiens OX=9606 GN=FAM162A PE=1 SV=1		27	8	4	4	1169.4	1130.1	1148.1	1165.6	1206.6	1145.9	1097.7	1146.8	1095.5
IL18	Interleukin-18 OS=Homo sapiens OX=9606 GN=IL18 PE=1 SV=1	Q14116	>sp|Q14116|IL18_HUMAN Interleukin-18 OS=Homo sapiens OX=9606 GN=IL18 PE=1 SV=1		27	10	6	6	1298.2	1179.9	1242.3	1235.5	1296.8	1235.7	1203.5	1223.6	1216.4
TMEM205	Transmembrane protein 205 OS=Homo sapiens OX=9606 GN=TMEM205 PE=1 SV=1	Q6UW68	>sp|Q6UW68|TM205_HUMAN Transmembrane protein 205 OS=Homo sapiens OX=9606 GN=TMEM205 PE=1 SV=1		27	9	4	4	879.1	862	868.7	836.2	863.2	849	761.4	894.3	788.6
LAT2	Linker for activation of T-cells family member 2 OS=Homo sapiens OX=9606 GN=LAT2 PE=1 SV=1	Q9GZY6	>sp|Q9GZY6|NTAL_HUMAN Linker for activation of T-cells family member 2 OS=Homo sapiens OX=9606 GN=LAT2 PE=1 SV=1		27	3	3	3	49.2	46.9	47.1	54.7	43.9	53.3	50	47	46.3
BLOC1S5	Biogenesis of lysosome-related organelles complex 1 subunit 5 OS=Homo sapiens OX=9606 GN=BLOC1S5 PE=1 SV=1	Q8TDH9	>sp|Q8TDH9|BL1S5_HUMAN Biogenesis of lysosome-related organelles complex 1 subunit 5 OS=Homo sapiens OX=9606 GN=BLOC1S5 PE=1 SV=1		27	7	5	5	903	894.2	867.9	931.5	932.1	934.3	897.8	817	899.9
CYB5A	Cytochrome b5 OS=Homo sapiens OX=9606 GN=CYB5A PE=1 SV=2	P00167	>sp|P00167|CYB5_HUMAN Cytochrome b5 OS=Homo sapiens OX=9606 GN=CYB5A PE=1 SV=2		27	7	3	3	884.1	872	853.4	802.3	890.2	827.6	896.7	810.6	874.1
NCBP2	Nuclear cap-binding protein subunit 2 OS=Homo sapiens OX=9606 GN=NCBP2 PE=1 SV=1	P52298	>sp|P52298|NCBP2_HUMAN Nuclear cap-binding protein subunit 2 OS=Homo sapiens OX=9606 GN=NCBP2 PE=1 SV=1		27	6	5	5	493.2	527.6	511.9	547.2	555.5	543.1	514	400.5	534.9
BOLA2B	BolA family member 2B OS=Homo sapiens OX=9606 GN=BOLA2B PE=1 SV=1	A0A499FJE1	>tr|A0A499FJE1|A0A499FJE1_HUMAN BolA family member 2B OS=Homo sapiens OX=9606 GN=BOLA2B PE=1 SV=1		27	16	4	4	2376.4	2123.1	2394.7	2323.5	2266.1	2220.7	2138.4	2312.8	2346.7
DAD1	Dolichyl-diphosphooligosaccharide--protein glycosyltransferase subunit DAD1 OS=Homo sapiens OX=9606 GN=DAD1 PE=1 SV=3	P61803	>sp|P61803|DAD1_HUMAN Dolichyl-diphosphooligosaccharide--protein glycosyltransferase subunit DAD1 OS=Homo sapiens OX=9606 GN=DAD1 PE=1 SV=3		27	9	3	3	714.7	600.3	678.4	569.9	584.3	638.1	562.3	741	564.1
TOMM20	Mitochondrial import receptor subunit TOM20 homolog OS=Homo sapiens OX=9606 GN=TOMM20 PE=1 SV=1	Q15388	>sp|Q15388|TOM20_HUMAN Mitochondrial import receptor subunit TOM20 homolog OS=Homo sapiens OX=9606 GN=TOMM20 PE=1 SV=1		27	17	5	5	1948.8	1817.8	1946.9	1833.5	1926.9	1820.8	1748.9	2215.8	1881.5
SSNA1	Microtubule nucleation factor SSNA1 OS=Homo sapiens OX=9606 GN=SSNA1 PE=1 SV=2	O43805	>sp|O43805|SSNA1_HUMAN Microtubule nucleation factor SSNA1 OS=Homo sapiens OX=9606 GN=SSNA1 PE=1 SV=2		27	7	4	4	776.1	815.7	770.3	776.5	836.1	815.9	791.6	833.1	876.6
[truncated: 4,277 more rows]

## Sheet: Fig7
Fig7a, d, e, f
[truncated: 1,313 more rows]

## Sheet: Extended_Data
Extended Data Fig1
[truncated: 124 more rows]
